# Supplementary material for: A dual-strategy expression screen for candidate connectivity labels in the developing thalamus
Source: PLoS One. 2017 May 30;12(5):e0177977. doi: 10.1371/journal.pone.0177977 (PMC5448750; doi:10.1371/journal.pone.0177977)
Supplement: S1 Table — Genes are organised in clusters defined by TRIBE-MCL, as described [23]. Genes from Drosophila melanogaster are in blue, from Caenorhabditis elegans in green and from mouse in black. Signal peptides were predicted using SignalP, transmembrane domains by a consensus between TMHMM and HMMTOP and protein motifs by SMART and PFAM, also as described [23]. (XLS) [file pone.0177977.s001.xls]

## Sheet: Sheet1
Ensembl_Gene_ID	External_Name	Synonyms	Signal_Peptide	TM domain	Peptide_Length	Domain_Architecture
CG2086	drpr		Yes, 1-16	799-821	1032	EMI(1), EGF(15)
Y47H9C.4	ced-1		Yes, 1-18	909-931	1111	EMI(1), EGF(17)
ENSMUSG00000024593	Megf10		Yes, 1-25	856-878	1147	EMI(1), EGF(17)
ENSMUSG00000036466	Megf11		Yes, 1-18	Yes, 1, Topology=o897-919i	947	EMI(1), EGF(15)
ENSMUSG00000028073	Pear1	3110045G13Rik	Yes, 1-18	754-776	1034	EMI(1), EGF(14)
ENSMUSG00000038188	Scarf1	SREC, SREC-I	Yes, 1-23	424-446	820	EGF(7)
ENSMUSG00000012017	Scarf2	SREC-II, Srec2, SRECRP-1	Yes, 1-35	436-458	833	EGF(7)
CG32659	Ten-a		NO	166-188	3028	EGF(7), NHL(5), RHS_repeat(5)
CG5723	Ten-m		NO	227-249	2731	EGF(8), NHL(1), RHS_repeat(2)
R13F6.4	ten-1		(Yes, 1-19)	259-281	2726	EGF(7), NHL(4), RHS_repeat(3)
ENSMUSG00000016150	Odz1	TCAP-1, Ten-m1	NO	318-340	2731	Ten_N(1), EGF(8), NHL(5), RHS_repeat(6)
ENSMUSG00000049336	Odz2	Ten-m2	NO	375-397	2764	Ten_N(1), EGF(8), NHL(5), RHS_repeat(5)
ENSMUSG00000031561	Odz3	Ten-m3	NO	309-331	2715	Ten_N(1), EGF(8), NHL(5), RHS_repeat(5)
ENSMUSG00000048078	Odz4	Doc4, ELM2, l(7)-3Rn, l7Rn3, Ten-m4	NO	366-388	2796	Ten_N(1), EGF(8), NHL(2), RHS_repeat(1)
CG5227	sdk	-	Yes, 1-47	2000-2022	2222	ig(6), fn3(13)
Y42H9B.2	rig-4	-	Yes, 1-26	2019-2041	2325	ig(4), fn3(13)
ENSMUSG00000039683	Sdk1	-	NO	1990-2012	2193	ig(6), fn3(13)
ENSMUSG00000041592	Sdk2	-	Yes, 1-24	1935-1957	2176	ig(6), fn3(13)
CG15427	tutl	-	NO	857-879	1508	ig(4), fn3(2)
CG16857	CG16857	-	1-33	651-673	719	ig(4), fn3(2)
	igcm-2
ENSMUSG00000037995	Igsf9	Dasm1, NRT1	Yes, 1-20	737-759	1179	ig(5), fn3(2)
ENSMUSG00000034275	Igsf9b		Yes, 1-17	727-749	1328	ig(5), fn3(2)
CG32635	CG32635	-	NO	438-460	677	CUB(2), Ldl_recept_a(1)
K03E5.1	K03E5.1	-	NO	371-393	409	CUB(2), Ldl_recept_a(1)
ENSMUSG00000050321	Neto1	Btcl1	Yes, 1-22	341-363	533	CUB(2), Ldl_recept_a(1)
ENSMUSG00000036902	Neto2	Btcl2	Yes, 1-26	346-368	525	CUB(2), Ldl_recept_a(1), Coiled coil(1)
CG8434	lbk	-	NO	955-977	1173	LRRNT(1), LRR_1(14), LRRCT(1), ig(2)
T21D12.9	T21D12.9	-	Yes, 1-20	839-861	881	LRRNT(1), LRR(15), LRRCT(1), ig(3)
ENSMUSG00000030029	Lrig1	Img, LIG-1	Yes, 1-34	795-817	1091	LRRNT(1), LRR(15), LRRCT(1), ig(3)
ENSMUSG00000032913	Lrig2	-	Yes, 1-39	805-827	1054	LRR(13), LRRCT(1), ig(3)
ENSMUSG00000020105	Lrig3	-	Yes, 1-24	805-827	1117	LRRNT(1), LRR(15), LRRCT(1), ig(3)
CG31096	Lgr3	-	NO	7tm	765	Ldl_recept_a(1), LRR_1(7)
ENSMUSG00000034009	Rxfp1	Lgr7	Yes, 1-22	7tm	758	Ldl_recept_a(1), LRRNT(1), LRR(10)
ENSMUSG00000053368	Rxfp2	Gpr106, Great, LGR8	Yes, 1-19	7tm	737	Ldl_recept_a(1), LRRNT(1), LRR(10)
CG15744	CG15744	-	NO	7tm	1797	LRR(2), LRRCT(1), ig(1)
ENSMUSG00000031486	Gpr124	Tem5	1-33	7tm	1336	LRR_1(4), LRRCT(1), ig(1), HRM(1), GPS(1)
ENSMUSG00000029090	Gpr125	-	1-20	7tm	1303	LRR_1(4), LRRCT(1), ig(1), HRM(1), GPS(1)
CG3653	kirre	-	Yes, 1-31	572-594	956	ig(5)
CG4125	rst	-	Yes, 1-19	532-554	764	ig(5)
K02E10.8	syg-1	-	Yes, 1-18	552-574	703	ig(5)
ENSMUSG00000041734	Kirrel	NEPH1	Signal anchor 1-47	529-551	789	ig(5)
ENSMUSG00000036915	Kirrel2	NEPH3, NLG1	Yes, 1-19	509-531	700	ig(5)
ENSMUSG00000032036	Kirrel3	mKirre, NEPH2	Yes, 1-21	524-546	766	ig(5)
CG33141	sns	-	NO	1083-1105	1482	ig(9), fn3(1)
CG7449	hbs	-	Yes, 1-22	1048-1070	1228	ig(9), fn3(1)
C26G2.1	syg-2	-	NO	1084-1106	1270	ig(8), fn3(1)
ENSMUSG00000006649	Nphs1	-	Yes, 1-36	1078-1100	1256	ig(9), fn3(1)
CG5634	dsd	-	Yes, 1-43	1127-1149	1284	EGF(1), CUB(1), EGF(1), Kelch(3), PSI(4), EGF(2)
F33C8.1	tag-53	-	NO	1175-1197	1271	EGF(1), CUB(1), EGF(2), Kelch(6), PSI(3), EGF(2)
ENSMUSG00000027312	Atrn	Mgca (mahogany)	Yes, 1-9	1278-1300	1428	EGF(1), CUB(1), EGF(1), Kelch(4), PSI(2), Lectin_C(1), PSI(2), EGF(2)
ENSMUSG00000054843	Atrnl1	-	Yes, 1-59	1229-1251	1378	EGF(1), CUB(1), EGF(2), Kelch(3), PSI(2), Lectin_C(1), PSI(2), EGF(1)
CG7466	CG7466	-	Yes, 1-20	2723-2745	2898	CUB(1), EGF(1), Kelch(4), PSI(4), EGF(4), CUB(1), EGF(2), Kelch(4), PSI(2), EGF(4)
ENSMUSG00000045039	Megf8	Egfl4	Yes, 1-27	2560-2582	2757	CUB(1), EGF(2), Kelch(2), PSI(3), EGF(5), Kelch(3), PSI(3), EGF(4)
CG7565	CG7565	-	Yes, 1-23	948-970	1069	MANEC(1), EGF(1), PKD(5), EGF(1)
ENSMUSG00000028830	AU040320	-	Signal anchor 1-49	927-949	1048	PKD(5)
ENSMUSG00000006711	D130043K22Rik	-	Yes, 1-22	965-987	1081	PKD(5)
CG31738	CG31738	-	NO	1677-1699	1700	fn3(8)
ENSMUSG00000033487	Fndc3a	-	NO	1175-1197	1198	fn3(9)
ENSMUSG00000039286	Fndc3b	-	NO	1182-1204	1207	fn3(9)
ENSMUSG00000033737	Fndc3c1	-	NO	1333-1355	1356	fn3(8)
CG13654	CG13654	-	Yes, 1-30	7tm	967	(EGF(1))
ENSMUSG00000024180	Tmem8	M83	1-33	5tm	769	EGF(1)
ENSMUSG00000035816	Tmem8b	-	NO	7tm	472	EGF(1)
CG11059	cals	-	Yes, 1-26	876-898	978	Cadherin(2)
B0034.3	casy-1	-	Yes, 1-18	849-871	984	Cadherin(2)
ENSMUSG00000039953	Clstn1	-	Yes, 1-28	850-872	969	Cadherin(2)
ENSMUSG00000032452	Clstn2	-	Yes, 1-22	835-857	966	Cadherin(2)
ENSMUSG00000008153	Clstn3	-	Yes, 1-19	846-868	956	Cadherin(2)
CG11377	CG11377	-	Yes, 1-19	No	374	EGF(1), FU(2)
F09E8.2	F09E8.2	-	Yes, 1-16	312-334	356	EGF(3)
ENSMUSG00000030284	Creld1	-	Yes, 1-29	385-407	420	EGF(4)
ENSMUSG00000023272	Creld2	-	Yes, 1-22	No	350	EGF(3)
CG7739	CG7739	-	Yes, 1-20	552-574	596	FG-GAP(6)
ZK637.3	tag-256	-	Yes, 1-19	553-575	599	FG-GAP(6)
ENSMUSG00000031703	Itfg1	-	Yes, 1-32	564-586	610	FG-GAP(6)
