# Supplementary material for: A dual-strategy expression screen for candidate connectivity labels in the developing thalamus
Source: PLoS One. 2017 May 30;12(5):e0177977. doi: 10.1371/journal.pone.0177977 (PMC5448750; doi:10.1371/journal.pone.0177977)
Supplement: S2 Table — Absolute values of expression densities for 2002 genes from the devABA database per gene per time-point are shown. NaN stands for Not a Number. Blank cells indicate absence of data in the devABA. (XLSX) [file pone.0177977.s002.xlsx]

## Sheet: Sheet1
Gene	E11.5	E13.5	E15.5	E18.5	P4	P14	P28
1110051B16Rik	0.000241594	0.000228155	0.000211083	0.000166836	0.000483224	0.000350221	0.000231424
1700010L04Rik	5.87929e-05	5.58269e-05	2.99984e-05	0.000105284	5.45148e-05	0.000408301	2.97661e-05
1700013G10Rik	3.41097e-05	3.96602e-05	0.000219099	0.000170437	0.0010853	0.00114162	0.000120336
1700058C01Rik	0.00139402	0.000820487	0.000172975	6.79408e-05	0.000165843	0.00111163	0.000349402
2610109H07Rik	0.00633761	0.0456462	0.0134474	0.00303436	0.0107367	0.000871865	6.84921e-05
3526402H21Rik	0.00159659	0.00122315	0.000476317	9.58274e-05	0.000390257	0.00180144	0.000267122
4932417H02Rik	0.00198853	0.00114357	0.00336754	0.0107487	0.00503738	0.00914024	0.0111886
5730589K01Rik	0.000406822	0.000192141	0.000117652	0.000412447	0.0420866	0.0111637	0.00814621
6330527O06Rik	9.2635e-05	4.68748e-05	0.000105973	0.0001845	0.000479661	0.0023547	0.000729782
6330581N18Rik	0.00292204	8.91856e-05	2.91428e-06	0.00203083	0.00517289	0.00556842	0.00292847
6430573F11Rik	0.000247976	0.000233053	8.79736e-05	0.00031433	0.000723364	0.000239336	0.000223677
8030451F13Rik	0.000875117	0.000224843	0.000104132	0.000257845	0.000266222	0.00278454	0.000228584
9130213B05Rik	0.00178542	0.000103655	0.000497929	0.000895596	0.00335863	0.0099618	0.0109414
9430056A22Rik	3.17442e-05	0.000577716	0.000403997	NaN	0.000272054	0.0114062	0.00359993
9830123M21Rik	0.000833665	2.70232e-05	1.84708e-05	0.00021886	0.00034421	0.000181285	0.000201968
A2m	0.000208367	0.000115554	0.000754077	0.00144947	0.00159802	0.000401157	0.000494333
A630042L21Rik	0.00114938	0.000714414	0.000369104	0.000105055	0.00112247	0.0026742	0.000646494
A830053O21Rik	NaN	0.000134436	0.000160666	7.09858e-05	0.000295263	0.00100381	0.000214633
A930038C07Rik	0.000637798	0.000904264	0.000515824	0.00453726	0.0150116	0.00640011	0.00271571
AI427515	0.00102881	0.0192626	0.0150504	0.0198083	0.0400225	0.0409972	0.0336267
AI591476	0.000393411	0.00057958	0.000413072	0.00565406	0.0160872	0.0247702	0.0144869
AI597013	0.00119366	0.00156172	0.000444806	0.000122573	0.0010033	0.000657734	0.0021808
Aanat	4.8005e-05	0.00021045	5.28883e-05	5.19599e-05	0.000102451	0.000150675	0.00011527
Aatk	0.000216714	0.000454333	0.00243224	0.0227796	0.0416571	0.0389217	0.049246
Abat	0.000132515	0.00154367	NaN	0.00306676	0.0175527	0.0318527	0.0299563
Abca2	0.000110441	0.000266189	0.00145229	0.00896142	0.0185299	0.0458548	0.0407177
Abcc1	7.61777e-05	2.32494e-05	0.00048905	6.28073e-05	NaN	0.00117113	0.000142431
Abhd4	0.000430093	0.000295679	0.005092	0.000339193	0.000934507	0.00152117	0.00318375
Abl1	0.0123822	0.00512065	0.00160643	0.000568168	0.00499841	0.0152943	0.0174814
Abra	7.80714e-05	4.5433e-05	0.000305038	0.000132696	0.000447565	0.00212133	0.000696154
Abt1	0.00139127	0.0160858	0.0207495	0.00958626	0.0374075	0.0442142	0.0385558
Abtb1	0.000548826	0.000695736	0.00116391	0.00732015	0.0107369	0.0111234	0.0116715
Accn1	0.000538799	0.00139408	0.00548291	0.0075254	0.0345125	0.0148781	0.0229145
Accn2	0.000407595	0.000193944	0.000108576	0.00343537	0.0074467	0.0279335	0.0748826
Ace	0.000434288	0.000251413	0.000918397	0.00113452	0.0034624	0.00210263	0.00193062
Ache	0.00121125	0.000485375	0.00049264	0.00902921	0.0667289	0.101264	0.0684074
Actb	0.0526957	0.0171732	0.0123869	0.0342486	0.0607813	0.132789	0.126563
Acvr1	7.73151e-05	0.000356368	0.000807691	0.00128298	0.00324636	0.00337987	0.000660998
Acvr1b	0.00126088	0.000364958	0.000935222	0.003628	0.0127242	0.0117784	0.00632327
Acvr1c	0.000641911	0.000111653	9.98536e-05	0.000130734	0.000290476	0.000275875	0.000158428
Acvr2a	0.00166521	0.00294238	0.00734593	0.0194125	0.00817421	0.00809189	0.0028614
Acvr2b	0.000870701	0.000796174	0.000160738	0.000631715	0.000571509	0.000664697	0.00019166
Acvrl1	0.000595819	0.0026865	0.000174316	0.000191524	0.000166627	0.00468437	0.00119395
Adam10	0.0204217	0.00490202	0.00185481	0.00750763	0.0247378	0.012869	0.00301963
Adam17	0.000268669	0.000618057	0.00010507	0.000205877	8.72996e-05	0.000432296	0.000123073
Adam19	0.00175893	0.00130616	0.000961817	0.000796118	0.00932441	0.00405818	0.00157309
Adcy1	0.00366103	6.86614e-05	0.00200145	0.0275546	0.0616	0.0388676	0.021243
Adcy2	0.00190495	0.000205488	0.000250026	0.00159736	0.00782553	0.0122471	0.00787768
Adcy9	0.000466469	2.17402e-05	0.00126035	0.000189487	0.000901109	0.00971339	0.00940461
Adcyap1	0.0021771	0.0013069	0.000745874	0.00631273	0.0134551	0.00920982	0.00726221
Adcyap1r1	0.000503948	0.000164331	0.000704813	0.00211481	0.0582285	0.0297798	0.0342268
Adnp	0.0126093	0.00443181	0.00471178	0.0116973	0.0228675	0.0142215	0.021084
Adora2a	5.41219e-05	5.82688e-05	0.00011727	0.000687206	0.000310945	0.00146248	0.000254432
Adra2a	0.000280014	2.18263e-05	3.46857e-05	7.42514e-05	0.000166734	0.00025979	6.68476e-05
Adra2b	0.000183403	2.28256e-05	9.7279e-05	0.000169794	0.00096197	0.00030971	0.00476086
Adra2c	NaN	8.35532e-05	4.11675e-05	0.000713697	0.000239904	4.0772e-05	6.22006e-05
Adrb1	5.39788e-05	5.83181e-05	9.56424e-05	0.000181308	0.000139823	0.00038708	0.00103393
Aebp2	0.00195786	0.00313159	0.00115953	0.000815101	0.00396855	0.00706997	0.00623235
Aes	0.0932551	0.0189764	0.0170929	0.0316045	0.0608532	0.0795494	0.0678025
Aff3	0.00118171	0.0127648	0.00137643	0.0123775	0.0112178	0.031956	0.0083771
Agrp	0.000104171	2.83322e-05	1.54763e-05	0.000201656	0.000193338	1.99022e-05	7.80129e-05
Agt	0.000659985	4.14068e-05	1.77326e-05	0.00112432	0.012537	0.0341692	0.0251333
Agtr1a	0.000101666	0.00134413	0.000665688	0.0523052	0.0309416	0.019988	0.00677129
Ahctf1	6.75361e-05	0.000211323	0.000200306	8.56e-05	0.000643027	5.98787e-05	0.00010475
Ahi1	0.00403608	0.0134722	0.0273705	0.0253515	0.0968728	0.0873582	0.0619731
Ahr	0.000237755	6.01367e-05	0.000313533	5.62239e-05	5.58442e-05	0.000395322	8.08332e-05
Akr1c18	0.00191132	7.42363e-05	5.23889e-05	0.0001967	0.000124436	0.000155352	0.000176475
Akt1	0.0806485	0.021435	0.0291307	0.0169302	0.0261363	0.0179128	0.0353075
Akt1s1	0.00204944	3.89424e-05	6.64847e-05	0.000437676	0.000209472	NaN	0.000660714
Alcam	0.0217711	0.00249395	0.00572886	0.0204614	0.045187	0.0329243	0.0172969
Aldh1a1	6.09869e-05	0.000102773	0.000203862	0.000210813	5.21879e-05	0.000805022	0.00045133
Aldh1a2	4.60972e-05	0.00118197	0.000192257	0.00140532	0.000694725	0.000783709	0.00198803
Aldh1a3	0.000108306	0.000130315	6.51701e-05	0.000102045	0.000370511	0.000305876	8.44395e-05
Aldh2	0.00150702	0.00106497	0.00141862	0.00262016	0.0215678	0.0276169	0.0108062
Aldh4a1	9.76358e-05	0.000876232	0.000401533	0.00169514	0.00444203	0.000680249	0.000579594
Alk	0.000406848	NaN	NaN	0.000676116	0.00166237	0.00190032	0.00119647
Alx3	0.000470706	0.000260595	3.84807e-05	0.000237234	0.000133911	8.75418e-05	0.000488759
Alx4	0.00077691	0.000371896	0.000260983	0.000192259	0.000179298	NaN	0.00024706
Amh	3.06354e-05	4.3443e-05	4.7247e-05	0.000257283	0.000199133	0.000331102	0.000814305
Amhr2	0.000160826	2.76053e-06	3.98794e-05	0.000229825	0.000201293	0.00020577	3.77805e-05
Amigo1	0.000468058	0.000220162	NaN	0.00124222	0.0159932	0.0158188	0.0228384
Amotl1	NaN	0.000104946	0.000295248	0.000701756	0.00495139	0.0130925	0.015731
Angpt1	NaN	0.00052984	8.93599e-05	0.000483857	0.00126228	0.000652659	0.000402153
Angpt2	0.0012001	0.00038162	8.29921e-05	0.00105235	0.00748681	0.00403253	0.00279431
Angpt4	0.000129674	8.20629e-05	5.91006e-05	0.000503146	0.000265137	1.59522e-05	3.59888e-05
Angptl1	0.000317717	0.000163455	4.41921e-05	0.000388461	0.000225797	0.00243417	0.000128674
Angptl2	NaN	0.000317383	0.000285113	0.00121323	0.00210115	0.00265236	0.000646958
Angptl3	0.000353548	0.000249454	5.43115e-05	0.000174431	3.65876e-05	0.000116828	6.50722e-05
Angptl4	0.00114762	0.00062653	0.000300465	0.00178465	0.00188457	0.000400483	7.09621e-05
Angptl6	0.00018958	5.23221e-05	0.000321135	0.000638957	8.37642e-05	0.0012958	NaN
Angptl7	1.60419e-05	0.000101559	0.000104976	0.000523368	0.000434207	7.62449e-05	0.000203218
Ank3	0.0209553	0.034489	0.0488499	0.058987	0.0620444	0.0511248	0.0714948
Ankrd43	6.88075e-05	4.39832e-05	4.44178e-05	7.44097e-05	0.00090229	0.00213832	0.000767531
Anxa11	0.000147917	3.48896e-05	1.06817e-05	5.0246e-05	0.0043941	0.00149396	0.00261466
Anxa2	0.000933938	7.41728e-05	NaN	0.0027919	5.46485e-05	0.000843846	0.00135955
Anxa4	5.77316e-05	9.74845e-05	2.11082e-05	9.16382e-05	0.000137839	1.72799e-05	2.14493e-05
Apba1	0.000339969	0.000376234	0.00227766	0.0035968	0.0363283	0.0298188	0.00884485
Apba2	0.0042964	0.00911883	0.0139656	0.0296812	0.0767494	0.0481664	0.0487708
Apc	NaN	0.00527078	0.0152854	0.0214282	0.0367115	0.0370962	0.020841
Apc2	0.00179996	0.010396	0.0102103	0.0263295	0.0131401	0.0469692	0.0194246
Aph1a	0.00322114	0.00045991	0.00267902	5.23482e-05	0.00062057	0.0085026	0.00100322
Aph1b	0.000710988	0.000124338	0.000238356	0.000169005	0.0024297	0.00165767	0.000383847
Aph1c	0.0651991	0.0405378	0.0865773	0.161827	0.149628	0.127831	0.0965714
Aplp1	0.000236755	0.0533145	0.0698643	0.103845	0.119796	0.136724	0.121208
Apod	0.0105189	0.00453099	0.00348512	0.00645611	0.00703008	0.0184448	0.0407526
Apoe	0.00528168	0.016198	0.0165839	0.0351803	0.0565423	0.0653034	0.0478931
App	0.0399494	0.0306847	0.036921	0.097878	0.136613	0.124342	0.123519
Aqp4	0.000262672	0.000341886	3.90628e-05	0.00161815	0.00316639	0.0243044	0.0128648
Ar	8.25846e-05	1.56711e-05	4.90216e-05	0.000167694	0.000127975	0.000588582	0.000519627
Arc	0.0017512	9.19643e-05	9.80749e-05	0.00011906	0.00100126	0.00744266	0.00425258
Areg	0.00227535	2.42339e-05	3.74717e-05	0.000214444	0.000162827	0.000115058	5.32919e-05
Arf6	0.0753641	0.00631652	0.007226	0.00237478	0.0152237	0.0225234	0.0126182
Arhgap25	0.000193163	6.27634e-05	3.13247e-05	0.000128347	7.54408e-05	0.000100796	2.57618e-05
Arnt	0.00372003	0.000168158	0.00113623	0.00134223	0.00337523	0.0168748	0.0215028
Arnt2	0.00861405	0.0119885	0.010151	0.0180187	0.00850313	0.0088285	0.0111977
Arntl	0.000388299	0.000200524	0.000608609	0.00236762	0.0113922	0.00539028	0.00676408
Arntl2	0.000142464	NaN	0.00109672	0.000145279	0.000214906	0.000223509	3.35342e-05
Artn	0.00157456	5.45781e-05	4.86064e-05	0.000494602	0.000216977	0.000171361	8.89211e-05
Arvcf	0.00179627	0.00810909	0.00618879	0.0120468	0.0102101	0.0123529	0.0104431
Arx	0.00736054	0.00998991	0.0035101	0.00858902	0.00205109	0.00119971	0.000391781
Ascl1	0.0215833	0.00255964	0.000767986	0.00224328	0.000408574	0.00154128	0.00570738
Ascl2	7.37101e-05	5.46555e-05	2.32207e-05	0.000202557	0.000361547	0.000727435	0.000298185
Ascl3	7.97596e-05	0.000485803	0.000106669	0.000108761	0.000194368	0.00052247	0.000122652
Ascl4	0.000274119	0.000160134	0.000121873	0.000105445	0.000165679	NaN	2.87625e-05
Astn1	0.0024354	0.000921468	0.0137921	0.0265737	0.0613674	0.0404079	0.0479008
Astn2	0.00173299	0.00581358	0.0272207	0.0147592	0.0619524	0.0467011	0.0369597
Atbf1	0.0255637	0.0310785	0.0333143	0.0370909	0.0260237	NaN	0.0125969
Atf1	0.000343993	0.000195774	0.000143474	0.000257227	6.2706e-05	0.00016196	0.000245979
Atf2	0.0148863	0.00135514	0.0078645	0.00978565	0.0476538	0.0355541	0.0331581
Atf3	0.000116747	5.75118e-05	4.35847e-05	0.000145683	5.46634e-05	0.00017784	0.000135544
Atf4	0.0191442	0.0108179	0.00854425	0.0164742	0.00272434	0.0259835	0.0605342
Atf5	0.0110887	0.008948	NaN	0.00415905	0.00430119	NaN	0.0169207
Atoh1	0.000273962	0.000119739	8.5029e-05	0.000123339	4.85599e-05	NaN	4.79651e-05
Atoh7	9.52899e-05	5.12575e-05	3.22947e-05	0.000126069	NaN	7.73983e-05	0.000113722
Atoh8	NaN	NaN	0.0230027	0.00193344	NaN	8.82847e-05	NaN
Atp10a	5.0242e-05	0.000292591	0.000230102	0.000115592	NaN	0.00262815	0.000990842
Atp1a1	0.00137382	0.00507506	0.0122796	0.00946651	0.0667915	0.0592432	0.0750768
Atp1a2	0.000224737	0.0203153	0.000497627	0.0199177	0.0296238	0.0280635	0.0191824
Atp1b2	5.0519e-05	0.00366833	0.0159737	0.0339259	0.0756926	0.131168	0.0871788
Atxn1	0.000314936	9.2102e-05	0.00278025	0.00274913	0.0204028	0.0237334	0.0315426
Avp	0.000115168	3.8052e-05	5.61088e-05	0.000541444	0.000439083	0.000245338	0.000331179
Avpr1a	0.000634906	5.82904e-05	0.000172348	6.68902e-05	8.94088e-05	0.000435658	0.00170569
Avpr1b	1.94169e-05	0.000197452	3.96141e-05	0.000105624	0.000155927	1.19006e-05	2.5762e-05
Avpr2	4.69716e-05	7.38837e-05	3.1629e-05	0.000329124	0.000110069	0.000295284	9.89171e-05
Axin1	0.00866567	0.00479156	0.00713795	0.0218996	0.0158277	0.0217645	0.0125764
Axin2	0.0070588	0.0123786	0.00268211	0.000192594	0.00256282	0.012255	0.0054495
Axl	0.000520086	0.00329186	0.000459112	0.00159826	0.001518	0.000720483	0.000268308
B020006M18Rik	7.9519e-05	8.39093e-05	7.74522e-05	7.38416e-05	0.000164414	5.00795e-05	0.000228246
B230220E17Rik	0.000323571	0.000156437	0.000607447	0.000128032	NaN	0.00371967	0.00208489
B3galt2	8.19724e-05	0.000449802	0.000228052	0.00206513	0.00613443	0.00168689	0.00194824
B3gat2	0.000120524	0.000155882	0.000393456	0.000817845	0.000656802	0.000725548	0.000316486
B3gnt2	0.000132624	0.000411683	0.000711243	0.000156263	0.000218403	0.000322529	0.00089363
Bach1	0.0111562	0.000118762	0.00016349	0.000468125	0.00019161	0.00444138	0.00120208
Bach2	0.00229841	0.00664688	0.000606095	0.000281911	0.000653775	0.00660919	0.000295879
Baiap3	0.000975896	3.65331e-05	0.000144407	0.00664752	0.0121233	0.00968697	0.00933121
Bambi	0.00267	8.81423e-05	0.00025205	0.000675425	0.00081446	0.00356895	0.000790428
Bapx1	8.5815e-05	0.000129069	4.01434e-05	8.59222e-05	0.00021462	4.66296e-05	0.000234075
Barhl1	0.000393985	0.000535228	0.000223532	0.000348935	0.000131182	0.000174536	0.000722835
Barx1	3.24799e-05	0.000120421	3.1156e-05	0.00023746	0.000212483	0.000102949	0.000185701
Barx2	0.000374049	8.62507e-05	7.83824e-05	0.00550332	0.00600117	0.00151468	0.00332356
Bbx	0.00133569	0.000455464	9.76068e-05	0.000387744	0.00126679	0.00197263	0.000509906
Bcan	0.000150247	0.00807064	0.00576254	0.0220105	0.0410769	0.0734468	0.046634
Bcar1	0.000190986	0.00305296	0.0010807	7.54824e-05	0.00110975	0.0227265	0.0285932
Bcat1	0.00213392	0.00140756	0.000123412	0.00343721	0.0231608	0.0388367	0.0334503
Bche	5.27841e-05	4.60732e-05	NaN	8.26268e-05	8.86464e-05	0.000244803	0.000186033
Bcl11a	0.0440179	0.0386234	0.0112111	0.00778566	0.00448848	0.0359198	0.0166891
Bcl11b	0.00029609	0.00158235	0.00259151	0.00555792	0.00328218	0.00730241	0.00176924
Bcl2	0.00113018	6.09744e-05	0.000948687	0.000365022	0.000928212	0.0011272	0.00012517
Bcl2l11	5.68361e-05	0.00201178	9.91983e-05	0.000697703	0.00387907	0.00596239	0.00015089
Bcl6	0.000683402	8.39734e-05	0.000108826	0.000309309	NaN	0.00303227	0.00281524
Bcl9	0.00413547	0.00037173	0.000563123	0.00471813	0.0209625	0.00580097	0.00110209
Bcor	0.00161111	0.00829479	0.00494089	0.00288534	0.00106893	0.00403252	0.00128885
Bcorl1	0.00389906	0.00067982	0.000731171	0.00074326	0.00757149	0.0146178	0.00479728
Bdnf	8.56692e-05	0.000100328	0.000289632	0.00223324	0.000597398	0.0142242	0.00612761
Bhlhb2	0.000370863	0.000244238	0.00013586	0.00506876	0.00376824	0.00477491	0.0425661
Bhlhb3	0.000588048	7.69371e-05	9.34542e-05	0.000218692	9.31393e-05	0.0174864	0.00264402
Bhlhb4	0.000440498	0.00578519	0.00125491	0.00127811	0.000417057	0.000131186	6.82839e-05
Bhlhb5	0.00171839	0.024747	0.00569553	0.00179641	0.00831116	0.0273373	0.0240695
Bhlhb8	0.000349854	0.00119041	0.000115273	8.74224e-05	0.00175608	NaN	0.000586774
Bicd1	0.000435246	7.57805e-05	NaN	0.00031175	0.000468547	0.000644106	0.00203459
Bmp1	0.000362796	0.000136323	3.4106e-05	0.00105043	0.000130685	0.00212575	0.000859745
Bmp10	0.000691275	7.34956e-05	3.35555e-05	0.000478331	0.000689391	0.000330325	0.000146642
Bmp15	0.000194035	0.000266407	5.06369e-05	7.69735e-05	8.50243e-05	8.55027e-05	1.29371e-05
Bmp2	2.51284e-05	6.62713e-06	9.75193e-05	0.000454097	0.000118719	0.00107523	2.66209e-05
Bmp3	0.00118601	0.000163202	4.43465e-05	0.00240238	0.00178279	0.000623461	0.000194565
Bmp4	0.00467284	0.000747087	6.84916e-05	0.00051657	0.000408974	0.0102308	0.00226145
Bmp5	0.00175176	0.00263453	0.000641229	0.00229462	0.000135673	0.00025268	9.21185e-05
Bmp6	0.000514614	0.00111773	0.000393228	0.00182427	0.000483045	0.00168997	0.000331318
Bmp7	1.68726e-05	0.00166262	0.000207105	0.000101449	NaN	0.00101686	0.00244122
Bmp8a	0.000105917	2.45164e-05	2.54688e-05	0.000596825	0.000139762	0.00236046	9.03779e-05
Bmpr1a	0.00396375	0.000256384	0.000452619	0.00177579	0.000778218	0.00324864	0.00192679
Bmpr1b	0.00139301	9.79473e-05	1.6716e-05	0.000830716	0.00110658	2.32651e-05	5.71338e-05
Bmpr2	0.00810256	0.00095354	0.00282198	0.0341358	0.0512048	0.0212378	0.0186772
Bmyc	0.000418451	7.35887e-05	0.000106856	0.000303612	9.0978e-05	0.000464552	5.04624e-05
Boc	0.000178868	0.000194163	5.08608e-05	0.000464632	0.000171591	0.000171084	0.000152408
Bsx	0.00203929	0.000120574	0.000230047	0.0013433	0.00015162	NaN	0.00124695
Btbd11	1.81381e-05	0.00111181	0.000826834	0.00106057	0.0168528	0.0357005	0.0315532
Btc	4.50117e-05	2.72762e-05	2.25178e-05	0.000426519	0.000869319	7.15942e-05	3.19274e-05
Btrc	0.00284134	0.000133672	5.44959e-05	0.000816634	0.0208782	0.0092918	0.00291331
C030002O17Rik	0.000600703	5.37133e-05	0.000149227	0.00245437	0.00204601	0.0104323	0.00601302
C130076O07Rik	0.000316209	0.0175556	0.0296275	0.0171946	0.014476	0.0842153	0.0799141
C1qa	0.00163769	0.00157303	0.00438827	0.00172164	0.0145701	0.0156505	0.0071992
C1qb	0.000735787	NaN	0.00070306	0.000524411	0.00101178	0.000109497	0.000303142
C1ql2	0.000262567	0.000229933	0.000390522	0.00219674	0.00179426	0.00879015	0.0054408
C230009H10Rik	0.000577835	0.00045841	0.000473295	0.0188178	0.0221979	0.0173898	0.0373176
C330003B14Rik	0.000184924	0.000100995	6.49549e-05	7.11229e-05	3.47188e-05	0.000246173	6.83697e-05
C4b	6.58832e-05	5.88417e-05	6.41535e-05	0.000190521	0.000309795	0.00107562	0.00121609
Cacna1a	0.000111674	0.000127367	0.000878043	0.0170168	0.0529323	0.0516995	0.0433947
Cacna1b	0.000168175	8.60839e-05	3.20758e-05	0.00150052	0.00541175	0.0179322	0.00272291
Cacna1g	0.0001006	0.00444483	0.0203964	0.0187515	0.0378055	0.0793329	0.0550433
Cacna1h	0.000217637	0.00195207	0.00965622	0.0372485	0.0323331	0.0138695	0.00910418
Cacna2d1	0.000203035	0.000739341	0.0014865	0.00653992	0.0325418	0.0296138	0.0154129
Cacna2d3	0.000386669	0.00207536	0.00904128	0.0131772	0.0549513	0.0502922	0.0358213
Cacng5	0.000316402	1.24722e-05	0.000235668	3.58444e-05	0.00813389	0.0332339	0.00947477
Cacng7	NaN	0.000207472	0.00109844	0.00353426	0.00263264	0.00418684	0.00573971
Cadps2	0.000127426	0.000108005	0.000213121	0.00803665	0.00583767	0.0058934	0.00704557
Calb1	0.000507332	0.00392349	0.00263848	0.00478771	0.0115893	0.0322162	0.030967
Calb2	0.000208721	0.0034085	0.0326484	0.0549703	0.0666352	0.0749181	0.0474204
Calca	9.93751e-05	0.000215897	0.000466098	0.000545792	0.000250403	0.00800633	0.00117139
Calcb	0.000314513	9.72055e-05	9.23458e-05	0.000884755	0.00105076	0.00242873	0.000772749
Calcr	8.59061e-05	5.98509e-05	0.000217394	0.00134156	0.000249056	0.000481421	0.000176071
Camk2a	0.000180225	0.000207897	0.0125668	0.00211725	0.00879607	0.0465959	0.0550199
Camk4	0.000261605	0.000151007	0.000474481	0.0199747	0.0480998	0.0249737	0.00485306
Camta1	0.00571922	0.001203	0.0177039	0.0670661	0.0665677	0.0460228	0.0395049
Camta2	0.00137378	3.46694e-05	0.000103737	0.0209259	0.0254081	0.0229598	0.0171103
Car10	0.000970608	0.000251252	0.0161271	0.0413949	0.0647696	0.0544216	0.0180101
Car2	0.0071906	0.00683782	0.00657653	0.00225339	0.00857929	0.00928478	0.04468
Car3	0.000346728	8.60372e-05	0.00014321	0.000101692	0.000453004	0.00257171	0.000429265
Cart	0.000948855	0.000230821	0.00027885	0.000281351	0.00202049	0.00108749	0.00210339
Cart1	0.000172118	0.000202359	9.25411e-05	0.000141747	0.000139977	3.42989e-05	7.71527e-05
Casp3	0.00842733	0.0181878	0.0367282	0.0265857	0.0583962	0.000392213	0.00878087
Cbln2	0.00118773	0.0376738	0.0303544	0.073134	0.0734425	0.0460902	0.0276941
Cbln3	0.000733743	6.69708e-05	5.76622e-05	0.000458795	0.000132588	0.000247124	0.000125667
Cbln4	0.000205452	0.000505548	0.00451285	0.0433388	0.0356508	0.0303103	0.0104999
Cck	0.000274002	2.13265e-05	0.000115151	0.00175386	0.0181901	0.0652477	0.0503295
Cckar	5.36251e-05	4.33904e-05	NaN	0.000495722	0.000272218	0.000831954	0.000595452
Cckbr	0.000199492	2.37875e-05	7.53528e-05	NaN	0.00183822	0.00202579	0.000880835
Ccng1	0.000727528	0.000125745	0.000308839	0.0014805	0.000499949	9.40252e-05	5.94734e-05
Cd109	0.000176581	4.26002e-05	2.85837e-05	0.000347509	0.000506662	0.000194609	0.000103425
Cd164	0.000793639	0.00208658	0.00155472	0.001697	0.00445628	0.00622605	0.0118488
Cd24a	0.0620064	0.0281194	0.0401149	0.0518988	0.0277077	0.0109488	0.0028011
Cd44	0.00047832	4.20337e-05	0.000176178	0.00027614	0.000481781	0.00108987	0.00061245
Cd47	0.00147237	0.0373643	0.0495997	0.0551676	0.0921657	0.0707012	0.0883463
Cd59a	0.000560454	2.84857e-05	9.14669e-05	0.00163688	0.00909853	0.00411928	0.0023701
Cd9	0.00266534	0.000806746	0.00177059	0.00122924	0.00800741	0.0371087	0.0237276
Cdc42	0.0106634	0.0158105	0.00711818	0.018339	0.0330778	0.0412665	0.0469427
Cdh1	0.000180666	0.000300726	8.51499e-05	0.00141027	0.00653899	0.000234607	0.000163221
Cdh10	0.000703356	4.49335e-05	0.000712055	0.00546991	0.0114022	0.00717502	0.00185839
Cdh11	NaN	0.00133382	0.00553016	0.0370118	0.0326975	0.021428	0.0080978
Cdh12	0.00137142	0.00029839	0.000331306	0.00245766	0.0030979	0.003542	0.00358897
Cdh13	0.00143721	0.00161623	0.00369652	0.0177786	0.0540809	0.0438286	0.0196223
Cdh17	6.07199e-05	0.00110421	0.000132903	0.000156556	9.34374e-05	3.20656e-05	0.000136928
Cdh2	0.0171848	0.0046789	0.0195918	0.0412905	0.0470183	0.0423377	0.0299776
Cdh20	NaN	NaN	NaN	0.000680698	0.0028802	0.000940843	0.0136262
Cdh23	0.000214183	0.000498788	0.000566021	0.00475729	0.00048716	0.0016668	0.000396884
Cdh24	0.00124909	0.0051897	0.0119139	0.0149051	0.0128998	0.0224987	0.00649659
Cdh3	0.000117284	0.000193014	0.000114574	0.000371029	6.87791e-05	0.000851829	4.29774e-05
Cdh4	6.69526e-05	0.000115642	0.0015676	0.00161743	0.00223869	0.00221235	0.00057798
Cdh5	0.0270378	0.0224579	0.00747465	0.00747198	0.00436988	0.00723907	0.00151148
Cdh6	0.000412505	0.00124635	0.00962329	0.0178324	0.0168963	0.0334578	0.0171997
Cdh7	0.000321158	0.000204256	0.000629563	0.005745	0.024521	0.0126379	0.00389303
Cdh8	0.00277525	0.0138276	0.0274064	0.047871	0.0639933	0.0632872	0.040067
Cdh9	0.0004698	0.000250231	0.00108926	0.00109806	0.00903389	0.00607233	0.00392021
Cdk5	0.000371456	0.000387518	0.000842428	0.00890821	0.0135674	0.0123985	0.0179478
Cdk5r1	6.4338e-05	0.0126154	0.0123877	0.041583	0.0578566	0.0782319	0.0493516
Cdon	0.00118848	0.00843278	0.00300798	0.00674929	0.000510824	0.00218374	0.000205378
Cds1	0.00013303	0.000218382	0.000344795	0.0026444	0.00435171	0.0160971	0.0301902
Cdx1	5.86385e-05	0.000151138	7.18959e-05	7.69715e-05	0.000214158	0.000331269	0.000999408
Cdx2	0.000259578	7.07643e-05	6.11513e-05	0.000141969	5.7209e-05	0.000293897	0.000152579
Cdx4	0.000608259	0.000140909	7.90853e-05	6.74464e-05	5.06709e-05	0.000161568	7.49348e-05
Cebpa	NaN	9.18725e-05	0.000118295	0.00077726	0.000533134	NaN	0.000301592
Cebpe	0.118981	0.0145868	0.00969757	NaN	NaN	NaN	NaN
Cebpg	7.63472e-05	0.000611958	0.000196721	0.000146323	0.000632293	0.00564431	0.000665771
Celsr1	0.00538402	0.000785221	0.000294715	0.00478254	0.000234168	0.000552581	7.42942e-05
Celsr2	0.000496935	0.000529934	0.000822741	0.000434214	0.000777832	0.00540934	0.00931903
Celsr3	0.00115324	0.0169598	0.0358359	0.0483325	0.0267999	0.0515676	0.0512279
Cenpb	0.0134429	0.0051068	0.00479566	0.00152293	0.00683914	0.00508419	0.00148646
Cerk	0.000420275	0.000437648	0.00124004	0.000138867	0.00265668	0.00894716	0.0110403
Cfc1	0.000428074	3.24491e-05	2.35641e-05	0.000228832	0.000158333	8.72868e-05	8.54007e-06
Cflar	0.000417117	0.000359989	0.000193931	0.000172787	0.000119635	8.4845e-05	4.76589e-05
Chat	0.000171666	4.83166e-05	3.25642e-05	0.000600409	0.000561874	0.000842603	0.00140339
Ches1	0.00346728	0.000781216	0.000632273	0.000535226	0.00184822	0.00997494	0.00651926
Chl1	0.000973281	0.0181067	0.0353977	0.0467067	0.056959	0.0279736	0.0248516
Chrm1	4.29146e-05	0.000890239	3.04061e-05	0.0282119	0.0182987	0.0246882	0.013381
Chrm2	0.000250047	5.17995e-05	0.000138663	0.00363468	0.0088022	0.0195618	0.00865743
Chrm3	0.000801783	0.00093725	0.00944997	0.007461	0.00108656	0.0384328	0.0145235
Chrm4	0.00524031	2.10407e-05	0.00203195	0.000135463	0.0138518	0.0279315	0.00958822
Chrm5	0.000184637	2.36402e-05	0.000179031	0.000187342	0.00203734	0.000748594	0.000263272
Chrna1	NaN	NaN	NaN	NaN	NaN	NaN	NaN
Chrna2	0.000950042	5.74882e-05	3.24244e-05	0.000114342	0.000326744	0.000171938	0.0019303
Chrna3	4.08827e-05	0.000186018	4.11446e-05	0.00209602	0.0106963	0.00317549	0.00142356
Chrna4	0.00106737	0.00294239	0.00274415	0.0223466	0.0554851	0.0474873	0.0533573
Chrna5	5.31067e-05	5.21557e-05	5.02813e-05	0.000199568	0.00148683	0.000161045	6.13869e-05
Chrna6	5.60708e-05	2.46115e-05	0.000286898	0.00014433	0.000822239	0.000910478	0.000586952
Chrna7	0.000141176	7.13897e-05	0.000114294	0.000439026	0.00330866	0.00217072	0.000360276
Chrna9	5.08568e-05	5.41832e-05	5.86759e-05	0.000123697	0.000277274	4.16836e-05	0.000108662
Chrnb2	0.000173579	0.000546978	0.000284258	0.00315412	0.00400178	0.00655679	0.019231
Chrnb3	0.000123033	1.24243e-05	2.00053e-05	0.000509138	0.000784152	0.00157369	0.000528038
Chrnb4	0.000112419	0.000127114	8.50694e-05	0.00037455	0.000583101	0.00396312	0.00269286
Chst2	0.00133494	0.00105364	0.0256324	0.0338723	0.0390767	0.0359118	0.016049
Churc1	0.000231868	5.17723e-05	5.02206e-05	0.000438505	0.00345782	0.0442103	0.013854
Chx10	0.000275202	0.000177351	9.93344e-05	0.000164755	0.00012556	0.00038076	0.000317201
Cic	0.00307005	0.00443723	0.00613397	0.0218778	0.0250488	0.0284027	0.00827732
Cit	0.000485971	0.000178884	0.000130288	0.00494596	0.0314017	0.056918	0.100946
Cited1	0.00633977	0.00178085	0.00117582	0.0252821	0.0231911	0.00891323	0.0308345
Cited2	NaN	0.0135443	0.0107408	0.0196545	0.0371949	NaN	0.0689627
Clca2	0.000675248	1.26284e-05	0.000516794	0.000793781	0.000403764	0.000186101	0.000148936
Cldn11	0.00014937	0.0215417	0.00172438	0.00401184	0.00116753	0.0295214	0.051801
Cldn5	0.00179858	0.00442148	0.0118379	0.019658	0.0164316	0.037765	0.0110431
Clec7a	2.06325e-05	0.000109215	0.000208943	0.000191598	0.00012221	0.000355177	0.000148647
Clock	0.000614001	0.000552181	0.00141752	0.0187883	0.0031218	0.00981317	0.00212649
Clstn1	0.00472443	0.0180422	0.0238044	0.0636514	0.0956826	0.127524	0.117834
Clstn2	0.00126353	0.000373481	0.00742988	0.0107584	0.00959721	0.0208878	0.0139785
Clu	0.00352659	0.0123006	0.0209566	0.0283959	0.0480574	0.0601232	0.0481002
Cnp1	0.0013638	5.22774e-05	0.00163896	0.00247448	0.0176308	0.0505732	0.0647853
Cnr1	0.00149068	0.0194603	0.00474794	0.0196383	0.0158199	0.0141297	0.0111078
Cnr2	9.36619e-05	0.000414085	5.19185e-05	0.000137725	8.9389e-05	0.000512635	0.000417136
Cntn1	0.000630373	0.00159705	0.00766155	0.0541136	0.0784834	0.0701588	0.0611433
Cntn2	0.00338811	0.0192918	0.00939628	0.0213012	0.00736248	0.0135472	0.0188363
Cntn3	0.00108229	0.00100659	0.0048455	0.00330284	0.00884143	0.0256675	0.0183175
Cntn6	0.000205041	0.000274084	0.00048453	0.00266498	0.011377	0.013554	0.000881259
Cntnap4	0.0001898	0.000126821	0.00166384	0.00468981	0.00733746	0.0166628	0.00485622
Coch	0.000210969	4.03381e-05	0.000405714	0.000672786	NaN	0.0118005	0.00658701
Col11a1	0.00282887	0.00689033	0.0035491	0.0140059	0.00760301	0.0208147	0.0115963
Col11a2	0.000971648	0.000516196	0.00112856	0.00149087	0.00537461	0.0322636	0.0103269
Col12a1	0.0040166	0.00131938	0.00137408	0.000464852	0.00117898	0.0120812	0.00614127
Col13a1	0.000374566	0.0020675	0.000681043	0.000908535	0.000155182	0.0162864	0.00184612
Col14a1	0.00186149	0.000786772	0.000170699	0.000265344	0.000209382	0.000329332	0.000278463
Col15a1	0.00432231	0.00297662	0.00167943	0.000807911	0.00712099	0.0178179	0.00873731
Col16a1	0.001858	0.00554843	0.00346638	0.0160172	0.00914028	0.0350175	0.0214276
Col18a1	0.0096534	0.0352766	0.00785911	0.0029687	0.000614821	0.0159334	0.00670579
Col1a1	0.0669516	0.0374398	0.0231084	0.0212011	0.030694	0.0150894	0.0085499
Col23a1	0.0040323	0.00484802	0.0011111	0.0015146	0.000729592	0.00247462	0.000294777
Col24a1	0.000494317	0.000202937	0.000212438	0.000629577	0.000981294	0.00768265	0.00248195
Col2a1	0.0131701	0.0410309	0.0169253	0.0106984	0.00728132	NaN	0.00574211
Col3a1	0.0758162	0.0302523	0.0115292	0.0121867	0.00880346	0.0123679	0.00259304
Col4a1	0.0793312	0.0512681	0.049908	0.0701815	0.0471501	0.0431795	0.0224393
Col4a2	0.021941	0.0138016	0.0394678	0.0201732	0.00728944	0.0230446	0.00595332
Col4a5	0.00196039	0.00984309	0.0043653	0.00293572	0.000343636	0.00793743	0.0042799
Col5a1	0.00292387	0.00768451	0.00289874	0.00874194	0.00377582	0.0157697	0.00145663
Col5a2	0.0216513	0.00534656	0.000448012	0.00241501	0.00274659	0.00919631	0.000572848
Col6a1	0.000122597	0.00318313	0.000112471	0.00186344	0.00523518	0.00202031	0.000670391
Col8a1	0.00052927	8.20753e-05	0.0002578	0.000692153	0.00066346	0.00385375	0.000499958
Col9a1	0.000883176	0.00214749	0.000146247	0.000399424	0.00125684	0.00182007	0.000183529
Col9a3	0.000625332	0.000268194	0.0062781	0.00363751	0.0150652	0.050404	0.0235524
Comt	0.00045202	0.00483475	NaN	0.0041203	0.00399393	0.0259185	0.0393404
Copg2	0.00328326	0.005276	0.00017417	0.000659735	0.00820785	0.0191731	0.0207824
Cort	0.000133067	8.54247e-05	1.24215e-05	0.000183052	0.000430764	0.000908497	0.000151771
Cotl1	0.0442075	0.0326331	0.0254506	0.0142207	0.0493301	0.007952	0.0139398
Cox6a2	0.000361307	2.95557e-05	4.35818e-05	0.000192395	0.000285842	0.0166973	0.00447807
Cpne2	0.00126241	0.000840893	0.000336344	0.0204187	0.00311905	0.00604157	0.00339786
Cpne7	0.000657972	0.00014687	0.000128745	0.0209242	0.0925972	0.0867395	0.0603327
Creb3	0.00495965	0.000110295	0.000114927	NaN	0.00220421	0.012711	0.0245559
Creb3l1	0.00656275	0.000684019	4.43877e-05	0.000183934	0.0220146	0.00187825	NaN
Creb3l2	0.00017695	0.000823716	0.000344408	0.000387985	0.000146524	0.00340303	0.0025309
Creb3l3	8.42257e-05	0.000227948	9.51504e-05	8.78666e-05	8.01142e-05	NaN	0.00242878
Creb3l4	0.000513377	2.35368e-05	5.58179e-05	0.00021437	0.000164669	NaN	0.00420597
Crebbp	0.00410851	0.00666426	0.00229263	0.000551049	0.00331456	0.0171464	0.00604929
Crebl1	0.00020646	0.000375394	0.00465101	0.00472024	0.0114312	0.0434534	0.0261578
Crh	0.000829703	4.45443e-05	0.000126268	0.00102619	0.00288796	0.0025892	0.00111159
Crhr1	0.000185392	5.08413e-05	0.000160637	0.00239772	0.00477918	0.00584721	0.00318758
Crhr2	0.000724657	5.37258e-05	0.000469384	0.000738758	0.000357262	0.00266499	0.000287141
Crlf1	0.000437514	0.00017142	7.59319e-05	7.73526e-05	0.00561611	0.00238943	0.000492527
Crtac1	0.000214394	0.0002167	0.000425998	0.0121152	0.00447257	0.0262547	0.00765851
Crx	0.000320775	0.000331999	0.000368681	0.00128362	0.000639941	0.000363925	0.000322159
Crxos1	6.85646e-05	7.64011e-05	2.62514e-06	2.82905e-05	0.000348408	0.000163089	0.0013935
Crym	0.00139715	0.00379638	0.00291755	0.00804781	0.00337333	0.00261054	0.00310821
Csdc2	5.23365e-05	0.00157898	0.00085334	0.0182561	0.0365185	0.0220026	0.0130382
Csf1	0.0030342	0.000198723	0.000298409	0.000536031	0.000339297	0.00226681	0.000963467
Csf1r	0.00417454	0.00734355	0.00334287	0.00216141	0.0192239	0.0223689	0.00605872
Csnk1a1	0.0172507	0.00509057	0.00918426	0.0191069	0.0347365	0.0496816	0.0329013
Csnk1d	0.029983	NaN	0.00564433	0.0148632	0.0195368	0.0226612	0.0228311
Csnk1e	0.00399926	0.0113748	0.00396873	0.0208498	0.0129579	0.0356904	0.0224801
Csnk1g1	0.00029144	0.000120119	0.000436635	0.00516133	0.0100179	0.00308909	0.000422258
Csnk1g2	0.011522	0.00016852	0.000790599	0.00478026	0.00944471	0.0380228	0.0107809
Csnk2a1	0.0175158	0.0106867	0.0134933	0.00185111	0.0193041	0.0251376	0.019844
Csnk2a2	2.61227e-05	0.000168983	3.01392e-05	0.00128223	0.00642902	0.004694	0.00560167
Csnk2b	0.011017	NaN	0.000796177	0.00742206	0.014626	0.018933	0.0180912
Cst3	0.00046414	0.00146028	0.0142436	0.0319865	0.0622161	0.0452308	0.0554656
Ctbp2	0.0107587	0.000548653	0.00246252	0.00239155	0.00185815	0.00977786	0.00756927
Ctf1	1.51846e-05	0.000200639	0.000102478	NaN	NaN	4.52311e-05	0.000204937
Ctgf	0.00221798	NaN	0.000408205	0.000275289	0.00016824	0.00173417	0.000708725
Ctnnb1	0.0291126	0.0439122	0.0318165	0.036119	0.0622307	0.102892	0.0858129
Ctnnbip1	0.000921066	9.24137e-05	0.0012463	0.00307869	0.0146763	0.0149231	0.00645243
Ctnnd1	0.0057515	0.0022247	0.00125398	0.000879625	0.00458445	0.0288094	0.020662
Ctso	0.00014195	0.00015162	2.19503e-05	0.000461196	0.000101577	2.41274e-05	1.549e-05
Ctsr	0.00021596	3.38074e-05	0.000458822	0.00359959	0.000344848	0.00247729	0.00104364
Ctss	0.0012978	0.000250277	0.000370327	0.00337606	0.00327097	0.00747409	0.00421629
Cttnbp2	0.00164584	0.00454399	0.00929737	0.0111016	0.0254554	0.0636107	0.0539906
Cutl1	0.00192738	0.000776322	0.00113105	0.00137136	0.000536375	0.00701111	0.00514894
Cutl2	0.0115379	0.00375756	0.00176165	0.0156981	0.0320291	0.0334539	0.0310065
Cx3cl1	0.000446176	0.000508974	0.000188948	0.0112391	0.0286493	0.0772869	0.101723
Cxcl12	NaN	0.00655263	0.0116644	0.0107078	0.00994097	0.00426072	0.00142197
Cxcr4	0.0140897	0.00672799	0.00475271	0.00677683	0.00204597	0.00259843	0.00275412
Cxxc4	0.000615941	0.00206227	0.00252687	0.00603504	0.00297957	0.00760821	0.00101628
Cyc1	0.0180153	0.000567539	0.0018273	0.00257074	0.0165783	0.0432731	0.026398
Cyp19a1	0.000560483	5.69676e-05	2.09555e-05	7.17629e-05	6.28551e-05	9.04665e-05	0.000344431
Cyp26b1	0.000200561	0.00109746	0.000477942	0.00182383	0.00122077	0.00462797	0.000972751
Cyp39a1	0.000101118	6.5705e-05	0.00012787	0.00028954	0.000458427	0.000304812	0.000309589
Cyp7b1	5.73658e-05	0.000242683	7.9678e-05	8.24e-05	0.000188841	0.00218999	0.00129222
Cyr61	0.00476068	0.000230691	0.000602924	0.00195239	0.000519313	0.00182714	0.000531586
D030011N01Rik	0.000114473	0.000147747	2.50982e-05	7.09896e-05	3.92194e-05	0.000149038	0.000103195
D10Ertd610e	0.00420529	0.00144647	0.000473645	0.0104215	0.0293284	0.0181319	0.0183886
D330017J20Rik	3.13059e-05	7.12091e-05	5.84431e-05	8.733e-05	0.000380813	0.00193125	0.00150651
D630021H01Rik	0.000306517	3.10167e-05	9.27474e-05	7.57352e-05	0.00544356	0.000191739	0.000110399
D6Wsu176e	0.000691089	0.000414016	0.000149277	0.000289367	0.0100953	0.00311127	0.00101113
Daam1	0.00456129	0.010559	0.0153598	0.0476264	0.0172185	0.0256746	0.0212645
Daam2	0.00209311	0.00608356	0.00449876	0.00115174	0.000848985	0.0169295	0.0100223
Dab1	0.00469075	0.0240413	0.0273518	0.0233494	0.0167227	0.0181062	0.0101668
Dach1	0.038961	0.0161098	0.0214925	0.00226202	0.00429718	0.0124706	0.00822466
Dach2	0.00059002	0.00010046	0.000157197	0.00102726	0.000912682	2.0787e-05	0.000230925
Dact1	0.000470895	0.000271283	0.0003372	0.000990804	0.0150128	0.000296186	0.000277022
Dbh	0.00248008	0.000103401	6.73051e-05	0.00112101	0.000277582	0.00348554	9.45542e-05
Dbi	0.0420693	0.0222092	0.0352249	0.0267026	0.0231916	0.00808034	0.0143489
Dbp	0.0018191	0.000171279	0.000191925	0.000401247	0.000284241	0.0238469	0.0104271
Dbx1	0.0207959	0.00609046	0.000587951	0.000148968	0.000201651	0.000177293	0.000104724
Dcc	0.00226999	0.00447155	0.00581646	0.000376103	0.00831145	0.00173285	0.00043249
Dcn	0.00164186	0.0119515	0.00620241	0.00477942	0.000500531	0.00603782	0.0054296
Dcun1d1	0.000530829	0.000101023	0.000103334	0.000123038	6.94547e-05	0.00154567	6.57559e-05
Dcun1d3	0.000249244	7.70355e-05	8.60944e-05	0.000667588	0.000328585	0.00451237	0.000965055
Dcun1d4	0.000981317	7.49665e-05	0.000362114	0.000175271	0.00544577	0.00420786	0.00883688
Dcun1d5	0.00666666	0.000510893	0.000146662	0.0004722	0.00056488	0.00631278	0.00372927
Dcx	0.00152383	0.00687767	0.0188959	0.012706	0.0406171	0.00463634	0.000227912
Ddc	0.000581904	0.000149549	0.00116646	0.00279013	0.00112997	0.00253453	0.00121769
Ddit3	0.000315741	0.000329698	0.000297409	0.000286487	0.000848772	0.00470393	0.000517692
Ddit4l	0.00016395	9.73984e-05	7.00447e-05	0.000251266	0.000142175	0.000479107	0.000329864
Ddr1	0.00430427	0.00305565	0.00234462	0.0172954	0.0276865	0.0154084	0.0157811
Ddr2	0.000201708	0.000108165	0.000108355	0.00096809	0.00151127	0.000164107	9.11e-05
Ddx5	0.0447355	0.0618781	0.0591349	0.0578381	0.0492406	0.0696507	0.076291
Deaf1	0.000637855	0.000109862	0.0135897	0.0204543	0.0195844	0.0601291	0.043737
Depdc6	0.00076262	2.12426e-05	0.000131697	0.000245146	0.000597671	0.0100783	0.00652074
Disc1	0.000515313	7.16655e-05	0.000133255	0.000122491	0.000477852	3.30102e-05	7.11932e-05
Dkk1	0.000555078	0.000157373	0.000291515	2.54591e-05	8.19923e-05	0.000260873	2.71828e-05
Dkk2	0.00486523	0.000561505	0.000393568	0.00315505	NaN	NaN	3.40988e-05
Dkk3	0.00292669	0.000718515	0.000692152	0.00278112	0.00966349	0.00955179	0.0046802
Dkk4	NaN	7.31353e-05	9.74279e-05	4.0192e-05	0.000246669	NaN	0.00102736
Dlgh4	0.00583976	0.0252153	0.0111601	0.0120862	0.0228554	0.074757	0.0740124
Dlk1	0.0146552	0.00645249	0.0147363	0.00700461	0.00301561	0.00295571	0.00874315
Dll1	0.0234738	0.0141315	0.0027564	0.00120014	0.00017373	0.00221098	0.0003163
Dll3	7.64175e-05	8.6106e-05	0.000224495	0.000502033	0.000102551	0.000337463	0.000116186
Dll4	0.00316587	0.000161656	0.00244418	0.00110595	0.00118658	0.00307609	0.000482667
Dlx1	0.000408688	0.00047361	0.000725398	0.000275173	0.00210918	0.000447611	0.000175442
Dlx2	0.000683334	0.000421981	5.9336e-05	0.00223473	0.000939066	0.00101742	4.9166e-05
Dlx3	0.000862436	NaN	2.68178e-05	0.000152355	9.10442e-05	0.000833076	0.00261501
Dlx4	0.000471535	0.000156715	5.04311e-05	0.000411584	0.000105066	8.05293e-05	0.00236309
Dlx5	0.00366628	0.00121382	0.000667826	8.42458e-05	0.00205411	NaN	0.0127339
Dlx6	0.00101117	0.00112125	0.00226888	0.000379162	0.000454595	0.000216195	0.000211901
Dmbx1	0.00230112	9.94274e-05	6.07697e-05	0.000599861	0.000174717	NaN	0.00624696
Dmrt3	0.00230289	0.00513176	0.000120434	0.000365616	0.000194882	7.00742e-05	NaN
Dmrtb1	0.000659286	0.000315263	0.000491729	0.00180481	0.000181254	0.00270746	0.000421697
Dnahc2	0.000135954	0.000433394	0.000253653	0.000155603	0.000336209	9.32409e-05	0.000253799
Dner	0.000298172	0.00461071	0.0280082	0.040337	0.0376652	0.0625717	0.0342911
Dnmt1	0.0796083	0.0209946	0.011969	0.0179017	0.0205552	0.0119374	0.00683361
Dnmt2	0.000193657	8.61308e-05	0.000273455	9.67772e-05	0.000599333	0.000248825	5.55978e-05
Dnmt3a	0.00303142	0.000872276	0.000262731	0.000968308	0.0106073	0.0371604	0.00309488
Dnmt3b	0.000158602	0.000222103	3.07146e-05	7.4104e-05	0.000133364	0.00021004	0.00108376
Dnmt3l	0.000919681	0.000201574	4.4673e-05	0.000161791	8.11508e-05	0.000109991	0.000101985
Doc2b	4.45377e-05	6.24883e-05	0.000544046	0.00786874	0.0151779	0.00542981	0.00278431
Dpysl5	0.0546283	0.0439406	0.0586458	0.0692637	0.0824397	0.021911	0.010376
Drap1	NaN	0.00560522	0.0061743	0.00358087	0.00353927	0.0154423	0.013063
Drd1a	0.000134551	4.48877e-05	0.000606341	0.000267781	0.000378823	0.00359099	0.00158603
Drd2	0.000175613	1.88723e-05	6.28147e-05	0.000392848	0.000699977	0.00400659	0.00248627
Drd3	0.00111414	4.26245e-05	3.13455e-05	0.000251881	9.73252e-05	0.000353036	0.000217717
Drd4	7.59686e-05	4.68874e-05	1.28364e-05	0.00127883	1.65246e-05	0.000581675	7.08146e-05
Drd5	5.31586e-05	2.86039e-05	0.00023905	0.000157994	0.000180084	0.000355572	0.00104142
Dsc2	0.000273796	0.000221876	3.56849e-05	0.000114122	NaN	0.000770117	0.000575573
Dsc3	0.000570031	NaN	6.79383e-05	0.000757644	0.000372763	0.000370523	0.000278875
Dscaml1	0.000743222	0.00101681	0.00430207	0.000629963	0.0034613	0.0141432	0.00710919
Dsg1a	0.000101496	1.54021e-05	8.36537e-05	4.48116e-05	0.000148206	3.35616e-05	0.000179002
Dsg1b	0.000209377	5.2538e-05	0.00016121	5.99673e-05	0.000128235	0.000126903	0.000219121
Dsg1c	0.00135329	3.18836e-05	6.23558e-05	2.68599e-05	0.000174451	0.000347341	0.000147067
Dsg3	0.00104396	0.000194104	0.000569169	0.000177032	0.000191873	0.000286021	0.000183431
Dsp	0.000149285	0.000347547	3.25172e-05	7.77636e-05	6.26442e-05	0.00176195	0.00122647
Dst	0.000753867	0.000342875	0.000769733	0.000575705	0.00581658	0.00278933	0.00164626
Dtx1	0.00033663	0.000105225	0.000209835	0.00662588	0.00206114	0.0101022	0.000373803
Dtx2	8.0067e-05	0.000648242	0.000158399	0.00089433	0.000151833	0.002121	5.05493e-05
Dtx3	0.0419436	0.00850321	0.00804558	0.0683074	0.0817166	0.0498955	0.0439073
Dtx4	0.00237799	0.000336814	0.000118729	0.00813822	0.0138304	0.000552075	6.11335e-05
Dusp14	0.000271434	0.000688261	0.000183624	0.00234068	0.000720292	0.00135228	0.00446543
Dusp6	0.00221107	0.000845715	0.0012109	0.00237366	0.00106062	0.00427682	0.00145912
Dvl1	0.00055398	9.13492e-05	0.00212115	0.0492995	0.0764849	0.0232242	0.0106741
Dvl2	0.000544023	6.75112e-05	0.00209683	0.0143243	0.00648894	0.00854045	0.00424565
Dvl3	0.00480434	0.00557192	0.00162284	0.023602	0.0387132	0.0346118	0.00654289
E130309B19Rik	0.0570884	0.0435775	0.0141878	0.0189696	0.0223366	0.0186836	0.0317216
E2f1	0.00271095	0.00653094	0.000449012	0.000375584	0.000127526	0.00854718	0.00123528
E2f2	NaN	0.00044247	0.000103379	0.000212047	NaN	0.000119516	0.000240762
E2f3	0.00207234	0.000755355	0.000208818	0.00015685	0.000692279	0.000138697	0.00171211
E2f4	0.00413827	0.000158545	5.18528e-05	4.96871e-05	0.00174694	0.0109469	0.00282743
E2f5	0.00880404	0.0015512	0.00045536	0.00599465	0.00021435	0.000320087	0.000633735
E2f6	0.0104536	0.000450235	0.00014111	0.000194469	0.0013476	0.0114856	0.0110691
E2f7	0.0370805	0.00677442	0.00077858	0.000471067	0.000561357	0.000204655	0.000175601
E2f8	0.000608593	0.000625027	0.000112889	0.00095279	NaN	0.000668514	0.00620425
Ebf1	0.00350444	0.0197493	0.00249782	0.00240688	0.00336169	0.011658	0.000657557
Ebf2	0.000140038	3.46975e-05	5.93459e-05	0.000110776	0.000122124	8.98917e-05	8.14713e-05
Ebf3	0.00424006	0.00412155	0.017026	0.0096797	0.00283139	0.00407768	0.0067563
Ebf4	0.000429113	0.000352263	0.000121054	0.00139401	0.0056056	0.00396459	0.0010949
Ece2	0.0012339	3.56036e-05	0.000348311	0.0289072	0.0452708	0.0237663	0.018275
Ecel1	0.00187414	0.00126296	0.00751404	0.0121365	0.0153872	0.00869668	0.00533563
Edg1	1.55987e-05	0.000453507	0.000279283	0.00141287	0.00295459	0.00916133	0.00216549
Ednrb	0.000404708	0.00151809	0.000397216	0.00262401	0.00220346	0.00648718	0.000282094
Efcbp2	0.00248313	0.00412302	0.0177867	0.0420806	0.0423721	0.0204713	0.0238677
Efemp1	0.000218048	5.80308e-05	1.09369e-05	0.00150323	0.000188856	0.000317926	0.000482958
Efna1	0.00247596	0.00122285	0.000105623	0.000215266	0.00111597	0.00295595	0.00379189
Efna2	0.00498689	0.000231287	0.000279966	0.00310165	0.00789471	0.00339516	0.00287258
Efna3	0.000640245	0.000349575	0.000660509	0.0142919	0.00732423	0.00685841	0.00204447
Efna4	4.33506e-05	0.000235394	6.51575e-05	0.000351847	0.000208557	6.30001e-05	5.4312e-05
Efna5	0.00098678	0.000743775	0.00405796	0.0077797	0.0101441	0.0162653	0.00080103
Efnb1	0.0194056	0.00831589	8.159e-05	0.00540198	0.00188998	NaN	0.00146241
Efnb2	0.00296161	0.00244553	0.0003671	0.0111524	0.00789074	0.00327722	0.000777356
Efnb3	0.0013936	0.0014194	0.0127276	0.0141668	0.0249543	0.0329957	0.0259354
Egf	0.000303811	2.01861e-05	0.000316591	0.0002151	NaN	0.00102563	0.000141038
Egfr	0.000334104	0.000139184	0.000107365	0.0105466	0.00246361	0.000951606	0.000215934
Egr1	0.000224442	0.00899255	0.00126731	0.00126024	0.0015921	0.0158683	0.0170036
Egr2	0.0120759	0.00394011	0.0269097	0.0187921	0.0175136	0.0291954	0.0213216
Ehf	0.00156751	4.73948e-05	3.50586e-05	0.000179002	0.000115109	0.000140579	0.00170772
Elf1	0.00151461	0.000580904	9.83498e-05	0.000445472	0.000150324	0.000973852	0.000397814
Elf2	0.0506359	0.0136633	0.00497216	0.00639651	0.00519249	0.0120375	0.00820237
Elf3	0.000261806	0.000327757	0.000116694	7.52279e-05	5.54744e-05	0.00014287	8.75307e-05
Elf4	0.00079276	2.86224e-05	0.000100043	0.000165543	0.00032474	0.000130888	9.16285e-05
Elf5	0.000220677	0.000186822	0.000512641	0.000134126	8.37109e-05	NaN	1.1586e-05
Elk1	0.0127063	0.00898549	0.0136717	0.0193796	0.015236	0.0296967	0.0261552
Elk3	0.0087886	0.00936774	0.000406865	NaN	0.000935431	NaN	NaN
Elk4	0.00276339	0.00145685	NaN	0.000244029	0.000409396	0.00197216	0.00250634
Emx1	0.0058488	0.00419975	0.000199868	3.63851e-05	3.74141e-05	1.72283e-05	1.90142e-05
Emx2	0.00648626	0.00246529	0.000157779	0.000657176	0.000136304	7.20702e-05	1.12409e-05
En1	0.00689985	0.000237609	0.000390801	0.000234749	0.000228901	0.000134799	0.000188384
En2	0.000219571	9.68919e-05	7.26394e-06	0.000179595	0.000417305	0.000712027	6.95118e-05
Enah	0.0226692	0.000473407	0.0205969	0.00704433	0.0130942	0.0130065	0.026659
Enc1	0.0122316	0.0251385	0.040476	0.0492071	0.0680604	0.0547596	0.0462248
Eng	0.00477662	0.00848273	0.0116855	0.0155954	0.00408938	0.0199197	0.00395882
Eomes	0.00464003	0.0157706	0.00728445	0.0033346	0.00184754	0.00195621	0.000703161
Epas1	0.00256933	0.00972123	0.00666262	0.00464733	0.0106969	0.0382678	0.0220044
Epha1	2.39137e-05	0.000306673	9.07008e-05	0.00430587	0.00799135	0.00960622	0.00376664
Epha10	0.00256306	0.000603491	0.00143066	0.00472635	0.0419694	0.02315	0.0124765
Epha2	0.000572167	0.000363423	0.000414946	0.000768132	0.000256075	0.000373906	0.000210028
Epha3	0.000636477	4.08926e-05	0.000376873	0.00591257	0.0133721	0.000294216	8.94731e-05
Epha4	0.0013377	0.010181	0.0120407	0.0171028	0.0246652	0.0414317	0.0277025
Epha5	0.00149033	0.00121241	0.00149103	0.00503457	0.00349556	0.00904264	0.00145453
Epha6	0.000152532	0.000122651	0.000384202	0.0123605	0.0222371	0.0115196	0.0111156
Epha7	0.017125	0.000423237	0.000387696	0.0011799	0.00728385	0.00173813	0.00127444
Epha8	0.000446602	0.00186183	0.00249097	0.0281586	0.045498	0.0068987	0.00349642
Ephb1	0.00392351	0.00537308	0.0223259	0.010817	0.00243635	0.0154693	0.00391889
Ephb2	0.00878121	0.00264363	0.00845423	0.0277122	0.0465549	0.00233605	0.000419347
Ephb3	0.000140047	0.000331379	0.000296337	0.000153534	0.000332791	0.00613994	0.00149764
Ephb4	0.00027802	0.0012702	0.00024261	0.000299872	0.000188442	0.000868	9.33636e-05
Ephb6	0.000109534	NaN	0.00135977	0.0120882	0.0171456	0.0131744	0.011826
Erbb2	4.30419e-05	0.000428671	0.000479067	0.000580168	0.000236982	5.07128e-05	0.000117305
Erbb3	0.0016293	1.84595e-05	3.29444e-05	0.000117148	0.000130327	0.00226769	0.00163623
Erbb4	0.000868537	0.000561407	0.0089798	0.0288703	0.0219411	0.00794055	0.0054136
Ereg	2.6973e-05	0.000277491	8.25045e-05	5.51903e-05	9.32001e-05	0.00227309	0.000228062
Erf	0.00115087	0.0137165	0.00140511	0.0021516	NaN	0.0373886	0.0174536
Erg	0.00378065	0.000196557	0.000868527	0.00260787	0.00543514	0.00310853	0.00150042
Esr1	1.61123e-05	0.000274533	6.80404e-05	0.000251103	4.42015e-05	6.80813e-05	8.85724e-05
Esr2	0.00021946	2.34948e-05	4.9863e-05	0.000104944	7.03235e-05	0.000256623	8.29668e-05
Esrra	0.00100705	0.000183135	0.000235908	0.000521895	0.0110258	0.0177845	0.0199444
Esrrb	0.000303856	0.00738508	0.00361648	0.000975747	0.00198754	0.000177261	0.000971606
Esrrg	0.00644652	0.000421884	0.001631	0.00464597	0.00700073	0.00124522	0.000477207
Esx1	0.00300148	9.13984e-05	2.43945e-05	0.00171886	3.44996e-05	0.0103555	0.000478908
Ets1	0.014567	0.0074832	0.00474807	0.0057841	0.0136396	0.0152458	0.00235664
Ets2	0.0003932	0.00116186	0.000273029	0.00142694	0.000131078	0.00646373	0.00624109
Etv1	0.000103576	0.000531933	0.00208203	0.00463103	0.00281445	0.00643565	0.00536438
Etv2	0.000387617	7.53493e-05	3.59633e-05	0.000102155	0.00188111	0.00445963	0.00163879
Etv3	0.00130582	0.000256643	0.000100114	0.00062589	0.000434438	NaN	0.000951447
Etv3l	0.000248724	9.57725e-05	6.13834e-05	0.000405371	0.000226715	7.96269e-05	2.24111e-05
Etv4	0.00115841	3.48467e-05	6.85485e-05	0.00386083	0.00151483	0.00214606	0.000638304
Etv5	0.000449237	0.000106595	0.0012888	0.00105672	0.00243035	0.0122605	0.0129505
Etv6	0.000848748	0.00121499	0.00106932	0.000689083	0.000301578	0.0209596	0.00607871
Evi5	7.47164e-05	0.000562108	0.000165751	0.00137499	0.00290739	0.00109636	0.00155064
Evl	0.080324	0.0342162	0.0352763	0.0349798	0.0634723	0.061033	0.0511387
Evx1	0.000678856	0.000203614	0.00271483	0.027125	0.018192	0.04708	0.0207428
Evx2	5.92871e-05	4.70767e-05	6.008e-05	0.000159635	0.000121596	NaN	0.000180818
Eya4	0.00134749	0.000395753	0.000321338	0.00031874	0.000200133	0.00149576	0.000833187
Faah	0.000221851	NaN	0.000103917	0.000601305	0.00402947	0.015972	0.0158928
Fas	8.70894e-05	6.99842e-05	8.04122e-05	0.000256187	0.000160344	2.92509e-05	0.000186657
Fat3	0.00175362	0.000916729	0.00793201	0.00822575	0.0173134	0.0207149	0.00639053
Fath	0.00603354	0.00132503	0.00258954	0.000824792	0.00136559	0.0058783	0.00133257
Fbxw4	0.000862606	4.33811e-05	0.000113701	0.000163151	0.00271151	0.00130152	0.000288525
Fbxw7	0.00185054	0.000227107	0.00169146	0.00294038	0.0117124	0.0160236	0.0125105
Fcna	0.000308649	0.000135309	3.44956e-05	0.000289799	0.000192649	8.7554e-05	6.44725e-05
Fcnb	0.000298802	0.000137326	0.000551669	0.000328636	0.000192697	0.000262017	0.000102151
Ferd3l	0.000797131	0.000178828	0.000324493	0.000806477	0.0243885	NaN	0.0110829
Fev	4.39629e-05	NaN	NaN	NaN	0.000227875	0.000192458	6.51344e-05
Fez1	0.0262993	0.0362077	0.0378056	0.0297436	0.0827003	0.0679053	0.0762696
Fezf2	0.0165545	0.0331668	0.00161388	0.00259682	0.000919136	0.00149835	0.000593198
Fgf1	0.00195419	0.0206313	0.035847	0.0239347	0.0259493	0.0803618	0.0232532
Fgf10	0.000117015	6.08781e-05	4.58952e-05	0.00131898	0.000441343	0.0034012	0.000490513
Fgf12	0.00375469	8.95706e-05	0.000129963	0.000320248	0.0014463	0.0544448	0.0344335
Fgf14	0.00205108	0.000205347	0.000517938	0.00138287	0.0084601	0.0201564	0.00335178
Fgf15	0.0252134	0.00598432	0.00161625	0.00138397	0.000168642	0.00061939	7.35311e-05
Fgf16	0.000287567	0.000166831	3.31532e-05	0.000491674	4.56883e-05	0.000664566	0.000112472
Fgf17	0.000109154	4.6857e-05	2.0558e-05	0.000158833	0.000153026	3.23919e-05	5.77478e-05
Fgf18	0.000439161	4.54889e-05	5.60175e-05	0.00821797	0.0113175	0.0088169	0.000152978
Fgf2	0.000398141	7.76041e-05	6.19411e-05	0.000359799	0.000307331	6.22305e-06	2.95849e-05
Fgf20	0.000417143	NaN	0.000105771	0.00106244	0.0174637	NaN	0.0282704
Fgf23	5.71579e-05	9.19743e-05	4.53957e-05	0.00042064	0.000637674	0.00052673	0.00054343
Fgf3	0.000367557	4.30745e-05	0.000152095	0.000288426	0.000108192	NaN	0.000107847
Fgf4	0.000426075	3.82364e-06	9.45614e-05	0.000606822	0.000252879	0.00019996	0.00097295
Fgf5	0.000934094	5.08929e-05	5.35199e-05	0.00163652	0.000808793	0.000218425	4.79482e-06
Fgf6	0.000370401	0.000103224	0.000119301	0.00272119	0.000198547	3.09801e-05	0.00220224
Fgf7	0.00025505	7.36028e-05	2.08812e-05	2.65184e-05	3.43684e-05	0.000154189	0.000114399
Fgf8	0.00548086	0.000370649	7.67784e-05	0.000182221	0.000505334	0.000506013	0.000433507
Fgf9	0.0129483	NaN	NaN	0.000115516	0.00589482	0.00923809	0.0019444
Fgfbp1	0.0001378	0.000100092	0.000102737	0.00203813	0.000263533	0.000225176	0.000101518
Fgfr1	0.00213745	0.00165482	0.00831891	0.00687629	0.00252873	0.0112094	0.00535226
Fgfr2	0.00157974	0.00922681	0.0090104	0.00200751	0.00222353	0.00714503	0.0165556
Fgfr3	0.00161676	0.00275548	0.00265408	0.000941716	0.00220784	0.0167882	0.00403101
Fgfr4	7.83295e-05	0.000295355	2.39695e-05	0.000165925	8.57874e-05	6.85435e-05	4.56322e-05
Fgfrl1	0.000235607	6.78066e-05	1.51784e-05	0.0006865	3.10354e-05	0.0010765	0.000148967
Fgl1	4.8093e-05	1.95514e-05	7.74517e-05	0.000174393	0.000144138	7.35798e-05	2.94681e-05
Fgl2	0.00113244	2.88464e-05	0.000153056	0.000192753	5.35688e-05	0.000867728	0.000181329
Fibcd1	6.95873e-05	0.000174717	0.000188859	0.00131493	0.000382882	0.000706001	0.000206442
Figf	0.00144984	2.64216e-05	1.03518e-05	2.86021e-05	0.000141031	0.000183565	1.63746e-05
Figla	0.000113977	4.30383e-05	7.66531e-05	2.77662e-05	0.000119305	3.7755e-05	2.88023e-05
Fkhl18	0.000235661	0.000298079	0.000327266	9.61545e-05	5.5019e-05	0.000343997	8.68561e-05
Fli1	0.00669195	0.00680144	NaN	0.00253892	NaN	NaN	0.00173674
Flt1	0.00157067	0.00376666	0.00775612	0.0086774	0.00128879	0.0244024	0.00795971
Flt3	0.000947518	2.13716e-05	0.000240598	0.0144329	0.0144531	0.0116231	0.0128159
Flt4	0.000302957	0.000593774	0.000719874	0.00367697	0.004875	0.00546489	0.000610197
Fmo1	0.00405709	0.000621646	0.000244241	0.00376693	0.000528181	0.00108124	0.000135662
Fmr1	0.00327531	0.000742603	0.000473472	0.00216955	0.00377752	0.000691112	5.27931e-05
Fn1	0.077794	0.00820836	0.0163819	0.031948	0.0248744	0.0287464	0.00581756
Fndc3a	0.00807986	0.000976537	0.00263453	0.00106585	0.0107615	0.0111398	0.00637336
Fos	0.000145323	8.53746e-05	3.14041e-05	0.000876526	0.000559253	0.0122813	0.00677772
Fosl2	0.000738952	0.000241837	0.000560908	0.000883103	0.000370185	0.00455603	0.000820401
Foxa1	0.000327747	0.000522984	0.00102289	0.00025294	0.000553363	0.0139521	0.000163177
Foxa2	0.000144575	0.000104158	6.30088e-05	8.24659e-05	0.000131238	1.45621e-05	NaN
Foxa3	0.000164296	3.18531e-05	5.37377e-05	0.000126102	9.60154e-05	0.000121218	0.00204676
Foxb1	0.00590174	0.000589347	0.00252081	7.14888e-05	0.000406455	0.0344811	0.0108504
Foxb2	6.08106e-05	5.28981e-05	2.36242e-05	0.000182018	0.000130105	3.92806e-05	NaN
Foxc1	0.000221059	0.000194969	5.87175e-05	0.000169744	4.37861e-05	0.000315946	0.000122124
Foxc2	0.00454665	0.0399366	0.0025935	0.0124475	0.00824529	0.0538298	0.0204695
Foxd1	NaN	9.57647e-05	8.03359e-05	NaN	NaN	0.000146075	NaN
Foxd2	NaN	0.0254627	NaN	NaN	NaN	NaN	NaN
Foxd3	0.00102529	0.00011746	9.49254e-05	0.000105814	0.000178132	0.00262759	0.000431044
Foxd4	0.000201176	4.23638e-05	9.78886e-05	9.89475e-05	6.43624e-05	5.64065e-05	0.000175213
Foxf1a	0.000527033	8.25638e-05	2.60882e-05	0.000217795	6.00021e-05	0.000209933	0.000149468
Foxf2	0.00732705	0.0531259	0.0737953	NaN	0.0654931	0.031571	0.022488
Foxg1	0.0067934	0.0237551	0.00327843	0.00550368	0.00302637	0.0305008	0.00474332
Foxh1	0.000129465	1.72598e-05	1.9849e-05	3.52298e-05	0.000160903	0.000175058	0.000132735
Foxi1	0.000142456	0.00012798	0.000168215	0.000134882	0.00105154	0.00159431	0.000791473
Foxj1	0.00366275	0.00391585	0.0019881	0.00480472	0.00138712	0.00524199	0.00464701
Foxj2	0.000429334	0.00151293	0.000582504	0.00334192	0.0156184	0.00507957	0.00507776
Foxj3	0.0039571	0.00176492	0.00321236	0.00138206	0.0148203	0.0122425	0.00674683
Foxk1	0.00551073	0.000815619	0.00098589	0.00335098	0.00185173	0.00371054	0.00563782
Foxk2	0.000777631	0.000441647	0.000422166	0.00147375	0.00264874	0.000806961	0.00172906
Foxl1	9.39878e-05	6.73315e-05	0.00012545	NaN	9.99939e-05	2.51135e-05	2.23754e-05
Foxm1	0.0383856	0.0206782	0.00061285	0.00152125	0.000951257	0.00366801	0.000222602
Foxn1	0.000565805	4.51695e-05	6.54923e-05	0.00258044	5.25427e-05	0.00219241	0.000967693
Foxn2	0.00102186	0.000607957	3.4235e-05	0.000243965	0.000271671	0.00957283	0.000586131
Foxn4	0.000120773	3.81709e-05	4.0287e-05	0.000312025	9.14015e-05	0.000257469	0.000181634
Foxo1	0.000343595	0.000152601	0.000348099	0.00025604	0.000415815	0.00101107	7.34176e-05
Foxo3a	0.00125681	0.000323808	0.000139535	0.000218468	NaN	0.00874115	0.00640374
Foxp1	0.00283504	0.00034957	0.00456328	0.0203457	0.0135639	0.00565533	0.00641063
Foxp2	0.00212717	0.0237406	0.0320901	0.0294075	0.0338094	0.028285	0.0205115
Foxp3	4.9276e-05	6.43173e-05	0.000204868	9.76838e-05	NaN	0.000381752	0.000329482
Foxp4	0.0132758	0.00383443	0.00629573	0.00587188	0.0030826	0.0457137	0.0150828
Foxq1	0.0293216	0.034845	0.00404943	0.0495175	0.0280823	NaN	0.0978917
Frap1	0.00202701	0.000120089	3.5034e-05	0.00609162	0.0105783	0.0164362	0.00879874
Frat1	0.00362213	0.0012258	7.71181e-05	0.00123383	0.000428569	0.000801376	0.000146669
Frat2	6.2748e-05	0.000284113	9.88427e-05	0.000254316	0.00176697	0.000140372	5.79861e-05
Frem2	0.00096345	0.000356934	9.98774e-05	0.000875109	0.00010107	0.000543793	0.00153425
Frzb	0.000146456	3.50071e-05	0.000110941	0.000230866	0.000368627	0.000155289	0.000126832
Fstl1	0.0226386	0.0144913	0.00597264	0.0120768	0.0130082	0.0204718	0.0092002
Fxyd6	5.21924e-05	0.00321512	0.0160405	0.0707163	0.0748366	0.043943	0.014418
Fyn	0.0020334	0.017816	0.0253328	0.0161358	0.0621632	0.0379244	0.0623568
Fzd1	0.00204839	0.00798333	0.00336156	0.0145507	0.00685093	0.0283573	0.00111512
Fzd10	0.0782029	0.00259993	0.0029281	0.00345019	0.00203879	0.00176471	8.02627e-05
Fzd2	0.000545731	0.00098989	0.00117151	0.0022507	0.000400904	NaN	3.6539e-05
Fzd3	0.0078434	0.0218597	0.011741	0.0049381	0.00338928	0.00324573	0.000320525
Fzd4	8.9298e-05	3.24711e-05	0.000118313	0.000272057	0.000505087	0.00152624	0.000793105
Fzd5	0.000807083	0.00015072	0.00121997	0.00259586	0.00304589	0.00337228	0.00105928
Fzd6	0.00033781	9.67568e-05	0.000144534	0.000191172	7.72579e-05	0.000125519	0.00111733
Fzd7	NaN	0.00213257	0.00139696	0.00980083	NaN	0.0147992	0.00292204
Fzd8	0.000394495	0.000310514	0.000593413	0.00035674	0.000232152	0.000156862	2.92903e-05
Fzd9	0.00212027	0.000112795	0.00048425	0.000432268	0.00568874	0.00042799	0.000164266
Gabbr1	NaN	0.0160755	0.0435464	0.0664683	0.0732689	0.122537	0.0932311
Gabbr2	0.00045622	0.0146756	0.00734692	0.032105	0.0829502	0.0800245	0.0960817
Gabpa	0.0037558	0.00188905	0.00164889	0.000930328	0.000385205	7.90331e-05	0.000364896
Gabpb1	0.00729363	0.00294598	0.000574204	0.00504708	0.0220722	0.00177011	0.0032527
Gabra1	0.000342089	2.98904e-05	0.000339462	0.000734968	0.0177323	0.0214645	0.0433847
Gabra2	2.50059e-05	5.09356e-05	0.000357274	0.000634403	0.000547613	0.000645865	0.000104391
Gabra3	0.000146846	NaN	0.000390006	0.0015826	0.0025485	0.01654	0.00865856
Gabra4	0.000249051	7.56308e-05	6.58813e-05	6.17405e-05	0.000980716	0.0210615	0.0401878
Gabra5	0.0011032	8.98555e-05	0.000305022	0.00777925	0.0204562	0.0169992	0.00382105
Gabra6	0.000766734	1.119e-05	0.000109504	0.000186979	0.000361805	0.000126939	4.8633e-05
Gabrb1	0.000106488	NaN	0.000188067	0.000169162	0.000328873	0.00859047	0.00674412
Gabrb2	0.00019328	0.000222363	0.000259125	0.0045048	0.0096114	0.0175442	0.0236032
Gabrb3	NaN	NaN	0.00145828	0.00238435	0.00813902	0.0200539	0.00289605
Gabrd	0.0318825	0.0078706	0.00386128	0.00353791	0.00501008	0.000614196	0.0010076
Gabre	0.000544562	0.000117326	4.66096e-05	5.38386e-05	0.000210604	0.000763969	0.00043697
Gabrg1	0.000646694	3.58048e-05	8.20683e-05	0.000573391	0.00571347	0.00216222	0.00111383
Gabrg2	0.000226272	0.000847896	0.0181911	0.00966609	0.0221269	0.0422343	0.0239821
Gabrg3	0.000532811	0.000114589	6.76589e-05	0.000149666	0.000339862	0.0102874	0.0015489
Gabrp	0.000282716	0.00037877	3.45194e-05	0.000113711	0.000224733	0.000231761	0.000529529
Gabrq	0.000117989	7.22587e-05	6.46712e-05	0.00234992	0.00186878	0.00229494	0.00111645
Gabrr1	0.00365068	2.31495e-05	1.75952e-05	0.000346426	0.000319008	0.000108838	3.9973e-05
Gabrr2	0.00014877	8.87828e-06	0.00010257	4.78752e-05	0.000253575	0.000153063	0.00039507
Gad1	0.0025702	0.00965547	0.0125867	0.0148681	0.0227639	0.026125	0.0158293
Gad2	0.00107003	0.0106167	0.013644	0.00878564	0.015728	0.0218036	0.0140893
Gal	6.79044e-05	8.65022e-05	0.000141544	0.000679372	0.00557883	0.00659558	0.00129042
Galr1	0.00418747	0.000146796	9.91776e-05	0.000377525	0.000896497	0.00152976	0.000782845
Galr2	8.48576e-05	6.06092e-05	0.000256743	8.56558e-05	0.000380424	3.41494e-05	8.2789e-05
Gap43	0.00966252	0.0653842	0.0606245	0.0609053	0.0852371	0.100705	0.0842386
Gas1	0.0277282	0.0108193	0.00505314	0.0144347	0.0513955	0.00118184	NaN
Gata2	0.00368518	0.00261115	0.000343485	0.00114586	0.0021907	0.00459534	0.000808585
Gata3	0.00291751	0.00409186	0.00662654	0.000406417	0.00156616	0.00138809	0.000369296
Gata6	0.000527243	2.29145e-05	7.22707e-05	0.000491772	3.77919e-05	0.00115285	0.000108666
Gatad1	0.00256081	0.00652026	0.00361685	0.000121695	0.0109495	0.00358572	0.00570479
Gatad2a	0.0155266	0.0140006	0.00358017	0.00400234	0.00136204	0.0217885	0.0153638
Gbx1	0.00806238	0.000125543	6.59629e-05	0.000378981	0.000220357	0.00475336	0.00153253
Gbx2	0.0221917	0.131472	0.0480065	0.0341441	0.0382991	0.0271417	0.031484
Gcg	7.02257e-05	3.98858e-05	3.14315e-05	6.78951e-05	0.000204156	2.74775e-05	0.000628361
Gch1	0.000169162	0.00012943	0.000322393	0.000643015	0.000607006	0.00054358	0.000422344
Gcm1	0.0004997	0.000126521	4.53302e-05	0.000379886	4.90231e-05	2.4247e-05	0.000409656
Gcm2	0.000696246	2.59066e-05	0.000116575	0.000970805	6.8585e-05	0.000131372	0.00177749
Gda	0.000120791	3.5958e-05	3.89004e-05	0.000252776	0.000722347	0.00312732	0.00270318
Gdf1	0.00188516	7.14821e-05	5.29455e-05	0.000889254	0.00684242	0.00337508	0.000622883
Gdf10	0.00100381	0.000355632	0.00112338	0.000982039	0.000486553	0.000485543	0.000286084
Gdf11	0.000446938	0.00349502	0.00312831	0.00611665	0.00239339	0.023148	0.0173597
Gdf15	0.000667726	0.000423424	7.53321e-05	0.0003467	0.000124706	0.000423998	0.0011658
Gdf2	0.000159688	7.96515e-05	0.000133328	0.000280534	6.30526e-05	0.00498142	0.000165073
Gdf3	0.00024308	0.000161625	3.08407e-05	0.000873045	0.000525073	0.000101173	7.98063e-05
Gdf5	0.000322263	0.000614096	0.00024163	0.00135284	0.00062873	0.000101479	7.55672e-05
Gdf6	0.0184624	0.0215591	0.0674956	0.111542	0.0640359	0.0926627	0.0683205
Gdf8	0.000365533	0.000243635	0.000258035	6.4516e-05	0.000135256	0.00013963	3.08534e-05
Gdf9	0.000733748	2.75133e-05	6.49605e-05	0.000100744	4.26039e-05	6.21837e-05	0.000478346
Gdnf	0.000854006	0.000570917	NaN	0.0036494	0.00415504	0.0104358	0.00026283
Gfap	NaN	0.000286911	0.000149444	0.00412947	0.00794358	0.0308232	0.00638186
Gfra1	0.00056932	0.00323013	0.00177418	0.00810689	0.013601	0.0131757	0.00785852
Gfra2	0.000217541	0.00189854	0.00406725	0.0087908	0.023496	0.00823564	0.00257087
Gfra3	0.000534817	3.68773e-05	6.42507e-05	0.000430605	0.000102019	0.000104291	6.22672e-05
Ghrh	5.75235e-05	0.000196421	0.000162507	0.000601727	0.000169822	0.000374003	0.00101854
Ghsr	0.00447899	0.00270353	6.41923e-05	0.000239143	0.000351776	0.000558989	0.00024544
Gja1	0.0215082	0.00587016	0.00602667	0.0110808	0.0170758	0.0384186	0.0247824
Gja9	8.25231e-05	0.000101337	0.000193335	0.0105557	0.0115312	0.00717564	0.000725419
Glcci1	0.00041603	0.000199243	0.000271803	6.73308e-05	0.000608555	0.000258733	5.49351e-05
Gli1	0.00546983	0.000283248	6.81614e-05	0.000524025	0.000130627	0.000748406	0.00151405
Gli2	NaN	0.000188058	0.00042281	0.000272667	0.000264221	0.000913569	6.87574e-05
Gli3	0.00212269	0.00130495	0.000180925	0.00155133	0.000229296	0.000179806	0.000107494
Glis3	0.00248229	0.000488519	0.000677398	0.000683524	0.000326328	0.00231277	0.000766623
Glp1r	0.000274015	2.90158e-05	0.000180672	0.000915497	0.000416638	0.0016868	0.000619499
Glra1	0.00115399	0.00017825	0.000212091	0.000781063	0.000165478	0.0063015	0.00539032
Glra2	0.000294016	0.000388198	0.00657562	0.0025803	0.0198087	0.000338942	0.00197616
Glra3	8.73292e-05	0.00137473	0.00235965	0.00111294	0.00722807	0.0100617	0.00702341
Glra4	0.000174252	0.000126164	5.47381e-05	0.000717068	0.00036983	0.00322641	0.00179327
Glrb	4.03063e-05	0.000110628	0.000587534	0.000903672	0.00117432	0.0750743	0.0314089
Gls	0.000701179	0.000148839	0.000893466	0.00625399	0.00930855	0.053866	0.0516106
Gls2	6.02764e-05	4.00442e-05	0.000216783	0.000200245	0.00016458	0.00033703	0.00106437
Glul	0.00371785	0.0106897	0.0119229	0.0217925	0.028317	0.021083	0.0435023
Gm197	0.0190284	NaN	NaN	NaN	0.00189995	NaN	NaN
Gm528	0.00185083	9.66867e-05	8.09679e-05	0.00036245	0.000569535	0.00720635	0.00314374
Gm967	0.000317362	0.00011021	0.000138693	0.00119223	0.000925802	0.00924319	0.00678236
Gnb4	0.000507087	0.000624814	0.000331596	0.000786621	0.0233442	0.00514823	0.0013455
Gnrh1	9.23932e-05	5.59852e-05	6.97109e-05	3.61271e-05	9.84625e-06	3.4062e-05	0.000198462
Gpc3	0.00485938	0.00361457	0.00293994	0.00704508	0.00550832	0.00290305	0.00099634
Gpr101	0.00231905	9.5374e-06	0.000119354	NaN	0.00168323	0.00334703	0.00102806
Gpr123	0.000140208	5.01533e-05	0.000135638	0.000208363	0.000995377	0.0352939	0.0404846
Gpr139	0.000564271	0.00014455	0.000162388	0.000209405	0.0008351	0.00118141	0.000237046
Gpr161	0.00522796	8.3238e-05	0.0140895	0.0050307	0.0176209	0.00110587	0.000332209
Gpr165	8.4683e-05	2.74035e-05	0.000110502	0.00146582	0.00159247	0.00499403	0.012503
Gpr26	0.000405506	0.000384356	0.000632219	0.00674717	0.0224405	0.0088322	0.00312637
Gpr37	5.74804e-05	7.31745e-05	0.000180773	0.00062213	0.000189454	0.016241	0.0229278
Gpr37l1	0.00143064	5.90239e-05	4.01897e-05	0.000190236	0.00241754	0.0275898	0.0227534
Gpr55	0.000730083	6.45428e-05	9.85542e-05	0.000198147	0.000261122	6.70349e-05	2.69341e-05
Gpr56	0.000703172	0.00138141	0.00852578	0.00351963	0.00431043	0.0132286	0.0082982
Gpr6	0.000619488	9.91238e-05	4.62814e-05	0.000160615	0.000201927	0.000204766	0.000264889
Gpr83	0.000615221	7.70245e-05	4.82998e-05	9.33657e-05	0.000111191	0.00216716	0.0027288
Gpr88	0.000706004	0.000147936	0.000117361	0.00010393	0.0019464	0.0120328	0.00934421
Gpr98	0.00166138	0.0041017	0.0055493	0.001277	0.000168038	0.00211172	0.000204003
Gprc5b	0.0093972	0.00125756	0.000684983	0.0030058	0.0376182	0.0427276	0.0286914
Gprk2l	0.000846279	0.000101563	0.000236189	0.000316002	0.000186045	0.00043285	0.000114079
Gpx1	0.00797042	0.000704749	0.0020923	0.000258926	0.000240309	0.000653697	0.000377324
Gpx3	0.00190694	5.11018e-05	2.5265e-05	0.0023618	0.00834087	0.00893338	0.00690034
Grhl1	2.80818e-05	3.45966e-05	0.000711715	0.0101306	0.00651798	0.0217447	0.0269313
Grhl2	4.27067e-05	0.000454939	0.000148982	0.000254548	2.57315e-05	0.0019741	0.00111868
Gria1	0.00109545	0.0100222	0.00847611	0.0257212	0.0387598	0.0418704	0.0282989
Gria2	6.88748e-05	0.0160018	0.0568735	0.0992328	0.104965	0.078607	0.0590789
Gria3	0.00160341	0.00154981	0.000893891	0.0114889	0.0015751	0.0245636	0.0440324
Gria4	0.00211902	0.00223823	0.0100384	0.0534913	0.0509605	0.0687352	0.0574691
Grid1	0.000695598	0.000186936	0.00153889	0.0026027	0.00820329	0.0113543	0.0148306
Grid2	0.000442154	6.63896e-05	0.000579861	0.00140821	0.00389566	0.00405635	0.00106382
Grik1	0.00029017	0.000505001	0.00174388	0.0273315	0.0595871	0.04333	0.0233501
Grik2	0.00182347	0.0142188	0.00859819	0.0436834	0.0334994	0.0444223	0.0327884
Grik3	0.000224527	0.00920271	0.0478673	0.0236532	0.0155058	0.0112163	0.00449241
Grik4	0.000191279	1.31241e-05	1.65391e-05	6.93057e-05	9.01885e-05	0.00017853	7.26863e-05
Grik5	0.00131336	0.00519629	0.000562774	0.00634904	0.024629	0.0328017	0.0250075
Grin1	0.000118285	0.000971863	0.0247668	0.0314388	0.0701161	0.103515	0.104573
Grin2a	0.00069067	0.000169463	3.83932e-05	0.0013239	0.000114257	0.00209402	0.000736984
Grin2b	0.000820881	0.00135848	0.00738259	0.0185245	0.00948349	0.0550394	0.0534657
Grin2c	0.000773556	0.000291798	0.000551148	0.000127378	0.000930144	0.0197889	0.0190972
Grin2d	0.000212312	6.28207e-05	4.15848e-05	0.0038788	0.00169497	0.00021242	2.29328e-05
Grin3a	0.000121923	0.000849825	0.00470335	0.039071	0.0769738	0.0406724	0.0131439
Grin3b	0.0027552	0.000199833	0.000108303	0.00119862	0.000584239	0.00263876	0.00026209
Grinl1a	0.105026	NaN	0.0128471	0.0456544	0.0275914	0.0259	0.0481072
Grm1	0.000140603	0.000261456	0.00296381	0.00544031	0.0196686	0.0675435	0.051279
Grm2	0.000528153	0.000138386	5.58509e-05	0.000454226	7.16294e-05	0.00211083	0.000305039
Grm3	0.00107101	0.00287831	0.0108498	0.0233327	0.0273671	0.00403653	0.00120181
Grm4	0.000131057	0.000189248	0.000241964	0.000871719	0.0308283	0.0456659	0.0326459
Grm5	0.000100989	0.000410769	0.00570937	0.043952	0.0132844	0.0468631	0.0125673
Grm6	7.489e-05	3.40961e-05	3.92307e-05	9.95606e-05	8.71163e-05	6.06071e-05	0.00038437
Grm8	0.000328832	0.00364547	0.00343366	0.00193363	0.0253324	0.0174002	0.0037236
Grp	0.000741525	0.000749516	0.000737441	0.000457592	0.0153554	0.00319176	0.00107832
Gsc	0.000257398	0.000113544	5.02272e-05	0.00015812	0.000227184	0.00502452	0.000513669
Gscl	2.64482e-05	0.000127202	0.000127352	7.89827e-05	0.000125305	3.4376e-05	0.000536144
Gsg1l	0.00363985	6.69681e-05	0.000557959	0.00496695	0.0145787	0.00397489	0.000605594
Gsh1	0.0030255	0.00116184	0.000168621	0.000533536	0.0084778	0.000668772	0.000595199
Gsh2	0.00270626	5.03781e-05	3.25761e-05	0.0011766	9.64643e-05	1.93142e-05	0.000135199
Gsk3a	0.00468009	0.000361099	NaN	0.00339563	0.00772839	0.0188817	0.00779887
Gsk3b	0.0420681	0.0155353	0.00865093	0.029265	0.073447	0.0297505	0.0324989
Gtf2e2	0.00276451	NaN	0.00201277	0.000967435	0.00140058	0.00241885	0.00410347
Gtf3c1	0.00948972	0.00105762	0.00202833	0.00221338	0.00259855	0.0183749	0.0174649
Gusb	0.000585803	6.81969e-05	NaN	0.000197358	0.000196575	0.000181313	6.55238e-05
Hand1	9.03896e-05	5.51846e-05	8.71923e-05	4.34308e-05	0.000108189	5.52596e-05	4.02523e-05
Hap1	0.0121564	0.0489462	NaN	0.0580577	0.0652603	0.0423231	0.0364438
Hbb-b2	0.098785	0.0723386	0.0721142	0.0529267	0.0151775	0.0177977	0.0197344
Hbegf	0.0001512	0.000961571	0.000287715	5.37653e-05	0.00114935	0.000282052	0.000107381
Hbp1	0.00242957	0.000516789	0.000775734	0.000482773	0.000133184	0.00433121	0.000679246
Hcn1	0.000716117	0.000536515	0.000770621	0.00451206	0.00338747	0.0192715	0.00935924
Hcrt	0.00135265	NaN	0.000332653	0.000949885	0.000911647	0.0115681	0.00402248
Hcrtr1	6.33105e-05	0.000144422	8.8368e-05	0.00127604	0.00100759	0.000627628	0.00018398
Hcrtr2	0.000111978	4.3977e-05	0.000565695	0.000248765	0.000207168	2.55664e-05	0.000100418
Hdac2	0.0636665	0.0484182	0.0225288	0.0163191	0.0428586	0.0389354	0.0266747
Hdac5	0.00391883	0.00118852	0.000300854	0.0011076	0.0145421	0.0321919	0.03326
Hdac6	0.023955	0.00023425	0.000289688	0.0143015	0.0250841	0.0263109	0.00973966
Hdc	0.000148521	0.000130169	7.76328e-05	0.00019935	5.9669e-05	0.000470918	6.93454e-05
Helt	0.0011368	6.91183e-05	0.000140408	6.73261e-05	0.00011823	8.10555e-05	7.69528e-05
Hes1	0.00555127	0.0159104	0.000633699	0.0046707	0.00166033	0.000460814	8.54435e-05
Hes2	0.000245636	9.11845e-05	7.43239e-05	7.52852e-05	3.80441e-05	0.000716031	0.000179399
Hes3	0.000490597	3.83102e-05	2.03903e-05	4.25165e-05	0.000137327	0.0136122	0.00113618
Hes5	0.0308701	0.0463822	0.0261816	0.0150636	0.0184849	0.0174369	0.00357803
Hes6	0.043486	0.0169366	0.00400788	NaN	NaN	NaN	NaN
Hes7	0.00192477	0.000505536	0.000402613	8.70292e-05	0.00601895	NaN	NaN
Hesx1	4.36278e-05	2.82921e-05	6.20099e-05	4.3297e-05	0.000100172	6.63378e-05	6.05994e-05
Hey1	NaN	0.00080659	0.00132886	0.000555729	0.000960219	0.0036118	0.000724524
Hey2	0.0015305	0.00155134	0.000228989	0.00147167	0.00020815	3.24438e-05	6.59632e-05
Heyl	0.00155299	0.00225793	0.000852654	0.000644364	0.000279471	0.000135094	4.12179e-05
Hfe	0.000132355	1.23356e-05	6.66473e-05	0.0001091	NaN	0.000252535	7.22414e-05
Hgfac	0.00033167	8.16901e-05	4.42446e-05	0.000195684	0.000113387	5.16108e-05	9.91109e-05
Hhex	NaN	0.03502	0.0452586	0.103738	0.0949621	0.0919765	0.0724155
Hhip	0.00043331	3.08404e-05	5.03712e-05	7.65516e-05	0.000155295	0.00796855	0.0043221
Hif1a	0.0326572	0.00793834	0.000385495	6.22366e-05	0.0099813	0.0125688	0.0146132
Hif3a	0.00066537	0.000183627	0.000162963	0.000972593	0.000392415	0.0055433	0.000754118
Hivep1	0.000726006	0.00109394	0.00285576	0.00836093	0.012782	0.0113124	0.0121545
Hivep2	4.00006e-05	0.000228479	0.000652801	0.00386832	0.0118918	0.0218922	0.0220834
Hivep3	0.000729343	0.000179172	NaN	0.00372312	0.00324831	0.0163233	0.0141297
Hlf	0.000162846	0.00256485	0.00170318	0.000826048	0.000152804	0.0454432	0.0602773
Hlx1	0.00154298	0.00643292	NaN	0.00732075	0.0182545	0.0105527	NaN
Hlxb9	0.0002161	5.75103e-05	3.57518e-05	0.000145464	9.57068e-05	0.000250288	2.71271e-05
Hmbox1	0.00360979	0.00622992	0.00623925	0.0108802	0.00690768	0.0291554	0.0330437
Hmg20a	0.0030417	7.31895e-05	0.00247206	0.00682189	0.0083598	0.035173	0.00332765
Hmg20b	0.0580682	0.00616067	0.00106805	0.00043617	NaN	0.017608	0.00836842
Hmga1	0.0608952	0.0339061	0.00675238	0.00464783	0.0287548	0.0220683	0.0399289
Hmga2	8.79823e-05	5.79012e-05	3.12755e-05	0.000211635	4.28882e-05	NaN	1.31549e-05
Hmgb1	0.0237876	0.0257904	0.00259515	0.00174892	0.0080245	0.00491919	0.000640697
Hmgb2l1	0.00129024	0.00117958	0.000996401	0.000730601	0.00765225	0.00557901	0.00144491
Hmgb3	0.0914849	0.0325516	0.0339189	0.0348962	0.0352051	0.0625979	0.0551566
Hmgb4	0.000708407	0.000148819	0.000149729	7.12136e-05	5.18744e-05	0.000522254	9.5149e-05
Hmgn1	0.117746	0.0228011	0.0224038	0.00422997	0.0306633	0.00979446	0.0104087
Hmgn2	0.155759	0.0324132	0.0170672	0.0217283	0.0253483	0.0286154	0.026098
Hmgn3	0.000369581	0.00198827	0.000768495	0.0090592	0.0565976	0.0378812	0.0155349
Hmx1	0.000233027	3.50344e-05	2.56003e-05	6.87549e-05	8.50215e-05	7.02852e-05	6.78722e-05
Hmx2	NaN	0.000127671	NaN	7.88963e-05	NaN	NaN	NaN
Hmx3	0.000240279	3.32968e-05	5.46256e-05	0.000177082	5.37696e-05	NaN	0.000125061
Hnf4a	7.97208e-05	4.19471e-05	4.98155e-05	0.000164767	0.00312323	NaN	2.35678e-05
Hnf4g	0.000103208	6.85181e-05	7.20129e-05	9.52674e-05	0.000116378	9.19123e-05	5.66909e-05
Hnrpab	0.102072	0.051839	0.0313182	0.00717873	0.0304176	0.00792299	0.0101231
Hnt	0.00906435	0.0115475	0.0415161	0.0538598	0.0917411	0.0911232	0.0390505
Hod	0.000682136	0.000132787	0.000141117	0.00102617	0.00057943	0.00364764	0.00193085
Homer1	0.00292414	0.000522562	0.000488849	0.000388529	0.000959518	0.00676079	0.00278503
Homez	0.00207755	0.000350973	0.0806701	0.00458902	0.0186241	0.0597543	0.0510824
Hoxa1	0.000193041	2.33975e-05	3.93112e-05	0.000780585	8.26235e-05	0.000128747	0.000146506
Hoxa10	0.000579402	4.87515e-05	0.000243252	0.000257636	0.000132579	0.00422714	0.000275659
Hoxa11	0.000128607	0.000334857	0.00416056	0.000249492	0.0055338	0.00732739	0.00483264
Hoxa13	NaN	0.0429193	0.0560655	NaN	NaN	0.0122153	NaN
Hoxa2	4.76399e-05	8.06026e-05	5.976e-05	2.01671e-05	0.000384445	9.71155e-06	2.09742e-05
Hoxa3	0.000253729	8.2083e-05	8.77632e-05	0.000401367	0.000161675	0.00016205	0.0029274
Hoxa4	0.000644883	0.00014075	3.52061e-05	0.000336787	0.000100549	0.00019662	0.000771618
Hoxa6	0.00167475	0.000207494	5.53562e-05	0.00029839	6.38052e-05	0.000225364	0.000117938
Hoxa7	0.0012667	1.478e-05	9.69983e-05	0.000122182	NaN	NaN	NaN
Hoxa9	4.88031e-05	6.02569e-05	2.58629e-05	7.01906e-05	0.00020901	0.0001786	0.000408069
Hoxb1	7.84881e-05	4.49856e-05	5.78061e-05	0.000768331	7.42702e-05	0.00393976	0.00134771
Hoxb13	0.000175931	0.00016713	0.000495788	7.55372e-05	0.000297693	0.000218456	3.78624e-05
Hoxb2	0.000482749	0.000140761	4.09598e-05	6.31698e-05	0.000372422	NaN	0.000136185
Hoxb3	0.000167933	4.28323e-05	5.13486e-05	9.42269e-05	0.000766271	0.00232811	0.00140382
Hoxb4	0.000245886	0.000111972	0.000109773	0.000251683	8.22715e-05	2.74284e-05	0.000934769
Hoxb5	0.0001245	5.09198e-05	7.34524e-05	0.000299909	0.000203621	0.00913693	0.00477696
Hoxb6	7.51618e-05	8.88487e-05	5.44511e-05	4.19945e-05	3.73351e-05	0.000886451	8.60321e-05
Hoxb7	0.000735318	NaN	NaN	0.000110457	0.00154202	NaN	NaN
Hoxb8	6.43285e-05	9.35465e-05	5.99621e-05	NaN	6.38207e-05	2.57933e-05	2.84694e-05
Hoxb9	0.00128819	0.00022757	5.23024e-05	4.96694e-05	0.000520015	0.000132672	0.000125626
Hoxc10	0.000100313	0.0001063	0.000107457	5.82872e-05	0.000157051	0.00272116	0.000131047
Hoxc11	7.01036e-05	0.000142486	1.51542e-05	3.25012e-05	0.000122091	2.88076e-05	8.04403e-05
Hoxc12	0.0328933	0.0365347	0.0130219	0.016736	NaN	NaN	NaN
Hoxc13	0.000108456	8.82998e-05	0.00016999	8.25668e-05	4.13078e-05	0.000136232	0.00170265
Hoxc4	5.10589e-05	7.53274e-05	6.47113e-05	8.33436e-05	0.000228375	2.81509e-05	2.86422e-05
Hoxc5	9.0872e-05	3.55422e-05	0.00019393	0.000163481	0.000740359	0.00247297	0.00063321
Hoxc6	0.00120281	1.84592e-05	0.000337367	8.8199e-05	0.000539517	2.2169e-05	NaN
Hoxc8	0.00851339	0.0044562	0.0023387	0.0153547	0.0591443	0.055315	0.0449512
Hoxc9	0.000241079	8.91366e-05	9.30818e-05	9.88307e-05	0.000132328	7.31274e-05	6.13443e-05
Hoxd1	2.81098e-05	0.00218678	NaN	0.00778673	NaN	0.0376879	0.0493615
Hoxd10	0.000153624	4.9647e-05	2.4314e-05	0.000205126	0.00121443	0.00117966	0.000123155
Hoxd12	NaN	NaN	NaN	0.000127388	NaN	NaN	NaN
Hoxd13	0.00015633	5.3096e-05	0.000121267	9.88182e-05	8.88801e-05	0.000105063	4.02616e-05
Hoxd3	0.0505823	0.00303235	0.00316136	NaN	NaN	NaN	0.0438463
Hoxd4	0.000661153	7.06881e-05	2.84276e-05	0.00018278	NaN	0.00112744	0.000309361
Hoxd8	0.000497859	0.000191269	0.000104153	5.97853e-05	0.000143001	0.000144846	8.39895e-05
Hoxd9	NaN	NaN	NaN	NaN	NaN	NaN	NaN
Hr	0.00035222	2.00961e-05	0.000235176	0.000361731	0.000466215	0.0313725	0.0261157
Hrh1	7.2465e-05	5.7783e-05	6.25382e-05	4.24813e-05	0.00263677	0.000374702	0.00032858
Hsd11b1	0.000606858	0.00040974	0.000555016	0.00081838	0.000523118	0.000410895	0.000536902
Hsf1	0.00122834	0.000608361	0.00146581	0.00493269	0.0251181	0.0174281	0.016909
Hspb8	0.00145012	0.000177743	0.000266404	0.00139079	0.000616459	0.000905611	0.000380933
Hspd1	0.0755184	0.0159772	0.00146218	0.00471658	0.0277533	0.0318363	0.021489
Htr1a	3.6547e-05	5.18411e-05	6.4184e-05	0.000221349	0.000125368	0.00213124	0.00114353
Htr1b	0.000153684	5.11662e-05	0.000413124	0.00046335	0.0236187	0.00221456	0.000903984
Htr1d	0.00301937	9.74755e-05	6.42421e-05	NaN	0.000214018	0.00014098	8.22035e-05
Htr1f	0.00114981	2.92604e-05	4.79839e-05	6.13264e-05	0.000232649	0.000849799	0.000311682
Htr2a	0.00013152	9.69933e-05	3.44191e-05	0.000209684	0.00162477	0.000608223	0.000205926
Htr2b	5.40598e-05	2.27844e-05	0.000108056	6.75433e-05	6.7077e-05	6.17185e-05	0.000117249
Htr2c	0.000312209	0.00224581	0.000281512	0.00131712	0.0110162	0.0120667	0.00351849
Htr3a	0.000153403	0.000114793	1.88199e-05	0.000301389	0.000258157	0.000538578	0.000240764
Htr3b	NaN	2.69381e-05	0.000169329	0.000238422	0.00022586	6.25708e-05	3.27286e-05
Htr4	0.000214182	7.44037e-05	1.98359e-05	0.000356577	0.00130969	0.000402932	0.00109383
Htr5a	0.00126304	9.45891e-05	2.52298e-05	7.13517e-05	0.000120031	0.000267081	8.35232e-05
Htr5b	0.000464591	0.00501084	3.1108e-05	4.35303e-05	0.0005057	0.000957055	0.00126719
Htr6	0.000207401	1.88604e-05	4.84546e-05	5.64285e-05	7.8752e-05	0.00090321	7.02672e-05
Htr7	0.000119289	1.78273e-05	7.39513e-05	8.02112e-05	0.000331938	0.000231171	0.00107689
Icam2	0.000177848	NaN	0.000768928	0.000187434	0.000104065	0.00267023	4.10939e-05
Icam5	0.000864318	3.11618e-05	2.39892e-05	0.00012484	0.000915194	0.024043	0.00543613
Id1	0.00463914	0.00242917	0.00204629	0.0074788	0.00110933	0.0102261	0.0022575
Id2	0.0440889	0.00584188	0.00652486	0.00394983	0.0104721	0.0125769	0.00994661
Id3	0.0567522	0.0455663	0.0134179	0.00368865	0.015215	0.0397125	0.0130318
Id4	0.010924	0.077431	0.0666671	0.0441947	0.0611786	0.0374378	0.020805
Ifit3	0.000126789	0.000302744	4.53749e-05	0.000299304	0.000209872	NaN	0.000161996
Igf1	0.00043976	0.000589961	0.000363485	0.0028978	0.00262102	0.00669937	0.000960534
Igf1r	0.0017522	0.00506354	0.00392014	0.0202496	0.0112511	0.0117935	0.00756193
Igf2	0.0387506	0.0347059	0.0155699	0.0292154	0.00811263	0.0172772	0.00627182
Igfbp1	0.000351207	3.35694e-05	1.06583e-05	0.000113286	0.000245634	0.00164838	0.000261415
Igfbp2	0.0595809	0.0382405	0.0167873	0.0223939	0.0301235	0.0312796	0.0307076
Igfbp3	0.000492095	0.00185603	0.000948071	0.00402432	0.00200484	0.00572823	0.00135536
Igfbp4	0.0294198	0.00689769	0.00906183	0.0265884	0.0161525	0.0104611	0.00264156
Igfbp5	0.000656611	0.00492609	0.00433887	0.0422088	0.0646209	0.0647828	0.0260614
Igfbp6	0.000376102	8.60236e-05	0.000521972	0.000976535	0.000948083	0.00947667	0.00120547
Igfbp7	0.00179956	0.00439873	0.00621541	0.0101984	0.00640946	0.0492392	0.00973076
Igsf4a	0.000889215	0.026278	0.0678666	0.0689123	0.0770912	0.0657085	0.040405
Igsf4b	0.000129583	0.0123973	0.00522399	0.0353348	0.065076	0.0631874	0.063906
Ikzf1	0.000150143	0.00013711	0.00066376	0.000183668	0.000214534	0.00191942	0.000878973
Il13ra1	0.00010324	4.29693e-05	0.000168852	4.89607e-05	0.000187161	5.47232e-05	3.60783e-05
Il16	7.30588e-05	2.99447e-05	5.55434e-05	0.000195853	9.86249e-05	0.00224614	0.00206659
Il1r1	4.49403e-05	4.09406e-05	3.38331e-05	6.49702e-05	0.000117986	7.39389e-05	5.15186e-05
Il6st	0.012711	0.0028745	0.0004801	0.00942405	0.00402103	0.00427827	0.00421667
Inha	8.95378e-05	0.00039727	0.00233364	0.0442837	0.037884	0.038603	0.0331545
Inhba	0.000281543	0.000169978	0.000199033	0.00303974	0.00402874	0.00565102	0.00104989
Inhbb	0.0013371	0.00144135	0.000431149	0.00239963	0.00356734	0.0206864	0.00236261
Inhbc	2.72898e-05	0.000332773	8.99431e-05	0.000192252	6.28133e-05	0.000158716	1.44511e-05
Inhbe	0.000225643	0.000182793	3.4954e-05	0.000244981	0.000124193	0.000287191	7.38394e-05
Inpp1	0.000286668	0.000136168	1.94062e-05	0.000112914	0.00305962	0.00433916	0.00397741
Inpp4b	0.0011282	0.000107404	0.00116178	0.00623546	0.00836589	0.0273788	0.0200529
Insl5	0.00152953	3.95998e-05	3.0687e-05	0.000582876	0.000390495	9.51877e-05	1.88661e-05
Insl6	1.53698e-05	6.40015e-05	2.98814e-05	0.000371344	8.8578e-05	0.0001069	0.000469162
Insr	0.000595839	0.000554024	0.000379681	0.0052207	0.00340305	0.00354264	0.000921854
Insrr	0.00100319	0.000283274	3.98841e-05	0.000705175	7.85092e-05	0.000680245	0.000320878
Invs	0.000508067	2.45469e-05	4.87445e-05	0.00022074	0.000598363	0.000505536	0.000227969
Ipf1	0.000189508	4.62469e-05	0.000465078	6.66272e-05	0.000201205	0.00167402	0.000329036
Irf1	0.0011405	1.07084e-05	4.74673e-05	0.000847834	9.71049e-05	0.00203207	0.000764761
Irf2	0.000249083	5.92358e-05	0.000116574	4.43845e-05	0.000595442	0.0280253	0.00538299
Irs4	0.000257973	0.000115605	0.000100448	0.000374274	0.0011416	0.00141921	0.000236077
Irx1	0.0435822	0.024196	0.0132645	0.00349843	0.00218297	0.000602962	0.00450558
Irx2	0.00323824	0.0219328	0.0155348	0.00297688	0.000860582	0.00446747	0.00239142
Irx3	0.000434362	0.00829559	0.00419003	0.00686745	0.0301573	0.00798589	0.00287398
Irx4	0.000234549	7.49694e-05	6.25276e-05	0.000113505	0.000518665	0.00722326	0.00242927
Irx5	0.00292521	0.00064009	0.000463168	0.000775393	NaN	NaN	NaN
Irx6	0.000251179	NaN	NaN	NaN	NaN	0.0277899	0.00455958
Isl1	0.00070122	0.0106316	0.0203643	0.00261195	0.00471595	0.00121801	0.000431257
Isl2	0.000189274	0.000187835	0.000113142	0.000221364	0.00036715	0.000444514	0.000201436
Isoc1	0.00602387	0.000283301	0.000287994	0.0136808	0.00460883	0.00457057	0.000918424
Isx	0.000453376	3.84781e-05	2.87152e-05	0.000105422	6.51788e-05	3.0287e-05	0.000989714
Itga3	0.000474617	0.000725029	0.00196341	0.0146683	0.0173935	0.0316274	0.0228283
Itga4	0.00183066	0.00229345	0.000348334	0.000317745	0.000379548	0.00394074	0.000745012
Itgam	0.000436857	0.000411713	0.000207592	0.000104276	0.00111593	0.00642442	0.000812042
Itgav	0.000492869	0.00179644	0.00221514	0.0101287	0.00367765	0.00430218	0.00175506
Itgb1	0.015671	0.000254714	0.00553047	0.00382854	0.00813683	0.0102116	0.00134869
Itgb3	0.000841222	0.00108823	0.000768142	0.000952387	NaN	0.000256507	0.000137967
Itgb8	0.000322573	0.00046846	0.000806422	0.00387368	0.00350974	0.00308858	0.00136444
Itgbl1	5.71511e-05	9.91322e-05	4.99042e-05	6.61313e-05	0.000132343	0.000918688	0.000118493
Itih3	0.00135064	1.05133e-05	4.96763e-05	0.000268122	0.000241708	0.00519032	0.00963278
Itlna	0.000345992	0.000148458	6.48708e-05	0.000153395	5.57837e-05	0.000137872	5.03089e-05
Itlnb	1.59876e-05	0.000180683	0.000107954	0.000307081	5.00277e-05	0.000150835	4.30094e-05
Itpr1	0.00610591	0.000321129	0.000617674	0.00367252	0.00415617	0.0111633	0.013044
Itsn1	0.00757046	0.000441745	0.0166839	0.00782842	0.0519558	0.0694712	0.0649326
Jag1	0.00269818	0.00110834	0.00108063	0.0016379	0.00467275	0.00124459	9.54939e-05
Jag2	0.00105616	0.00088851	0.000730852	0.02117	0.0232382	0.0154304	0.00427141
Jam3	0.00354719	0.0165834	0.000506066	0.00110996	0.000656715	0.0286015	0.0252513
Jam4	9.50738e-05	5.40379e-05	0.000307264	0.000126473	0.000119477	3.01877e-05	0.000409294
Jrk	0.0010008	7.19352e-05	0.000179635	8.43272e-05	7.06893e-05	0.0173896	0.00283241
Jun	0.0270601	0.0118522	0.00267495	0.0404093	0.0297717	0.0301321	0.0652749
Jund1	0.00895452	0.0247121	0.0101282	0.0385674	0.023767	NaN	0.0521117
Jundm2	NaN	0.000626407	0.00125858	0.0112193	0.032836	0.0342957	0.0276349
Kcna1	0.00306155	0.000222233	0.00017424	0.00419605	0.0103178	0.0392444	0.0267782
Kcna2	4.05106e-05	0.000469436	0.000278447	5.10579e-05	0.0284831	0.0289228	0.0395674
Kcnab1	0.000126216	1.8058e-05	3.54565e-05	0.000238643	0.000759506	0.025093	0.0157965
Kcnab3	0.00248148	5.22083e-05	2.49585e-05	0.000189623	0.00273865	0.00671999	0.0100029
Kcnb2	0.000375565	9.98739e-05	6.32078e-05	0.000371396	0.000443739	0.00593515	0.00061468
Kcnc2	0.00193453	0.000147904	0.000307231	0.000196206	0.00552229	0.0317847	0.0448779
Kcnc3	0.000354316	8.87475e-05	5.27203e-05	0.00178277	0.00362805	0.014146	0.00722425
Kcnd2	9.25778e-05	0.000212621	0.000710601	0.000749152	0.0338705	0.0122156	0.00332988
Kcng4	0.000170745	0.000140067	0.0014157	0.00975476	0.00262238	0.00363254	0.00511582
Kcnh7	0.000216859	4.90415e-05	0.000178399	0.000254136	0.000125361	0.00179026	0.000884996
Kcnip2	0.00123463	0.000115479	0.000733831	0.00138685	0.000593738	0.00705816	0.00324993
Kcnj12	0.000434516	9.06454e-05	9.24496e-06	0.000307385	5.19708e-05	0.00428201	0.00167
Kcnj6	0.000842206	0.000140974	0.00144192	0.0181773	0.0277375	0.00790194	0.00397863
Kcnk2	0.000157768	0.00142788	0.000246664	0.000389661	0.00123062	0.00663117	0.000828599
Kcnmb4	7.90738e-05	0.000376382	0.000403964	0.000110848	0.00405306	0.00968245	0.00872725
Kcnn2	0.00019305	9.5618e-05	8.29596e-05	4.5704e-05	0.000475946	0.00174104	0.000484194
Kcnq3	0.000201684	0.00016299	0.000265552	0.00238864	0.0321724	0.029071	0.0266242
Kctd12	0.00317166	0.00271355	0.00503527	0.0304035	0.0207463	0.0107299	0.00126018
Kctd9	0.000270897	2.63611e-05	0.000101742	0.000265396	0.000491472	0.000183743	0.000172835
Kdr	0.00392716	0.00974067	0.00466437	0.0155777	0.00291684	0.0226971	0.00142837
Kif5c	0.000793873	0.00991224	0.000586161	0.0344293	0.0605807	0.0434925	0.0343439
Kit	0.000160136	0.00170997	0.000391849	0.00997812	0.00535967	0.000688088	0.000870421
Kitl	0.000288432	0.0187129	0.0485122	0.0937587	0.080352	0.0748893	0.0487829
Klf15	0.000107365	0.00136061	0.00103866	0.000954805	0.00183909	NaN	0.00545592
Klf2	0.00315049	0.0026115	0.00409128	0.00206446	0.00144593	0.00989647	0.00424871
Klf4	0.00188502	NaN	0.000485034	0.00108774	NaN	0.0359602	0.0044259
Klf5	NaN	0.0038793	NaN	0.000868484	0.000553408	NaN	NaN
Klf7	0.0500596	0.00949923	0.00893116	0.0344098	0.0576866	0.0224557	0.0588487
Kremen1	0.000183489	3.70747e-05	0.000192505	0.001534	0.000312048	0.000141785	7.75275e-05
Kremen2	0.00108963	2.25163e-05	0.000115561	0.000688292	0.000568261	3.39735e-05	5.13642e-05
L1cam	0.00167979	0.0698182	0.0900746	0.0743954	0.068112	0.10507	0.0752305
LOC269389	0.0115275	0.00247941	0.00156568	0.00442767	0.012699	0.00976651	0.0217008
LOC384670	6.39349e-05	0.000166988	0.000381333	0.00629586	0.00723996	0.0084997	0.00435241
LOC433022	0.000864967	0.00150479	0.000649865	0.00880853	0.0318125	0.0238354	0.0158274
LOC433228	NaN	0.0001075	0.000580793	0.00620752	0.00943164	0.00706251	0.00327992
LOC433436	1.52306e-05	6.33057e-06	3.75299e-05	0.000357683	0.00706986	0.000214525	0.000153396
LOC545810	0.00254728	0.0195014	0.0226085	0.0511607	0.0398886	0.0232614	0.0111389
LOC546316	0.00278523	6.13979e-05	3.30477e-05	0.000558406	0.00109461	0.0156352	0.00550753
LOC627415	3.07421e-05	0.000170668	0.000613998	8.37332e-05	0.0012648	0.00431761	0.00159461
Lama1	0.0161199	0.00611104	0.00358412	0.00175278	0.00153996	0.00526209	0.00118953
Lama3	0.000197432	3.00241e-05	2.53214e-05	0.000303648	0.00226351	0.00413145	0.00143235
Lamb1-1	0.00585451	0.00651246	0.00130195	0.0023632	0.000328836	0.00918645	0.00550409
Lamb3	0.0011213	0.000164176	0.000204761	8.01416e-05	0.000114655	0.0121066	0.000497445
Laptm4b	0.00496521	0.000769501	0.000597388	0.00308285	0.000472013	0.00434041	0.0102866
Large	0.00156068	0.000805432	0.00188095	0.00506886	0.0292854	0.0113042	0.0106426
Lass4	3.61592e-05	0.00094208	0.00863865	0.0410285	0.0723035	0.0317939	0.0269098
Lass5	0.000270115	7.98646e-05	0.00030796	0.000672776	0.0018573	0.0173558	0.00557999
Layn	0.000366568	NaN	9.54768e-05	0.000724242	0.000828563	0.000130263	2.69718e-05
Lbh	0.000306056	0.00927764	0.00422049	0.00126823	0.00292302	0.00506301	0.01577
Lbx1	0.0151652	0.00539596	0.00505858	0.00736603	0.0381307	0.0578591	0.0643428
Lbx2	0.000367878	5.50887e-05	2.44789e-05	0.000106031	5.3673e-05	0.000274701	0.000244554
Lbxcor1	0.0220018	NaN	NaN	0.000580267	0.00428131	NaN	0.0273116
Lcor	0.00329992	0.00239604	0.00183643	0.00896368	0.00476421	0.00901774	0.0068139
Ldb1	0.0145582	NaN	0.00381094	0.000880994	0.00279354	0.0106358	0.00650126
Ldb2	6.51014e-05	4.99132e-05	0.000165362	0.00386382	0.00157599	0.00906974	0.000655992
Lef1	NaN	NaN	NaN	NaN	NaN	NaN	NaN
Lefty1	0.000484047	1.56563e-05	6.23968e-05	2.84768e-05	5.63087e-05	NaN	0.000525906
Lefty2	5.7703e-05	2.62477e-05	2.04441e-05	0.000345484	8.7611e-05	3.77803e-05	1.74124e-05
Lepr	0.00151392	0.00108167	0.000361125	0.00113064	0.00105313	0.00101877	0.00120335
Letmd1	0.000350483	5.90452e-05	6.29389e-05	0.000101711	0.000137863	0.000543436	0.000122642
Lgals1	0.0743009	0.00196698	0.00585695	0.000570803	0.000743603	0.00306087	0.000326497
Lgi2	0.000968364	0.000252577	0.000871589	0.00838471	0.0157727	0.00824757	0.00322303
Lgi3	0.00140533	2.55819e-05	9.93972e-05	0.00329412	0.0126112	0.0381094	0.0316492
Lgmn	0.00192433	0.00307733	0.00254619	0.0027028	0.00417842	0.0371014	0.0145537
Lhx1	1.81553e-06	0.0200107	0.0140091	0.00133439	0.00295926	8.59009e-05	0.000302846
Lhx2	0.0296875	0.0694067	0.00710623	0.0140912	0.00545029	0.00581717	0.000867719
Lhx3	4.36558e-05	9.24321e-05	1.03697e-05	0.000270583	0.000131999	0.000102538	0.000508835
Lhx4	0.000111815	6.61301e-05	6.49212e-05	0.00200729	0.000260238	NaN	5.26844e-05
Lhx5	0.00555163	0.00264222	0.00695141	0.0032309	0.000718484	6.5576e-05	0.000423279
Lhx6	0.00242086	0.000155325	0.000446771	0.00280445	0.00184732	0.00410021	0.00245349
Lhx8	0.000149825	2.62984e-05	0.000592306	0.000318219	0.000261906	0.000120592	0.000216553
Lhx9	0.0968763	0.0656398	0.0490751	NaN	0.12971	0.0784747	0.0745801
Lifr	0.000261797	0.000117838	0.000164352	0.000617321	0.00108076	0.00907556	0.00477063
Limk1	0.000833358	0.000531855	0.00914743	0.00285118	0.0268285	0.0107732	0.00924909
Lims1	0.00168447	0.000174857	NaN	NaN	NaN	0.000372771	0.000396926
Lman1l	0.000169559	8.84289e-05	2.69466e-05	0.000429211	0.000217831	6.7447e-05	3.07007e-05
Lmcd1	0.00035073	7.01847e-05	NaN	0.000129227	0.000189644	0.000954121	0.00296883
Lmo1	0.00487794	0.00263585	0.00788538	0.00318158	0.00541764	0.00646152	0.00326898
Lmo3	0.00281304	0.00334413	0.0133365	0.00955448	0.0105127	0.00470721	0.00244439
Lmo4	0.0188574	0.0204273	0.0220055	0.126055	0.108263	0.0854898	0.0581195
Lmtk2	4.20618e-05	8.76076e-05	0.00117693	0.0184571	0.026755	0.00957103	0.00347838
Lmtk3	0.0388611	0.061655	0.103592	0.0777912	0.0807509	0.0728741	0.0908308
Lmx1a	0.00521332	0.00150488	0.00294845	0.000811185	0.000477532	0.00162075	0.000298033
Lmx1b	0.00136861	0.0015178	0.000127482	0.00107815	0.00129925	0.00044743	0.00152353
Loxl1	0.000284828	0.000805801	0.000102508	0.00571208	0.0259035	0.0235571	0.0804114
Loxl2	0.00833283	0.00117723	4.94113e-05	0.00422723	0.000201474	0.00106542	0.000141436
Lpl	0.000749125	0.000221768	0.000482636	0.00627997	0.00169902	0.0156644	0.00233377
Lrmp	0.00162203	0.000115859	0.000206097	3.55191e-05	6.62375e-05	0.000400605	6.86237e-05
Lrp1	0.0039066	0.00768175	0.00524324	0.00836881	0.0355941	0.0203912	0.0184818
Lrp5	9.52149e-05	0.000202162	6.43367e-06	9.66787e-05	0.000144052	6.26317e-05	6.82713e-05
Lrp6	0.000945248	0.0229055	0.000718855	0.000233074	0.000967772	0.0110164	0.00232516
Lrp8	NaN	0.00822951	0.0212399	0.0209592	0.0489361	0.0325645	0.0133699
Lrrc4	6.38002e-05	0.000769081	4.5547e-05	0.00057412	0.00341291	0.00827947	0.00613039
Lrrk2	0.00750069	0.00012295	6.03156e-05	0.000778905	0.000360947	0.00123175	0.000952179
Lrrn3	0.00073468	0.000267753	0.00421413	0.0080653	0.0121046	0.0157844	0.00935654
Lrrtm1	0.000217652	7.85274e-05	8.16826e-05	0.00045914	0.0204101	0.037847	0.0284892
Lsr	0.000105132	0.000142617	0.00107551	0.0015879	0.00132456	0.00780888	0.000223435
Ltk	0.00100959	0.000213207	9.24829e-05	0.000481237	0.000330185	0.000159801	0.000442707
Lxn	0.000335673	0.00230763	0.00223863	0.0146119	0.0244077	0.00730872	0.00165821
Ly6h	0.000416754	0.00546875	0.00911826	0.0048296	0.0610601	0.0313435	0.0173261
Lyl1	0.000542205	0.000490532	0.000222896	0.000262423	0.005126	0.001668	0.00118844
Lypd1	0.000151749	0.000322947	0.00180335	0.00272317	0.0284762	0.0156011	0.0104287
Lyzs	0.000268076	0.00140521	0.00117262	0.000593037	0.000647664	0.00435428	0.0026435
Mael	0.000135557	0.000170222	3.40363e-05	5.38279e-05	3.19088e-05	0.000199731	9.47141e-05
Mafb	0.00380305	0.00137173	0.000413195	0.00265986	0.000545468	NaN	NaN
Mafg	0.000168511	0.00100413	NaN	0.00094319	0.00556729	0.00914868	0.0157135
Mafk	0.000632893	0.000169826	0.000497135	0.000115309	0.00254709	0.0020273	0.00109903
Maged1	0.0389232	0.0245813	0.0258535	0.043902	0.100783	0.0861078	0.0866129
Maml1	0.00728075	0.00448177	NaN	0.00798184	0.00169315	0.00800772	0.00151612
Maoa	0.000188968	0.000120828	9.78128e-05	0.000250985	0.000485032	0.00461713	0.00172402
Maob	0.000129847	1.25126e-05	0.000148709	0.000109782	4.5641e-05	0.00151662	0.00555358
Map3k7	0.0037751	NaN	0.000370253	0.000954401	0.00643303	0.00927328	0.00975978
Mapk10	0.00229685	0.000214205	0.000141515	0.000862576	0.0348788	0.0399036	0.0308273
Mapk8	0.00178645	0.000342395	0.00026381	0.000110336	0.00133497	0.0179653	0.00482541
Mapk8ip3	0.000391998	0.00259801	0.0019774	0.00500089	0.0343183	0.0511081	0.0464607
Mapk9	0.00100835	0.000276492	0.000231065	5.88178e-05	0.00352705	0.024328	0.0124628
Mapt	0.00743934	0.0340092	0.0501103	0.0401149	0.0919611	0.0865323	0.0758231
Marcksl1	0.0736313	0.0400248	0.0406364	0.0502012	0.0684629	0.0923723	0.0562771
Max	0.00113738	0.00100635	0.0051571	NaN	0.00521655	0.00829632	0.00812641
Maz	0.0158399	0.015538	0.0140498	0.0119486	0.0153413	0.0216115	0.0146532
Mbp	2.06444e-05	NaN	4.38435e-05	0.000584078	0.00408861	0.0458747	0.0532046
Mc3r	2.71336e-05	0.000148731	0.000156746	0.000257648	0.000278165	0.000144755	0.000182229
Mc4r	0.00166885	5.71251e-05	1.86822e-05	0.000677672	0.000328576	0.000190651	0.000281508
Mchr1	0.000525319	0.000214325	1.83895e-05	0.000232111	0.000154954	0.000304992	0.000348198
Mdga1	0.00272799	0.00576439	0.00760233	0.0261873	0.0258477	0.00624523	0.00126133
Mdh2	0.0181783	0.00478533	NaN	0.00329649	0.0377644	0.0676141	0.0470112
Med12	0.000764875	0.000854604	0.00028106	0.0108407	0.0151952	0.0157205	0.00933814
Med6	0.00119245	0.000737118	0.00071955	0.00125865	0.00243126	0.0172207	0.0102224
Mef2a	0.00150154	0.000170851	0.000579718	0.00200802	0.00938502	0.0113221	0.014762
Mef2b	1.58309e-05	0.00013738	2.44467e-05	0.000139915	NaN	NaN	0.00192343
Mef2c	0.000691619	0.00055112	0.000246362	0.00405216	0.00454019	0.0157015	0.0271071
Mef2d	0.00214512	0.000811131	6.43062e-05	0.00296756	0.0163151	0.0263763	0.0228516
Meis1	0.00163781	0.000919534	0.000271583	0.000213596	0.000156307	0.00260711	0.000384422
Meox1	3.14317e-05	0.000418257	6.07979e-05	0.000183786	0.00062826	0.00269946	0.000105049
Meox2	0.000360027	0.000358905	6.24652e-05	4.82585e-05	0.00040345	9.56574e-05	NaN
Mertk	5.91356e-05	0.00103608	2.92915e-05	0.000150261	9.83394e-05	0.00103656	0.000117965
Mesp1	0.000524809	0.0005886	3.23284e-05	0.000153971	NaN	5.75179e-05	NaN
Mesp2	0.00071201	8.26874e-05	9.09134e-05	0.000274443	7.88835e-05	0.00109942	0.000564239
Mest	0.0846019	0.030427	0.0505154	0.060751	0.0567674	0.0477388	0.0208381
Met	0.000242333	0.000220265	2.47154e-05	0.000180706	0.000673674	0.000298165	0.000421786
Mfap4	0.00238829	0.0045424	0.00157023	0.00242975	0.000979518	0.00279014	0.00022811
Mfge8	0.00101132	0.000474499	0.00217711	0.0165705	0.00784143	0.00873112	0.000806434
Mga	0.0078921	0.00965117	0.00653947	0.00132185	0.0109129	0.0130707	0.0107642
Mgat5b	0.00359372	0.00165847	0.00491381	0.0258213	0.0458629	0.0263021	0.0251349
Mgst3	0.000774027	1.88391e-05	0.00023022	0.00281783	0.0117216	0.0679462	0.0204031
Mib1	0.00761486	0.00499472	0.00124101	0.00221368	0.000139902	0.0115412	0.00778079
Mib2	0.000707879	0.000707842	0.0010836	0.00354404	0.0253243	0.0275843	0.0237102
Mitf	0.000331535	6.17589e-05	3.89386e-05	7.32365e-05	0.000276039	9.71257e-05	8.63145e-05
Mixl1	0.000234739	1.55058e-05	0.000103726	0.00011588	7.51695e-05	0.000371886	0.000178678
Mkx	0.000220849	0.000388931	0.000135533	8.51393e-05	0.00100956	0.0011377	0.000767294
Mll2	0.00250931	0.0179876	0.0138192	0.0148012	0.0229241	0.00840322	0.0219771
Mll3	0.000296269	0.000244413	0.000231224	0.000897744	0.00400995	0.000321977	0.000885388
Mllt7	5.20667e-05	4.77017e-05	6.20509e-05	0.000213805	3.04629e-05	0.000504175	0.000187673
Mlstd1	4.37766e-05	0.00107333	0.00142558	0.00342611	0.0359877	0.0579394	0.0250745
Mlx	0.00015017	7.02886e-05	0.00205046	0.000879442	0.026211	0.0197143	0.00933118
Mlxip	0.000399216	0.000875419	0.000180336	0.000117979	0.00178273	0.0100585	0.00122806
Mlxipl	0.000465985	0.000270635	0.000296385	0.000224989	NaN	0.0102272	NaN
Mmp9	0.000752817	0.0032307	0.00738006	0.00353406	0.000226414	0.000226284	5.50715e-05
Mnt	0.00103831	0.00642623	0.0017313	0.00291437	0.00472534	0.0460995	0.0256048
Mobp	0.000306783	5.6176e-05	1.64138e-05	0.00163739	0.0032551	0.0222961	0.0374693
Mog	6.93922e-05	8.94806e-05	0.000140674	6.48591e-05	0.000594142	0.0255842	0.055411
Mpeg1	0.000380926	0.000272817	0.000143856	0.000505284	0.000711533	0.000532491	0.000750784
Mpped1	0.0010077	0.000399909	0.00069839	0.00640672	0.00484644	0.00402093	0.00130049
Mrg1	1.62044e-05	0.013633	0.0152766	0.00638768	0.0131631	0.00561071	0.0184089
Mrg2	0.00335019	0.00141043	0.00178887	0.00105693	0.0291756	0.00992018	0.00816946
Msc	9.40449e-05	0.000309698	0.000217978	5.54752e-05	8.16268e-05	0.000491165	0.000223404
Msgn1	0.000231293	4.26332e-05	2.19578e-05	0.000112485	7.20913e-05	0.0001839	0.000136442
Mst1	0.000129203	0.000209537	5.0939e-05	0.000476331	4.62819e-05	0.00131438	2.66982e-05
Mst1r	0.00100593	0.000365595	0.00012633	0.000909781	0.000138898	7.35759e-05	0.00011671
Msx1	0.0050215	0.00364405	0.00136832	0.00672013	0.000197785	0.00270235	0.000732947
Msx2	0.00699129	0.000186598	0.000110295	0.000236812	0.000129804	NaN	0.00011705
Msx3	0.000482793	0.000138802	4.64794e-05	0.000292335	0.00124678	0.00253616	0.00016775
Mta1	0.0194354	0.0202729	0.0106393	0.0242859	0.0185003	0.0432835	0.0427831
Mta2	0.00620956	0.0049498	0.00298493	0.00423573	0.00222031	0.0256113	0.0169806
Mta3	0.000432763	8.21787e-05	6.40493e-05	8.05075e-05	0.000338265	0.00529976	0.00577204
Mtap2	0.0402262	0.0259654	0.0448534	0.023769	0.0287722	0.0190334	0.0427364
Mtf1	0.000827425	0.000132916	0.000384642	NaN	NaN	0.00253709	0.0113264
Mtf2	0.00812402	0.00986793	0.000328892	0.0115946	0.0208648	0.0262671	0.0203489
Mucdhl	8.33298e-05	0.000195824	9.07544e-05	6.93636e-05	4.41279e-05	0.00291187	0.000292305
Musk	5.47253e-05	8.70392e-05	2.31921e-05	0.000144663	NaN	0.00279617	0.0010877
Mxd1	0.000478124	0.00201985	0.00108797	0.000147133	0.00108755	0.0012135	0.0165614
Mxd3	0.0100158	0.00943682	0.000576561	0.00266876	0.000678808	NaN	0.000316012
Mxd4	0.000234042	0.000206468	NaN	NaN	0.000125412	0.00356506	0.00324628
Mxi1	0.00111592	0.00364981	0.0010079	0.000817456	0.00141077	0.0104088	0.0123932
Myb	0.00353402	0.0032546	0.000420145	0.00142664	0.0273824	0.0101149	0.0014284
Myc	0.00117461	0.00101329	0.00235603	0.00395076	0.00825252	0.0107317	0.000970162
Mycl1	0.0158836	0.00845293	0.00490135	0.00258431	0.00335943	0.0131116	0.00402552
Mycn	0.00207792	3.57162e-05	6.09673e-05	8.21048e-05	0.000740544	0.00116866	0.000182821
Mycs	0.00075784	2.94071e-05	0.000105523	3.56099e-05	0.000345226	0.000347082	0.000128896
Myf5	1.64991e-05	9.42482e-05	3.20273e-05	0.000195924	8.99707e-05	0.000862308	7.79162e-05
Myf6	0.000141227	9.4393e-06	2.01473e-05	0.000281233	0.000114151	NaN	0.000312976
Myh10	0.0169964	0.010559	0.00386252	0.0069782	0.01702	0.0242578	0.021306
Myh9	0.0346683	0.0161592	0.0102894	0.00392355	0.0165816	0.0469519	0.00863837
Mylk	0.000858489	0.000398947	0.000528384	0.0217667	0.00345892	0.00565783	0.001699
Myoc	7.21731e-05	6.11577e-05	0.000199927	0.000108013	0.000498222	0.00340074	0.00180683
Myod1	NaN	0.000152305	NaN	NaN	0.000210465	NaN	NaN
Myog	4.01924e-05	0.000368146	NaN	NaN	0.000501337	NaN	0.000702449
Myst2	0.00258098	0.00240777	0.00171533	0.00590778	0.00218127	0.0217561	0.022384
Myt1	0.00533479	0.0202778	0.0196523	0.0142673	0.0168556	0.0667834	0.0506526
Myt1l	6.99736e-05	0.00445348	0.0189997	0.0340461	0.0340313	0.0577819	0.055069
Nanog	4.71485e-05	0.00016825	6.58092e-05	4.51469e-05	4.39109e-05	0.000408704	0.000228196
Ncam1	0.00122013	0.00203105	0.00750063	0.0381178	0.0574342	0.0258585	0.0105579
Ncam2	0.000582276	6.98716e-05	0.000198788	0.000545819	NaN	NaN	6.58579e-05
Nck2	0.00084374	0.00145332	0.000897876	0.0012683	0.00764684	0.00237918	0.00281908
Nckap1	0.0364959	0.00811971	0.00515173	0.00193345	0.0398152	0.0848584	0.073645
Ncoa1	0.000608587	0.000925858	0.00150446	0.000516067	0.0120182	0.00985696	0.00619116
Ncoa2	0.00378452	0.000447565	0.000222523	0.00874549	0.0070026	0.0296097	0.013382
Ncoa3	0.00393512	0.000271925	0.000369207	0.00564366	0.012738	0.0219125	0.0194241
Ncoa6	0.00043961	0.000212133	0.000449885	0.00016313	0.000436718	0.0137874	0.0025005
Ncor1	0.0147404	0.011034	0.00739068	0.00194539	0.022701	0.0229189	0.0315189
Ncor2	0.00225552	0.00518709	0.00908234	0.00402511	0.00349623	0.0297843	0.0290303
Ncstn	0.00012092	0.000329217	0.000327868	0.00265753	0.00758358	0.0223876	0.00369308
Nde1	0.01758	0.0218971	0.00394496	0.000650801	0.00327532	0.00433065	0.00507657
Ndel1	0.000410575	0.0092948	0.0110795	0.0119992	0.0590753	0.043313	0.0503263
Ndst4	0.000202453	0.000169417	0.000238217	0.00272381	0.00401758	0.000729116	0.000238432
Nefh	0.000871517	3.49967e-05	0.000137602	0.00294557	0.00905089	0.0576639	0.0541999
Nek7	0.000296581	5.77753e-05	0.00111042	0.00322378	0.0053367	0.0104166	0.00563097
Neo1	0.00031857	0.00653151	0.0196171	0.00735522	0.0122869	0.0331864	0.0135104
Nes	0.00789827	0.0346767	0.00369032	0.00277735	0.000844827	0.00952264	NaN
Neurod1	0.00307232	0.00760145	0.00567368	0.00348535	0.0022364	0.00521656	0.00191732
Neurod2	NaN	0.0151632	0.00387429	NaN	NaN	0.0254808	0.0154809
Neurod4	0.00144263	5.07374e-05	5.1838e-05	0.0016064	0.00182376	4.24031e-05	6.31731e-05
Neurod6	0.000116626	0.0108775	0.0102648	0.00432514	0.00568133	0.0106525	0.00298703
Neurog1	0.0023753	0.00601424	4.05106e-05	0.000243244	0.0013082	0.00032043	0.000108378
Neurog2	0.0633891	0.0323385	0.0175869	0.00255694	0.0141772	0.00406155	0.000619296
Neurog3	0.00105721	8.11337e-05	5.42482e-05	0.000121137	0.00155174	0.000721812	0.000144134
Nf1	0.00037753	0.00429147	0.0030422	0.00201492	0.00294224	0.0125079	0.00496221
Nfasc	0.000224155	0.0111325	0.00214338	0.023429	0.0196287	0.082713	0.0718395
Nfat5	0.000316242	0.000334985	0.00302569	0.00393478	0.00443018	0.010652	0.0125995
Nfatc1	NaN	0.000124279	5.79885e-05	0.00265097	0.000529868	NaN	0.000128282
Nfatc2	0.0003361	7.48313e-05	0.000505125	NaN	0.00279685	0.00569932	0.00248117
Nfatc3	0.000599479	0.000102317	1.98061e-05	0.000357386	0.000961418	0.000242886	4.40689e-05
Nfatc4	0.00214272	0.00210986	0.000667235	0.000202972	NaN	0.00319658	0.000385159
Nfe2	0.000389971	0.000183062	9.49336e-05	0.000131236	8.05554e-05	0.00452676	0.000794153
Nfe2l1	0.00336209	0.000318179	0.0120211	0.0234025	0.0324272	0.0843737	0.0741446
Nfe2l2	0.00115261	0.00407101	0.000360324	0.00040155	0.000554218	0.00884501	0.0035951
Nfe2l3	2.94853e-05	0.000117899	0.000232621	0.000672945	0.00397583	0.0130468	0.00674912
Nfia	0.00521637	0.0239571	0.0155405	0.0100469	0.011476	0.0332039	0.0163352
Nfib	0.00451635	0.0421795	0.0234367	0.0123353	0.00413349	0.00682521	0.0063051
Nfic	7.73181e-05	0.000104089	0.000153298	8.28835e-05	5.4537e-05	0.00829573	0.00238819
Nfil3	0.000137409	0.0012223	0.000103171	0.000214765	0.00112324	0.0118995	0.0160594
Nfix	0.0113194	0.0738084	0.0144894	0.0146163	0.0122799	0.0166506	0.01104
Nfkb1	0.000550245	0.0019273	0.000539464	0.00120188	0.00157344	0.0169875	0.00811376
Nfkbia	0.000751613	0.00121254	0.000473304	0.0102746	0.0132566	0.00106548	0.000753058
Nfkbie	0.000131461	3.76249e-05	1.27673e-05	5.97178e-05	0.000103845	0.000499038	0.000450293
Nfxl1	0.00605434	0.000233039	0.000615966	0.00091447	0.000705564	0.00288314	0.000327911
Nfya	0.00129546	0.0043866	0.00348746	0.00573585	0.00245283	0.00273383	0.000372669
Nfyb	0.00343984	0.00425068	0.000949942	0.000101101	0.00182493	NaN	0.0176911
Nfyc	0.00829246	0.000584438	8.44903e-05	0.000153085	0.00783139	0.0141941	0.019066
Ngef	7.11879e-05	4.16678e-05	3.62255e-05	0.00648667	0.0114851	0.00567927	0.00239514
Ngfb	0.00011013	5.71386e-05	6.12139e-05	0.000670918	6.08771e-05	0.00160472	0.000815663
Ngfr	0.0020057	0.00136658	0.0021846	0.000956424	0.000631162	0.000563883	0.000247659
Nhlh1	0.000850068	0.01173	0.00140595	0.00013806	0.00397735	0.000467005	8.52141e-05
Nhlh2	0.0137474	0.0424607	0.0241234	0.0170274	0.0148586	0.00650727	0.00257644
Nkd1	0.0126432	0.00688498	0.0146389	0.00801631	0.00120067	0.00700196	0.00113428
Nkd2	0.00153084	0.00129507	0.00136656	0.00234447	0.00288817	0.00091813	0.00165847
Nkx1-1	NaN	0.000318964	0.000114645	NaN	0.000135627	0.000106553	NaN
Nkx1-2	0.000623193	0.000420848	NaN	0.00742571	0.0477431	0.0668248	0.0364173
Nkx2-2	0.00206347	0.00754739	0.00207018	0.0123487	0.0347435	0.0110435	0.00252742
Nkx2-3	NaN	NaN	NaN	0.0070627	0.0403176	0.0164109	0.00965545
Nkx2-4	8.14948e-05	7.51166e-05	6.26581e-05	6.0848e-05	0.000119437	4.52377e-05	0.00026818
Nkx2-6	3.23866e-05	3.80757e-05	3.54087e-05	2.87576e-05	0.000205752	2.07118e-05	2.55462e-05
Nkx2-9	0.0017746	0.000570104	NaN	8.58737e-05	6.62437e-05	0.000153267	0.00012115
Nkx3-1	0.000215803	0.000185049	7.38862e-05	4.42917e-05	6.18757e-05	0.000660318	0.000336915
Nkx6-1	NaN	NaN	NaN	NaN	NaN	0.00102912	0.000111383
Nkx6-2	7.18092e-05	8.31362e-05	0.000688244	0.000375856	6.75694e-05	0.00394168	0.00632105
Nkx6-3	0.00120696	0.000136851	0.000119575	0.000333111	0.000232374	NaN	0.0332665
Nle1	0.00079857	9.93538e-05	0.00013488	0.000209109	0.0059296	0.00247166	0.00107286
Nlk	0.00033626	0.000150434	5.86304e-05	0.00589524	0.00978732	0.0085685	0.00191126
Nmb	4.69876e-05	0.000215687	0.000951021	0.000389258	0.000187567	0.00017034	0.000117865
Nmbr	0.000109711	3.47344e-05	5.31774e-05	0.000351692	0.00127293	0.00493972	0.000560393
Nmral1	0.0116817	0.00357169	0.0011048	0.000115501	0.000286157	0.000290989	0.00786
Nnat	0.101955	0.0437401	0.0360702	0.0347971	0.0752296	0.045331	0.0174521
Nobox	0.000312333	9.62833e-05	0.000146619	8.35801e-05	3.96638e-05	NaN	6.50231e-05
Nodal	0.000136948	0.00016957	6.35431e-05	0.00257414	0.00015794	0.000222182	6.49151e-05
Nog	0.00172669	6.95285e-05	2.68747e-05	0.000250704	0.00177799	0.0355296	0.00270654
Nos1	0.00249936	0.000199596	0.00191931	0.00791499	0.00812345	0.00351508	0.00226825
Nos1ap	0.00156602	0.000913892	0.000758088	0.000410499	0.0059998	0.0436478	0.0299618
Nos3	0.00102669	0.00434335	0.00308367	0.00122737	0.0035637	0.0054156	0.000867404
Notch1	0.0032459	0.0013398	0.014129	0.00247103	0.00802975	0.0015045	0.000429386
Notch2	0.00448169	0.00266409	0.00233112	0.0094119	0.00450939	0.0209773	0.0015305
Notch3	0.00908986	0.000658884	0.00677896	0.00894907	0.0118517	0.00580588	0.00264652
Notch4	0.000662542	0.000372854	0.000578008	0.000374251	0.000180135	0.00162309	0.000317091
Nov	0.000850318	0.000336176	0.0111039	0.00698819	0.0164151	0.00614589	0.000750977
Npas1	0.000301672	2.93977e-05	0.000135023	0.000980807	0.00110915	0.00137535	0.00214694
Npas2	0.000109064	0.000176219	0.000113649	7.97262e-05	9.53749e-05	0.00428848	0.00444393
Npas3	0.00148773	0.00068239	0.00328109	0.00593511	0.00273201	0.00207366	0.00016587
Npas4	0.000135262	7.81257e-05	5.71939e-05	0.00303146	0.000925175	0.0355845	0.0115184
Npff	9.08682e-05	5.57075e-05	2.18131e-05	0.000101691	0.000145248	0.000209701	9.35798e-05
Npffr2	5.50481e-05	0.000456705	NaN	0.000201165	0.000198965	0.000198337	9.35496e-05
Npsr1	0.00020956	0.000112298	9.62806e-05	0.000358624	0.00163441	0.00316604	0.00171061
Npy	0.000491077	0.000943704	0.00132977	0.00727179	0.00870726	0.0038792	0.0024949
Npy1r	0.000257318	0.000210296	4.67171e-05	0.000584871	0.000340117	0.00585535	0.00236893
Npy2r	6.59341e-05	4.73462e-05	5.31156e-05	0.000127423	0.000342915	0.000807774	0.000431011
Npy5r	4.59719e-05	5.05047e-05	3.04445e-05	0.000100259	0.000272859	3.90558e-05	7.7995e-05
Nr0b1	7.58321e-05	0.000178757	3.42009e-05	7.1441e-05	0.000554823	4.51224e-05	0.00058016
Nr0b2	0.000128742	3.71171e-05	4.89271e-05	9.68639e-05	7.72959e-05	0.000136285	6.69323e-05
Nr1d1	5.78585e-05	0.000147444	0.000664809	8.85027e-05	0.00791129	0.0324422	0.03965
Nr1d2	0.000308828	0.000364056	7.08776e-05	0.000558753	0.00128692	0.0281906	0.0338749
Nr1h2	0.000174978	0.00021512	0.000193714	0.00070392	0.000164209	0.00123737	0.000288514
Nr1h3	7.23262e-05	4.45252e-05	7.25592e-05	0.000241171	0.000336065	0.00107515	0.000216139
Nr1h4	0.000304182	3.03483e-05	7.15903e-05	4.03601e-05	6.60024e-05	0.000282182	0.000311295
Nr1h5	4.52067e-05	6.48163e-05	6.29715e-05	0.000161667	0.000225225	3.35047e-05	3.95021e-05
Nr1i2	0.0202988	0.0483011	0.0381774	0.0859741	0.0888006	0.098369	0.0705261
Nr1i3	0.000106898	0.000490495	5.29915e-05	6.88242e-05	0.000134622	0.000412298	0.000130965
Nr2c1	0.000241689	2.85056e-05	0.000773054	0.000215072	0.00195385	0.00430886	0.00120911
Nr2c2	0.000762398	0.000753341	0.0013491	0.00229177	0.00234818	0.0123194	0.00809839
Nr2e1	0.00822871	0.0027052	0.000385873	3.17088e-05	2.41264e-05	1.90672e-05	5.35913e-05
Nr2e3	0.000148656	5.36333e-05	6.03058e-05	0.000125651	3.62304e-05	0.000222653	0.000213849
Nr2f1	0.0896565	0.0684721	0.0552503	0.0482494	0.0505606	0.010928	0.0123427
Nr2f2	0.0086479	0.00200411	0.000259966	0.00192636	0.000638018	0.0107732	0.00101057
Nr2f6	0.00161934	0.000422858	0.000273384	0.00112822	0.00960838	0.00177513	0.0032382
Nr3c1	0.00154079	0.00132211	0.000727696	0.00450679	0.00268204	0.00788207	0.0198579
Nr3c2	0.000139456	0.000380545	0.000591184	0.00187489	0.00311523	0.00903692	0.0167184
Nr4a1	0.000176113	1.82604e-05	0.000386239	0.00116622	0.000707747	0.00754978	0.00231184
Nr4a2	0.00365374	0.0115501	0.0234939	0.0107772	0.00655089	0.00516785	0.00517127
Nr4a3	8.87096e-05	0.000150847	0.00296568	0.0049076	0.00179036	0.00109172	0.000996473
Nr5a1	1.97547e-05	0.000103187	9.60305e-05	0.000111273	0.000162744	3.01774e-05	3.73495e-05
Nr5a2	0.000352258	0.000109665	5.64638e-05	0.000291435	5.2718e-05	0.000683434	8.04693e-05
Nr6a1	0.000156462	0.000363448	0.000697025	8.70168e-05	7.59745e-05	0.000887042	0.00061711
Nrg1	0.00212643	0.000595959	0.000976359	0.00539537	NaN	0.00093881	0.000751311
Nrg2	0.000262434	4.16452e-05	0.000110721	0.00110687	0.00206439	0.00896289	0.00494588
Nrg3	0.000658518	0.000160764	8.07137e-05	0.00054119	0.000186607	7.05243e-05	1.82463e-05
Nrg4	6.9419e-05	0.000164402	0.000383826	0.000204321	3.48527e-05	0.000103243	1.60169e-05
Nrgn	NaN	0.0382355	NaN	0.0778735	0.0585041	0.0189249	0.0168965
Nrip1	0.00165016	0.000119684	8.22994e-05	0.000375329	0.000348691	0.00155239	0.000719956
Nrip2	7.66824e-05	5.50348e-05	3.85704e-05	0.000138962	6.22844e-05	0.000809755	0.00764465
Nrip3	0.000235515	0.000214647	0.000230422	8.67951e-05	0.0207426	0.0229145	0.0253365
Nrl	0.000569328	6.81687e-05	2.93303e-05	0.000100098	0.000488186	0.000152268	0.000117116
Nrn1	0.00239081	0.0158703	0.00566206	0.0211466	0.0283761	0.0657058	0.0389419
Nrp1	0.000237499	0.0022716	0.00161347	0.00672598	0.000856064	0.002388	0.00110243
Nrp2	NaN	NaN	NaN	NaN	NaN	NaN	NaN
Nrtn	4.78559e-05	0.000122071	1.32339e-05	6.09276e-05	0.000154412	0.000266722	NaN
Nrxn1	0.000530852	0.00722684	0.0415273	0.0670255	0.0945484	0.0853687	0.0553594
Nsbp1	0.000285618	1.43828e-05	7.39381e-05	0.000158211	9.12414e-05	4.26011e-05	2.52103e-05
Nsd1	0.0142488	0.00505383	0.00353032	0.00953829	0.0174211	0.0150785	0.0120654
Ntf3	0.000342581	7.48037e-05	7.29148e-05	0.00199445	0.0261457	0.00295734	0.00132577
Ntf5	2.16239e-05	0.00013344	0.000186547	0.000148492	0.000193206	0.000168637	0.000124799
Ntn1	0.000945185	0.000249946	0.00150847	0.00499213	0.00585483	0.00180955	0.000124365
Ntn2l	0.00218905	0.000184958	8.07081e-05	0.000169958	0.000407537	0.00659304	0.00273456
Ntn4	6.50366e-05	0.00013325	4.32408e-05	0.000132348	0.00808641	0.00528866	0.000194562
Ntng1	0.00221081	0.00735835	0.0323178	0.0408748	0.072073	0.0999992	0.0760005
Ntng2	0.00514308	0.00941552	0.012437	0.0169526	0.00808321	0.0129159	0.00764778
Ntrk1	0.000130274	3.25575e-05	0.000113732	0.00287812	0.00363954	0.0011117	0.000662136
Ntrk2	0.00240007	0.00427298	0.0239148	0.0190342	0.0321907	0.0595521	0.0537818
Ntrk3	3.50432e-05	0.00011278	7.04194e-05	0.00307343	0.00487335	0.00103007	0.000728638
Nts	0.000107045	0.00015677	0.000212454	0.00872285	0.00628469	0.00414764	0.00116245
Ntsr1	0.000126135	3.97605e-05	5.82052e-05	0.000134678	0.00063694	0.000306911	0.000253438
Ntsr2	0.000213333	7.78992e-05	2.73153e-05	0.000137425	0.000153436	7.12311e-05	5.25155e-05
Numb	0.0004004	3.27658e-05	6.49417e-05	0.000863602	0.0150241	0.00113693	0.00529017
Numbl	0.00041629	NaN	NaN	0.00110793	0.0188017	0.00141479	0.00565691
Nxph4	0.000188526	0.000864106	0.000385731	5.5722e-05	0.000468206	0.00434203	0.0019119
Obox1	3.92941e-05	2.4796e-05	0.000111067	5.36336e-05	0.000110139	3.53333e-05	6.15903e-05
Obox3	2.33987e-05	8.42603e-05	3.04373e-05	7.56527e-05	0.000125011	2.50601e-05	5.94391e-05
Obox4	0.000293656	NaN	NaN	8.51002e-05	0.000168404	5.29964e-05	5.938e-05
Obox5	6.42038e-05	7.44982e-05	3.12935e-05	4.97903e-05	0.00226094	0.000223265	0.000111542
Obox6	2.15983e-05	6.13235e-05	8.5492e-05	8.17169e-05	0.000160644	3.42457e-05	0.000107539
Odz3	0.00872509	0.0252849	0.0249666	0.0190029	0.0349757	0.0315593	0.00815697
Og9x	0.000436343	0.000143111	0.000105577	0.000246284	0.000127994	0.000234476	0.000120573
Olig1	0.000478188	0.000224767	0.00560314	0.00790322	0.0189389	0.028806	0.0296564
Olig2	0.000542594	0.000214263	0.00108836	0.00638052	0.0207602	0.0116075	0.00727972
Olig3	0.049738	0.0130778	0.00108675	0.000499284	0.00438982	4.31538e-05	0.000167702
Onecut1	0.00609115	0.000510402	0.000961061	0.000298286	NaN	0.00496274	NaN
Onecut2	0.000842832	0.000273066	0.000611137	0.000410974	0.000117269	0.00373861	0.000827578
Onecut3	0.029723	0.0419865	0.0705613	0.0714348	0.0908013	0.0801585	0.0569245
Oprd1	0.0675106	0.0944072	0.0610579	0.152438	0.127097	0.0948551	0.0649431
Oprk1	0.000465077	3.20059e-05	5.28647e-05	7.03152e-05	0.000156058	0.000200171	5.24411e-05
Oprm1	4.36261e-05	0.000104776	1.58064e-05	0.000676133	8.44113e-05	0.000175646	0.000221259
Ostf1	0.000526154	0.00103444	0.000721704	0.000788156	0.000261787	0.0091835	0.00186879
Otof	0.000238023	4.12575e-05	0.000175234	0.000279473	0.0129774	0.00476427	0.000742041
Otp	8.69916e-05	0.000319752	0.000862232	0.00085907	0.000756004	0.000122999	0.0006145
Otx1	0.00193086	0.00233086	0.00113663	0.000322584	0.000164297	0.00314926	0.000140041
Otx2	0.102381	0.0491396	0.0178415	0.0155182	0.003988	0.00648144	0.00346309
Oxt	0.000459147	4.07712e-05	1.61179e-05	0.000273461	0.000838896	0.000657066	0.00041419
Oxtr	0.000169399	2.05711e-05	0.000111204	0.000369213	0.00037372	0.000190083	3.98034e-05
P2rx4	0.000742846	3.96876e-05	7.8689e-05	8.8987e-05	0.000322025	NaN	0.000474468
P2rx7	0.00031518	4.46978e-05	8.77158e-05	5.8311e-05	0.000581265	0.00171622	0.000678879
Pafah1b1	0.0301924	0.0244673	0.0225259	0.0316111	0.0994495	0.0822584	0.091993
Pah	0.000825473	6.01289e-05	0.000299221	6.97791e-05	0.000471336	0.00025878	0.000147278
Pak1	0.0078965	0.00375626	0.00107116	0.0244745	0.042154	0.0470986	0.0312721
Pappa2	NaN	8.7789e-05	0.000169402	0.00559927	0.00140672	0.0102319	0.0102489
Pard3	0.00771435	0.0020547	0.000361572	0.000565257	0.0028609	NaN	0.00330291
Park2	7.6503e-05	4.2283e-05	0.000149655	0.000303091	0.00319852	0.000721592	0.00343456
Parvb	0.0102081	0.00330612	0.000525818	0.000597353	0.00410457	0.0322721	0.00923596
Patz	0.000394458	0.00083358	0.00105493	0.000180144	0.000205351	0.00479328	0.000628326
Pax1	0.000116034	3.13323e-05	0.000143849	0.000214924	0.000160742	2.82743e-05	NaN
Pax2	0.000185419	2.49875e-05	2.7046e-05	0.00146753	0.00151755	0.0011692	0.000174076
Pax3	0.00409143	0.000936254	0.000839309	0.000231363	0.00115328	0.000109058	0.000125294
Pax4	0.00126085	3.03248e-05	4.27469e-05	8.30422e-05	NaN	2.9166e-05	5.00163e-05
Pax5	5.22854e-05	0.000101758	0.00015588	0.00095684	0.000566556	4.98589e-05	5.89962e-05
Pax6	0.0460093	0.0131657	0.0147285	0.00881712	0.00586857	0.0015894	0.00191534
Pax7	7.77173e-05	0.000431614	0.000204722	0.00217003	0.000221695	0.00113722	0.000927682
Pax8	0.000469337	5.47233e-05	0.000116852	0.000187333	0.000286218	0.00568226	0.000399855
Pax9	0.000410715	0.000117097	0.000183641	0.0001074	0.00103644	NaN	NaN
Pb1	0.00203063	0.00839341	0.0026418	0.00282264	0.0165415	0.0109102	0.00369417
Pbx1	NaN	NaN	NaN	NaN	NaN	NaN	NaN
Pbx2	0.0521925	0.0100111	0.00491474	0.0176631	0.00113879	0.0105471	0.0245716
Pbx3	0.000838378	0.00214099	0.00219647	0.0170526	0.0121995	0.00300892	0.00104328
Pbx4	0.000102112	0.00198744	0.000423974	0.000338368	0.00356195	0.00116087	0.000114295
Pcbd1	0.000774373	9.72101e-05	6.70876e-05	8.14582e-05	0.00703821	0.00707742	0.0281029
Pcdh1	0.00263416	0.0105504	0.0114065	0.0119463	0.0280116	0.0360217	0.0490069
Pcdh10	0.00105535	0.00688595	0.0152231	0.0317482	0.0406432	0.0606814	0.0535514
Pcdh11x	0.000585198	0.00138447	0.00318671	0.00819713	0.0116161	0.013783	0.00730327
Pcdh12	0.000856454	0.000133314	4.46059e-05	0.000140604	0.000167895	0.000108379	0.000138761
Pcdh18	0.0103456	0.0144331	0.00659155	0.00947209	0.000943986	0.00822655	0.00196569
Pcdh19	0.00350381	0.00968857	0.0157014	0.00963893	0.0428534	0.00150399	0.00936057
Pcdh20	0.00234069	0.000112153	0.00136309	0.000169216	0.00176743	0.00987653	0.00805333
Pcdh21	0.000110864	0.000277483	3.76099e-05	0.000402909	0.00978114	0.00414849	0.00092641
Pcdha7	0.000434125	0.024786	0.0539261	0.0723439	0.0655985	0.0361448	0.0347095
Pcdhb14	0.00165385	0.00277308	0.00296621	0.0109432	0.0277658	0.0492901	0.036645
Pcdhb4	9.85989e-05	4.69326e-05	7.72059e-05	0.000136932	4.1939e-05	0.000411008	4.47425e-05
Pcdhb9	0.000315063	0.000298298	0.00260393	0.00125566	0.00935408	0.00967229	0.006298
Pcdhga12	0.00022505	0.0103893	0.00683316	0.0141639	0.0192656	0.027654	0.0194964
Pclo	0.000583721	0.000201667	0.000104526	0.000168471	0.0106634	0.00834639	0.00643427
Pcnt	0.00527039	0.00574051	0.000761363	0.00033759	0.00100534	0.000495737	0.00449548
Pcp2	0.0037192	2.84535e-05	0.000432209	0.000368801	6.35458e-05	0.000514391	5.3904e-05
Pcp4	3.73916e-06	0.000760628	0.00305071	0.00641659	0.0177609	0.0711722	0.0656969
Pcsk2	0.00419079	0.0191183	0.0325209	0.0292607	0.0772387	0.123603	0.110596
Pde10a	NaN	0.000694338	0.00151332	0.00291494	0.00898443	0.026944	0.00514449
Pde11a	0.000830162	5.43803e-05	0.000177479	0.00176499	0.000110925	0.000544376	0.000739641
Pde1a	0.000113923	7.69437e-05	9.75505e-05	0.000147597	0.00112396	0.000481959	0.000472055
Pde1c	0.000249683	0.000329474	0.000201216	0.000897135	0.000516156	0.0118197	0.000925576
Pde5a	0.00197385	0.00113783	0.000579346	0.000306941	0.000580771	0.00213973	0.00059389
Pdgfa	4.629e-05	0.0003132	0.00023077	0.00794781	0.0134593	0.0271373	0.00958808
Pdgfb	0.00247789	0.00158882	0.000795596	0.000213357	0.000287995	0.00233863	0.000410298
Pdgfc	0.0002531	0.000380827	8.03006e-05	0.000282526	0.000194257	0.000317936	0.000280403
Pdgfd	4.42289e-05	1.78518e-05	4.45299e-05	9.91248e-05	4.74817e-05	0.000122406	0.000555286
Pdgfra	0.00462683	0.000661212	0.00115971	0.0173652	0.0132417	0.0259438	0.00788836
Pdgfrb	0.00932642	0.00350092	0.00118078	0.0106751	0.00205434	0.0123852	0.00654648
Pdlim1	0.00119541	0.0022685	0.000137526	7.62196e-05	0.00203546	0.00193019	0.000796647
Pdpn	0.000687805	0.000433138	0.000452737	0.000218465	0.000371882	0.00115993	9.25714e-05
Pdyn	0.000255824	3.80972e-05	0.000431608	0.0114672	0.0221753	0.0200979	0.00450338
Pdzd2	0.000420848	0.000792929	0.00089043	0.000887697	0.00479434	0.011018	0.00357419
Peg10	0.0228314	0.00514185	0.0217231	0.0177162	0.0319517	0.0378066	0.0194237
Peg12	0.00155708	0.00037508	1.5293e-05	0.000357779	0.00010269	5.90678e-05	0.000265593
Penk1	4.79531e-05	0.000148198	0.000187179	0.00534374	0.00949264	0.00919797	0.00530882
Per1	0.000559778	5.70076e-05	0.00022261	0.00266447	0.00108853	0.00631278	0.00657697
Per2	9.4704e-05	8.55595e-05	0.000236351	0.00257979	0.00178227	0.00100633	0.000615698
Perp	0.000965039	0.000681638	0.00053679	0.000497442	0.00165146	0.00742538	0.000858134
Pex2	0.000416642	0.000117316	0.000332023	0.00058041	0.00226139	0.0426921	0.0416173
Pgr	8.20723e-05	9.83181e-05	0.000129043	0.00259876	0.000771021	NaN	0.000690876
Phb2	0.109835	0.0207063	0.0147993	0.0103658	0.0353068	0.0145001	0.0393456
Phox2a	7.60193e-05	0.000214412	4.52664e-05	0.00038144	0.000175846	0.0185317	0.00479797
Phox2b	0.000194104	0.000147491	3.92671e-05	0.000393056	0.000268714	6.49869e-05	5.51098e-05
Phr1	0.00202706	0.000513675	0.00258486	0.0097561	0.0311714	0.0462238	0.0588172
Phtf1	6.7711e-05	7.12713e-05	2.82031e-05	6.42034e-05	4.15296e-05	0.0020566	0.000791105
Phtf2	0.000624754	0.00126462	7.50876e-05	0.00456913	0.0156362	0.00874284	0.00579211
Pik3cb	0.00116797	0.000939838	0.0030704	NaN	0.0053034	0.0119571	0.00740153
Pik3r1	0.000810964	0.000869581	0.00393613	0.0161088	0.00112799	0.0116079	0.00639062
Pitx1	6.27827e-05	NaN	NaN	0.00022685	NaN	5.17515e-05	NaN
Pitx2	0.00195292	0.00197813	0.00144857	0.00104583	0.00124178	0.00121212	0.000814908
Pitx3	0.000516873	7.14482e-05	NaN	7.13331e-05	0.000556871	4.91283e-05	NaN
Pkd1	2.05274e-05	0.000740289	0.0069059	0.049199	0.0242052	0.0533399	0.0497408
Pknox1	0.000588713	0.000509758	0.000607406	0.000729849	0.000124878	0.00234285	0.000651062
Pknox2	0.00184915	0.00095621	0.000215611	0.0061846	0.00492597	0.00462555	0.00263847
Pkp2	8.8492e-05	7.62358e-05	9.16073e-06	3.66526e-05	0.000105085	0.00110568	0.00308998
Plagl1	0.0310424	0.00468167	0.00566405	0.00234352	NaN	0.00117699	0.00180295
Plcb4	0.000305066	0.0002033	0.000751575	0.0102272	0.0137529	0.0386689	0.0429134
Plcd1	0.00173517	0.00235437	0.000619	0.0032604	0.000591238	0.00402561	0.000370698
Plcg1	NaN	0.00499701	0.00346037	0.00251001	0.0389079	0.020848	0.0142699
Plch1	0.00236603	0.000315362	0.00012017	0.0028031	0.00615964	0.00432035	0.0012631
Pldn	0.000967886	9.74471e-05	0.000176521	0.000250579	0.00389674	0.00138437	0.000796873
Plekhg1	0.00145514	0.000342775	1.73625e-05	0.00471232	0.000218031	0.0272069	0.0399767
Plp1	0.000332195	0.000968771	0.000488699	0.000473085	0.00979328	0.0562146	0.0615533
Plxna1	0.000907104	0.000423862	0.0149207	0.009164	0.0217624	0.00707428	0.000768535
Plxna2	4.25592e-05	0.00703934	0.0121437	0.0262182	0.0230472	0.0125639	0.00528077
Plxna3	0.00709743	0.0407081	0.0358563	0.074026	0.0387817	0.0154802	0.0148106
Plxna4	3.90758e-05	3.553e-05	1.74069e-05	0.000905155	0.00010074	0.000787914	8.87379e-05
Plxnb1	0.0141264	0.0184357	0.0258867	0.0396411	0.0107477	0.00149543	0.00633397
Plxnb2	0.0251494	0.00725565	0.0131766	0.0403715	0.0346767	0.0407792	0.03339
Plxnc1	0.000440857	0.00269379	0.00832114	NaN	0.0270441	0.00683372	0.00582565
Plxnd1	0.0074844	0.00984702	0.00962021	0.0138129	0.00781898	0.00918609	0.000862245
Pmch	3.12149e-05	0.000167686	0.000444869	0.000198538	0.000636643	7.84217e-05	0.00032333
Pml	7.41564e-05	0.00164535	0.000168771	0.000262589	NaN	0.0158828	0.00392294
Pms1	0.000201327	5.99681e-05	2.92862e-05	6.96249e-05	0.000103468	0.00035351	0.000587401
Pnn	0.0649916	0.0196174	0.0268168	0.0424297	0.0557709	0.0695791	0.0634629
Pnoc	0.00156934	0.000348097	0.000630275	0.00638861	0.0113837	0.0193418	0.00509914
Pofut1	0.000178345	0.000197492	9.89649e-05	0.0019169	0.0135092	0.00650665	0.00160408
Pogz	0.00310466	0.000513619	0.000350526	0.00183083	0.00103077	0.00681153	0.00265348
Pomc1	0.0107203	0.000407647	0.000142997	0.000338638	9.15514e-05	0.000973734	0.00183712
Pomgnt1	0.0016147	0.000256213	0.000781714	0.00521584	0.0134352	0.0150793	0.0145115
Porcn	0.000309834	0.000102373	0.000228339	0.00245179	0.00219513	0.0142735	0.00161072
Postn	0.000422804	0.000393049	0.000502828	0.0022591	0.000751659	0.00253216	0.000702259
Pou1f1	5.78784e-05	8.6831e-05	8.22229e-05	0.000113567	6.02808e-05	0.000417359	0.000224139
Pou2af1	0.000105283	0.000276525	2.18106e-05	NaN	NaN	0.000525674	0.000270269
Pou2f1	0.00209618	0.00408418	0.00676338	0.00231522	0.0149165	0.0134099	0.0306257
Pou2f2	0.000246484	0.0313567	0.0133227	0.00591572	0.00453535	0.00300428	0.000368956
Pou2f3	0.000148848	0.000262471	5.08297e-05	4.03501e-05	NaN	0.000660696	0.00404221
Pou3f1	0.030389	0.00672252	0.00112455	0.000456054	0.00163839	0.000305214	4.58227e-05
Pou3f2	0.0953122	0.0388285	0.0514199	0.0388298	0.0836927	0.0719276	0.0534543
Pou3f3	0.0204196	0.00620416	0.00977709	0.00146653	0.00133425	0.00157817	3.98079e-05
Pou3f4	0.00573701	0.0021283	0.000188204	5.41035e-05	6.01495e-05	NaN	0.000146085
Pou4f1	0.00424814	0.00692318	0.01768	0.0144116	0.00377375	0.00287337	0.00081623
Pou4f2	0.000223303	2.61673e-05	2.09528e-05	0.000198649	0.000132244	0.000405062	0.000224011
Pou4f3	0.0013608	0.000103789	0.000244752	0.00017608	6.16349e-05	4.89178e-05	2.00155e-05
Pou5f1	0.00161585	2.85016e-05	7.44279e-05	4.91684e-05	0.000121361	0.000721183	0.00013651
Pou6f1	0.000205211	0.00317498	0.00282603	0.0012837	0.00381786	0.011087	0.00907878
Pou6f2	9.86499e-05	0.00473918	0.00585799	0.00495168	0.00245482	0.012362	0.00374782
Ppara	5.90644e-05	6.25339e-05	7.72887e-05	7.68906e-05	0.000148537	0.000622151	9.18323e-05
Ppard	2.7367e-05	0.000247191	0.00147743	0.000798193	0.000540944	0.00272238	0.00405596
Pparg	0.000197546	0.000138424	1.95124e-05	0.000120357	3.34925e-05	0.000493462	0.000155388
Ppargc1a	0.00573039	8.62271e-05	0.000501947	0.00140377	0.00234665	0.00359767	0.00177862
Ppfibp1	NaN	0.00165122	0.00145486	0.00289193	0.00280045	0.0117251	0.00400196
Ppp1r1b	NaN	0.00035738	0.00158958	0.00729206	0.0021268	0.00199419	0.0097878
Ppp3ca	0.000537182	2.52017e-05	2.97149e-05	0.000154805	0.00297986	0.00755998	0.0306388
Ppp3r2	8.02017e-05	2.79775e-05	0.00013905	0.000724619	0.00189105	0.00157114	0.000109413
Prdm5	5.31898e-05	0.000229269	0.000100846	0.000206554	6.04859e-05	3.78379e-05	0.000110087
Prg4	2.93656e-05	2.65717e-05	7.29085e-05	9.89661e-05	0.000199542	5.87725e-05	0.000108971
Prkaca	0.00955953	0.00156771	0.0104865	0.00654503	0.0402694	0.0891016	0.0529974
Prkcb1	2.48956e-05	0.000198807	0.000106538	0.00125219	0.00200868	0.0228369	0.0105974
Prkcd	0.000484597	5.06073e-05	2.68244e-05	0.00125224	0.000184786	0.0372422	0.0524196
Prlr	0.000659205	3.19076e-05	2.54867e-05	0.000120457	0.000245647	0.00222108	0.00122372
Prnp	0.000563186	0.000957777	0.00364988	0.0118064	0.0489441	0.0844679	0.0975976
Prodh	0.000265563	0.000204661	0.000123787	9.30366e-05	0.000106833	0.000728075	0.00383062
Prom1	0.000611667	0.000216778	0.000192915	0.000366104	8.60761e-05	0.00551061	0.00189816
Prop1	0.000233156	0.00136294	0.000324298	0.000478569	9.88595e-05	0.0026111	0.000615675
Pros1	0.0014998	0.00037641	4.5694e-05	0.000154913	0.000156131	0.000272983	0.000155318
Prox1	0.00034782	NaN	0.00731976	0.0183376	0.00681952	0.00915175	0.00127593
Prph1	0.00136345	0.0001227	9.48e-05	0.00780666	0.00144188	NaN	NaN
Prrx1	0.00101324	6.93292e-05	7.74044e-05	0.000614044	8.70597e-05	8.52729e-05	8.76549e-05
Prrx2	4.79019e-05	0.000105831	0.00016742	9.8817e-05	5.9003e-05	2.88445e-05	2.04631e-05
Prrxl1	0.0012656	2.96832e-05	9.13271e-05	7.14812e-05	0.000192966	0.000141661	4.75974e-05
Prss12	6.39606e-05	0.00039482	6.69375e-05	5.38735e-05	0.000529051	0.00055548	0.000125139
Psd	0.000809095	0.0113017	0.0121603	0.0137886	0.0520829	0.0292928	0.0204412
Psen1	0.000238635	4.91241e-05	0.000446724	0.00481975	0.00860958	0.011372	0.006222
Psen2	0.00066587	5.76393e-05	2.03043e-05	8.75419e-05	0.000161868	0.00165111	0.00119413
Psenen	0.000140967	0.000155803	0.000198136	0.000802011	0.00144442	5.50372e-05	0.00121611
Pspn	0.00137892	0.000350298	4.60968e-05	0.000901862	6.89013e-05	2.61416e-05	0.00013843
Ptch1	0.00515486	0.00319665	0.0011579	0.00230468	0.00119981	0.00742742	0.00166135
Pten	0.0118733	0.00151562	0.000641049	0.014163	0.0295727	0.0249346	0.0213847
Ptf1a	NaN	NaN	0.000112199	3.77048e-05	NaN	0.00057302	0.00190621
Ptgds	0.000342426	0.00179118	0.00132901	0.00565385	0.00290247	0.0108659	0.0326625
Ptgs2	8.06157e-05	3.46152e-05	2.85583e-05	0.000771311	0.000443977	0.000249921	0.00116992
Pthlh	9.6629e-05	7.5084e-05	2.08216e-05	0.000342872	0.00126378	0.000399467	0.000294849
Ptk2	0.000190904	0.00233414	0.00161413	0.00123977	0.0164052	0.00878196	0.00602793
Ptk7	0.00594093	0.00379201	0.000689391	0.000361597	0.000246964	0.000889536	0.000236463
Ptprc	0.00274291	0.000706295	0.000312972	0.000184736	0.000357418	0.000101458	0.000113089
Ptprk	0.001431	0.000796841	0.00223437	0.0046592	0.00763507	0.00244914	0.00275152
Ptpru	0.000622027	0.0002683	0.00641918	0.017535	0.0064316	0.0287599	0.0181224
Ptprz1	0.0213836	0.00569602	0.0117378	0.026371	0.0622088	0.0205848	0.0064967
Pura	0.000729817	0.000160105	2.97631e-05	0.000115562	0.00116062	0.015523	0.000139628
Pvalb	9.87067e-05	0.000129251	6.69584e-05	0.000599453	0.00105779	0.00585456	0.0105047
Pvrl1	0.00328476	0.00332591	0.011794	0.0277176	0.025303	0.0412839	0.0125059
Pvrl2	0.000551355	0.00163993	0.000249403	0.00047663	0.000302383	0.00533994	0.0177476
Pvrl3	0.00730828	0.000325158	0.000519951	0.00268507	0.00487182	0.00289153	0.000961946
Pvrl4	0.000209874	0.000130308	9.67915e-05	4.23287e-05	0.00150593	0.0024213	0.00403434
Pygo1	0.00152644	7.88826e-05	NaN	0.00138434	0.00588809	0.00329371	0.000341519
Pygo2	0.00170006	7.92553e-05	0.000434176	0.00272812	0.00107658	0.0107268	0.00467715
Pyy	4.45898e-05	0.000124246	4.04362e-05	7.32479e-05	9.22521e-05	9.9247e-05	5.25698e-05
Qdpr	0.0370372	0.00203466	0.000169575	0.000722007	0.0221716	0.0319723	0.0548117
Rab37	0.00129761	0.000204552	0.000189878	0.000190155	0.000132222	0.00903778	0.019944
Rab3a	0.0013247	0.000104973	0.00511525	0.0115798	0.0643348	0.095635	0.0937593
Rac1	0.0876724	0.0374827	0.0216019	0.0223291	0.0411242	0.0205562	0.0336438
Rac2	0.000323488	0.000187323	0.000133537	0.000176099	0.000105425	0.000181139	0.000473497
Rac3	0.000302441	0.000556007	0.00969805	0.0273672	0.0378086	0.00573384	0.00518642
Rai1	0.00124966	0.00110852	0.00301618	0.00830454	0.0079991	0.00823332	0.00821305
Rapgef1	0.0303002	0.00875304	0.00793284	NaN	0.017151	0.020517	0.00831134
Rara	0.000973259	0.00214545	0.000722437	0.00111094	0.0112506	0.00246651	0.0012244
Rarb	0.000297836	0.000228408	0.000338977	0.000189602	0.00054873	0.000470328	0.000155563
Rarg	0.000455748	8.59127e-05	9.66244e-05	4.42402e-05	0.000815064	0.000977813	0.000346327
Rasa2	0.000519746	5.20474e-05	0.000102523	0.000198473	0.00261753	0.00391455	0.00180416
Rasgrf1	0.000188205	3.86906e-05	7.96767e-05	0.000350064	0.00142422	0.0221875	0.0211969
Rasgrf2	0.000734633	0.000118509	0.0003682	0.000494952	0.00320369	0.0140249	0.00513576
Rax	2.50073e-05	0.00035498	2.57759e-05	5.88194e-05	0.000127468	4.95867e-05	0.000247591
Rb1	0.0026987	0.00413755	0.00243437	0.000483575	0.00443413	0.00347779	0.0011337
Rbpsuh	0.000701868	0.000459945	6.80693e-05	0.000778279	0.00104703	0.00185117	0.000535194
Rcn1	0.00232758	0.00129969	0.000918774	0.00317241	0.00804228	0.0140937	0.00330788
Rcor2	NaN	0.0289441	0.0120722	0.0459636	0.0161228	0.0230121	0.0333847
Rela	0.00363006	0.000725965	0.000684308	0.00185623	0.0143258	0.0173072	0.0146115
Reln	0.00294478	0.010205	0.0192255	0.0375118	0.0156894	0.0112811	0.00445981
Rere	0.00151619	0.00658022	0.0104035	0.0191802	0.0178655	0.0355738	0.0344965
Rest	0.0143317	0.00765649	0.00421529	0.0287332	0.00904333	0.0267699	0.00895295
Ret	0.000412915	0.000590667	0.00535229	0.00471549	0.0195969	0.0127404	0.0111233
Rfrp	7.38944e-05	9.74099e-05	0.000128506	0.00021764	0.00164536	0.00011372	0.000101251
Rgs10	0.00141622	0.000215254	0.000387322	0.000207644	0.000572707	0.00122832	0.000921601
Rgs4	0.00154205	0.000430272	0.00266382	0.00425991	0.0118112	0.0635499	0.054163
Rheb	0.0155621	0.00670287	0.00132434	0.0154238	0.0537836	0.0505181	0.0401851
Rhoa	0.0316322	0.00930168	0.00602875	0.0129922	0.012667	0.0109588	0.00579555
Rhox1	3.15668e-05	4.75507e-05	0.000232985	8.53995e-05	0.000151577	8.24922e-05	1.72843e-05
Rhox10	0.000177296	4.80148e-05	0.00132483	7.67614e-05	9.56727e-05	4.17437e-05	2.70949e-05
Rhox11	0.000590884	0.000987581	8.3054e-05	5.13044e-05	6.37086e-05	7.15458e-05	5.26585e-05
Rhox12	0.000150866	3.61502e-05	3.63119e-05	0.000247081	9.61297e-05	3.08183e-05	5.80441e-05
Rhox4b	0.000388963	0.00205188	0.000386835	0.0001023	7.66722e-05	0.000249642	0.000129377
Rhox4e	0.000191424	0.000880188	5.97359e-05	8.47709e-05	0.000140623	8.25071e-05	4.29113e-05
Rhox5	0.000292516	0.000193164	0.000121005	6.90749e-05	NaN	NaN	8.94847e-05
Rhox6	0.000164042	5.69132e-05	7.05729e-05	0.00017139	0.00011133	0.000586928	0.000114016
Rhox8	0.000285051	5.06788e-05	5.21242e-05	0.00015566	0.000397865	4.10598e-05	0.000100612
Rhox9	4.09286e-05	0.000182242	9.98627e-05	0.000138282	0.000233405	0.00324187	0.000318533
Rln1	0.000251931	0.000115323	3.14788e-05	0.00103646	9.49858e-05	6.98884e-05	0.00113224
Rln3	0.00041339	4.71817e-05	2.91704e-05	0.000150026	0.00020081	0.00358482	0.000656899
Rnd2	NaN	NaN	NaN	NaN	NaN	NaN	NaN
Robo1	0.00292784	0.0179397	0.0200672	0.0147328	0.0237714	0.030526	0.00633677
Robo2	0.00446359	0.0110263	0.0308544	0.0334087	0.0467489	0.0181606	0.00876447
Robo3	0.00365803	0.0102557	0.0269338	0.0320033	0.0277803	0.0476888	0.0294669
Rock2	0.00225373	0.000277514	0.000177428	0.00197326	0.00199853	0.00478445	0.000588118
Ror1	0.00707015	0.0130613	0.0582039	0.00909734	0.0134205	0.0543205	0.0498801
Ror2	0.00719849	0.0130796	0.0582043	0.00909047	0.0135444	0.0544309	0.0498858
Rora	0.00752523	0.0175164	0.0606921	0.0120707	0.0177396	0.0722449	0.0662626
Rorb	8.99815e-05	6.42563e-05	0.000761478	0.00201479	0.0345063	0.0155054	0.0121061
Rorc	0.000738863	0.00019303	0.000252273	0.000528523	0.000327633	0.000526144	7.31044e-05
Ros1	2.925e-05	0.000146309	1.54579e-05	0.000198542	0.000219118	2.59914e-05	3.16649e-05
Rprm	0.0101837	0.00516572	0.0193245	0.0514741	0.0165754	0.0141946	0.00218749
Rps4x	0.132776	0.0368163	0.0247401	0.0105507	0.00881689	0.00986936	0.00586395
Rreb1	0.000513771	0.000163508	0.000154818	0.00130051	0.00152785	0.0120018	0.0229921
Rspo1	0.0771497	0.00708648	0.000705555	0.00104105	0.00248657	0.00921408	0.00481276
Rspo2	0.0189614	0.00256838	0.00253428	0.000201711	0.000168768	0.000407524	5.12926e-05
Rspo3	0.0214272	0.004716	0.00462931	0.000834943	0.000175619	0.00015429	0.000102655
Rspo4	0.000984848	0.000170718	1.90335e-05	0.00130831	6.89434e-05	0.000116743	0.000728917
Rtn4r	5.69182e-05	5.2791e-05	0.000500868	7.38893e-05	0.0316603	0.0211419	0.00896745
Rtn4rl1	NaN	0.00158082	0.000752985	0.00341664	0.00578867	NaN	NaN
Runx1	0.000520593	0.000591398	0.000516609	0.000406132	0.000605625	NaN	NaN
Runx1t1	0.00114806	0.000350102	0.00235126	0.00745835	0.00185306	0.00270123	0.000726936
Runx2	0.000226316	0.000164817	6.32192e-05	6.4551e-05	0.000161088	0.00693249	0.000547115
Rxfp1	0.000270269	5.14158e-05	1.34882e-05	NaN	0.00202558	0.00410596	0.00103962
Rxfp3	0.000493627	0.000205862	6.03417e-05	0.000114974	0.000375712	0.00127142	0.000359446
Rxra	0.00591437	0.00099753	0.000145617	7.07037e-05	0.000402979	0.00101355	0.00104748
Rxrb	0.00109541	0.000330815	0.000280445	0.000657246	0.00790169	0.010808	0.0114964
Rxrg	2.15282e-05	4.66335e-05	7.71343e-05	0.000120817	0.000161024	0.00419436	0.000144803
Ryk	0.0519916	0.0102884	0.00126327	0.000818027	0.000929026	0.0026049	0.000767301
S100a10	0.0225302	0.000549957	0.000449479	0.0194494	0.01909	0.00220355	0.00211006
S100b	0.00099356	1.74435e-05	3.04551e-05	0.00103846	0.000908161	0.00935911	0.00729127
Satb1	0.00741377	0.00193165	0.00124267	0.0083771	0.00898362	0.0119054	0.00899147
Satb2	0.000244211	8.36977e-05	0.00032677	0.00726564	0.00224614	0.0106099	0.000119468
Scara3	0.000342583	4.08761e-05	5.59458e-05	6.17531e-05	0.000314271	0.000220331	9.23854e-05
Scarb1	0.00152195	0.000434565	8.48873e-05	0.00306454	0.00776397	0.00587283	0.00403235
Scarf2	0.000100725	0.00257229	0.000418868	0.000120132	0.000244548	0.000170429	5.39394e-05
Sccpdh	0.000410521	0.000149202	0.000167136	0.000206225	0.00158647	0.00153241	0.000207776
Scg2	4.94232e-05	0.00309246	0.0238556	0.0570353	0.0963843	0.0854229	0.0768809
Scg3	0.000144012	0.00660496	0.0215435	0.00284768	0.0292125	0.0265097	0.0119951
Scg5	0.00204762	0.00301909	0.0118567	0.001749	0.0301122	0.0713181	0.0882178
Scn10a	0.000446138	2.13102e-05	3.33737e-05	5.15333e-05	0.00511273	4.41901e-05	3.14009e-05
Scn1a	0.00116985	6.62703e-05	0.000118306	0.00110264	0.000320183	0.00362479	0.00212996
Scn4b	0.000743762	0.000472003	2.01519e-05	0.000486886	0.000190558	0.00599317	0.0120197
Scn5a	0.000974535	7.75909e-05	0.000114387	0.00012534	0.000401819	0.00280727	0.000332253
Scnn1a	0.00169989	0.00010666	8.46409e-05	0.000120874	8.66336e-05	0.00123068	0.000547169
Scpep1	0.000458165	3.49346e-05	7.72667e-05	9.11138e-05	0.000632234	0.000302842	5.78838e-05
Sct	0.000208963	0.000147783	0.000154111	0.000215958	0.000152551	2.08262e-05	5.22626e-05
Scube1	5.1166e-05	5.10719e-05	0.000433489	0.00697132	0.00310015	0.0118313	0.00500399
Scx	NaN	NaN	NaN	NaN	0.00149845	NaN	0.0262317
Sel1h	0.00073688	4.23312e-05	7.63257e-05	0.00112886	0.000361558	0.0206926	0.0112449
Selpl	0.000280723	0.000506473	0.000468804	5.44728e-05	0.00128119	0.0148696	0.0075533
Sema3a	0.00467264	0.000640375	0.00039853	0.00198905	0.000852221	0.000385061	5.18666e-05
Sema3b	0.00204527	0.000101863	0.000149534	0.00179649	0.000545341	0.00235849	0.0012387
Sema3c	0.00208507	6.1125e-05	0.000360027	0.00141322	0.00121975	0.00437754	0.000204668
Sema3d	0.00078836	0.000242071	0.000138688	0.00156114	0.00218636	0.00167919	0.000630014
Sema3e	9.5183e-05	0.000130273	5.44471e-05	0.00210669	0.0059889	0.016052	0.00576022
Sema3f	0.000511734	0.00202214	0.00588571	0.00784286	0.013788	0.00834722	0.00281571
Sema4a	0.000140123	0.000121093	7.89808e-05	0.00761163	0.015679	0.01611	0.0012293
Sema4b	0.000783601	0.000140767	2.72782e-05	0.000126481	0.000386167	0.000417553	0.000854456
Sema4c	0.000263952	0.000823471	0.00031068	0.000362426	0.00168535	0.000869167	0.00186789
Sema4d	0.000378324	0.00231644	0.00083217	0.019047	0.00277109	0.0254253	0.0200818
Sema4f	0.000506999	7.06669e-05	5.01881e-05	0.00640073	0.00519549	0.00777235	0.00361098
Sema4g	0.00531144	0.00116917	0.00386273	0.0488523	0.0653127	0.0489973	0.0271436
Sema5a	NaN	0.0180872	NaN	0.000393181	0.008267	0.0286589	0.0186313
Sema5b	NaN	0.00622959	0.00589847	0.00391556	0.00314674	0.0112029	0.0015375
Sema6a	0.00495163	0.0132269	0.0320902	0.0409793	0.0521192	0.0311713	0.0231837
Sema6b	0.0086101	0.00760253	NaN	0.0132968	0.00767507	0.0266918	0.0450829
Sema6c	0.000858695	0.0145584	0.012593	0.0223126	0.0042542	0.00344356	0.00187489
Sema6d	0.00673513	0.00911631	0.0179605	0.0356047	0.041516	0.0244063	0.021353
Sema7a	3.35406e-05	0.000936083	0.00051026	0.0176088	0.0459451	0.046351	0.0288085
Sepp1	0.0070512	0.0231306	0.0227114	0.0264417	0.0248237	0.0291496	0.0253675
Serpina3k	0.000175815	2.4459e-05	1.45216e-05	0.000292174	0.000100691	0.000855768	7.95077e-05
Serpina9	0.00257254	5.88847e-05	5.07473e-05	0.000209475	0.000130248	0.000847324	0.000573637
Serpinb1a	0.00010445	0.000220222	0.000170515	8.08949e-05	0.000358692	0.000124099	0.00229566
Sertad2	8.07519e-05	0.00198079	9.66653e-05	0.000277478	0.000320262	NaN	0.00406502
Setd7	0.00145057	0.000188017	0.000175185	9.02331e-05	0.000168277	0.0215113	0.0219241
Sfpi1	0.000532391	NaN	0.0012477	0.000197955	0.00133705	6.42864e-05	4.18031e-05
Sfrp1	0.0101181	0.00594421	0.00156924	0.00047831	0.0190774	0.0375492	NaN
Sfrp2	0.0092724	0.00252814	0.00380635	0.00312224	0.000358218	0.00746775	0.00105241
Sfrp4	0.00156115	0.00045684	6.21399e-05	0.00405138	0.00106697	0.00301133	0.000318994
Sfrp5	0.000394099	1.97941e-05	2.06549e-05	0.000730078	0.00029023	0.0202592	0.000963449
Sgcd	0.000211126	4.73252e-05	7.37396e-05	0.000377262	0.000669153	0.000790685	0.000779262
Sgk	0.000771669	6.6075e-05	0.00281409	0.0119628	0.0181116	0.0169895	0.00379106
Sh3bgrl2	0.00267118	0.00019742	4.38335e-05	9.16175e-05	0.000850698	0.0085414	0.0102889
Shank3	NaN	8.85679e-05	0.0213509	0.00765463	0.0425203	0.0161991	0.0165738
Shbg	7.71479e-05	9.33802e-05	7.87057e-05	9.38566e-05	6.33325e-05	6.51627e-05	2.62336e-05
Shc1	0.000180118	NaN	0.000315083	NaN	0.00115194	0.0342372	0.023018
Shh	0.00474096	0.000115163	0.000391483	0.00023401	0.00183862	0.000351571	0.000890747
Shox2	0.0156931	0.00183042	0.000737957	0.000782776	0.00136973	0.00902931	0.00629594
Sim1	9.75307e-05	0.000245418	0.000265915	0.000297115	0.000294291	0.000404723	0.000134749
Sim2	0.00124333	0.0393548	0.0479488	0.0398862	0.06955	0.0180249	0.0262877
Sipa1l2	0.000109856	0.000237389	0.000186683	0.00626432	0.0104296	0.0108694	0.000984466
Six1	0.00084137	0.000202992	0.000207074	0.000101493	0.000334604	3.3517e-05	0.000653272
Six2	0.00411977	0.000166104	0.0056907	NaN	0.0432073	0.0427278	0.0302462
Six3	0.000273507	0.00463035	NaN	0.00146703	0.0431939	0.0151141	0.0188798
Six4	0.000921381	5.47113e-05	3.60578e-05	0.00136219	6.4979e-05	0.000418104	0.000315574
Six5	0.000833934	0.000433816	0.000600416	0.000161115	0.000219563	0.000315621	0.000109762
Six6	8.91363e-05	5.77265e-05	2.93354e-05	0.000210556	2.79879e-05	0.000616215	4.3492e-05
Slc12a2	0.00101873	7.47325e-05	0.00016006	NaN	9.36369e-05	0.0121433	0.00868579
Slc16a2	0.000507925	0.00189762	0.00104962	0.000896048	0.00108128	0.0103237	0.00155526
Slc17a6	0.00135349	0.00440337	0.0188367	0.0248447	0.0504226	0.0934777	0.0658151
Slc17a7	0.000534749	0.000390677	0.000112228	0.0059685	0.0366124	0.0584536	0.0476132
Slc17a8	0.000256213	3.57035e-05	0.000217967	0.00105206	0.00165975	0.0056079	0.00338091
Slc18a1	5.99161e-05	0.000229148	6.02217e-05	3.88994e-05	0.000420378	0.000112094	0.000320313
Slc18a2	9.17962e-05	0.014393	0.0259207	0.00719705	0.0116447	0.00344921	0.00191004
Slc18a3	0.000504398	2.30362e-05	3.06193e-05	0.000403451	0.000220971	0.00376699	0.00118108
Slc1a1	0.000687331	0.000245539	0.000359114	0.000450316	0.00645481	0.0400915	0.0264632
Slc1a2	0.000801841	0.00419622	0.00288394	0.0125007	0.00479111	0.0548259	0.0394068
Slc1a3	0.000869088	0.00444217	0.0163159	0.00610278	0.026679	0.0133679	0.00584459
Slc1a4	0.000568231	0.00438263	0.0163571	0.0114987	0.0356508	0.00459036	0.00237772
Slc1a6	0.000288579	4.06803e-05	7.35439e-05	0.000574965	0.000437589	0.00669158	0.00285418
Slc29a4	7.10721e-05	0.000438202	0.00045809	0.00202781	0.00356091	0.00886426	0.00371302
Slc2a1	0.00108132	0.0107181	0.00403801	0.0054248	0.00131234	0.0163537	0.0138257
Slc32a1	0.0009333	0.000143643	0.000777709	0.00135067	0.0130347	0.0264962	0.0125208
Slc40a1	0.000274473	0.00672094	0.00497078	0.00287676	0.0082488	0.0115751	0.000428903
Slc5a1	5.83904e-05	3.7744e-05	4.2573e-05	0.000162591	0.000253899	0.00508941	0.000123846
Slc6a1	0.000320727	0.000351566	0.000484504	0.0137975	0.0518885	0.0293597	0.0124805
Slc6a11	0.000470531	0.000695764	0.00168499	0.0307648	0.0766404	0.0391029	0.0354154
Slc6a13	1.65681e-05	0.00216863	0.000878265	NaN	0.000877911	0.00504701	0.000825144
Slc6a2	0.000524478	1.79781e-05	5.47583e-05	0.000119182	7.10944e-05	2.11959e-05	2.08546e-05
Slc6a3	0.0006055	0.000196304	0.000283331	0.00112775	0.000409619	0.000321246	0.000147142
Slc6a4	0.000761132	0.00041309	0.00019498	0.00469075	0.0175223	0.000155435	8.70028e-05
Slc6a5	0.000186157	4.52014e-05	0.000121645	0.000282744	0.000113037	0.00156962	0.000566289
Slc9a3r1	0.000433823	NaN	0.00183161	0.000722664	NaN	0.0322845	0.015991
Slc9a9	0.000544608	0.000556787	9.23372e-05	0.000716766	0.00134228	0.000807562	0.000861697
Slit1	0.000801686	0.00145305	0.00115945	0.00489289	0.00460738	0.021671	0.0121535
Slit2	0.0236949	0.00278561	0.000930107	0.00795535	0.0173481	0.00337063	0.000776239
Slit3	0.00279074	0.000291954	5.78113e-05	0.000235042	0.000707039	0.010824	0.00526206
Smad1	0.00203011	0.000194351	0.00127984	0.00718187	0.0111366	0.010699	0.00209707
Smad2	0.00127093	0.0001646	3.80213e-05	0.00143271	NaN	0.00161304	0.000307127
Smad3	0.000631998	0.000162174	0.000559253	0.000265544	0.000418142	0.00088634	0.000257156
Smad4	0.022176	0.0116148	0.00168447	0.00257726	0.000279939	0.00711502	0.00144037
Smad5	0.000263742	0.000249781	0.000166302	0.000958008	0.000698659	0.000527943	0.000140575
Smad6	0.000153636	0.000838311	0.000278585	0.000824729	8.64615e-05	0.000674692	0.00108824
Smad7	0.00095924	5.03506e-05	0.000120495	0.00197569	0.00111789	0.0162382	0.00790307
Smad9	4.6351e-05	5.15711e-05	2.79294e-05	0.000201447	5.83489e-05	2.6443e-05	1.69227e-05
Smarce1	0.0174734	0.00245998	0.00193347	0.00231183	0.00115353	0.0190383	0.0063066
Smo	0.000252128	0.000924699	0.000176323	0.00200153	0.000392149	0.000503735	0.00014691
Smoc2	4.02145e-05	4.53366e-05	2.65524e-05	0.000927627	0.000474702	0.00160589	0.000864928
Snca	0.00589217	0.00064147	0.0024044	0.0241038	0.0455693	0.0542567	0.0534029
Sncg	0.000358111	0.00379884	0.00078696	0.00256393	0.00107124	0.00351875	0.0035029
Snf8	0.00343567	0.000228842	0.000286187	0.00187473	0.00148646	0.0101768	0.013236
Sntb1	0.000382962	5.35103e-05	0.000124479	0.00021979	0.000147982	0.000701575	0.00264469
Sohlh2	0.00010385	0.000182958	0.00011035	7.15946e-05	6.53549e-05	0.000281856	0.000950786
Sorbs1	0.00162962	0.00294799	0.00100286	0.0012278	0.00841346	0.018128	0.019818
Sorl1	0.00130856	0.000770095	0.000607746	0.00137072	0.00314105	0.0251845	0.0232076
Sort1	0.000238391	0.000623184	7.11455e-05	0.000886485	0.00788165	0.0130671	0.0152225
Sostdc1	0.0013378	0.000706209	0.00637517	0.00533871	0.0011934	0.00253265	0.00370616
Sox10	0.00016457	3.10011e-05	7.03464e-05	0.00320676	0.00099894	0.0395175	0.0432042
Sox11	0.0368542	0.00390419	0.00302239	0.00771892	0.00422006	0.00457072	0.000136126
Sox12	0.0175052	0.00316988	0.0165343	0.0160324	0.0487013	0.0124186	0.0262704
Sox13	0.000524885	0.00162516	0.00237155	0.00317837	0.00797979	0.00618542	0.00276519
Sox14	0.00136312	0.00354042	0.00159517	0.000897425	0.0014066	0.00346567	0.000245515
Sox15	0.0283175	0.0356954	NaN	NaN	NaN	0.0532031	NaN
Sox17	0.000400151	0.000255802	0.000836781	0.000226339	0.000435161	0.00257193	0.000199866
Sox18	0.00294167	0.000276497	0.00150928	0.00123237	0.0042054	0.00786043	0.000697054
Sox2	0.0614688	0.0536937	0.0532689	0.0323959	0.0194194	0.0242172	0.033374
Sox21	0.00171937	0.000326535	4.96367e-05	0.00106273	0.000372498	0.0395175	0.0432042
Sox3	0.0210126	0.0175542	0.00103016	4.8333e-05	0.000911238	NaN	0.00303356
Sox30	0.000140239	9.69631e-05	5.39084e-05	0.000105646	9.15533e-05	0.000544938	0.00441905
Sox4	0.027253	0.0292699	0.0329648	0.000661856	0.0220776	0.011691	0.00246273
Sox5	0.00194741	0.00331197	0.00720341	0.00410062	0.0400278	0.0109804	0.0156325
Sox6	0.000966467	0.00240453	0.0006861	0.000782533	0.000123565	0.0110775	0.000624194
Sox7	0.00042004	0.00200472	3.2784e-05	0.000679438	0.000105367	NaN	0.000560375
Sox8	9.61497e-05	0.000519284	0.000231844	0.0024654	0.00348347	0.0404911	0.0275644
Sox9	0.000774447	0.00188812	0.000495576	0.00231213	0.000305856	0.000120887	6.76386e-05
Sp3	0.0168326	0.00707124	0.00490116	0.000379263	0.0102104	0.00765244	0.00788769
Sp8	0.000432409	0.00138408	0.000364525	0.000181357	0.000544518	0.000954948	0.000123601
Sparc	0.0236042	0.0221028	0.0290045	0.0291863	0.0368466	0.0309576	0.0220021
Spdef	6.75743e-05	0.00068102	6.10004e-05	0.000835631	0.000434301	0.00102541	0.000278493
Spen	0.00218069	0.00131047	0.0016082	0.00789223	0.0122699	0.00985571	0.00427445
Spib	0.000345119	0.000116632	0.00025296	0.00016835	0.000219431	0.015317	0.00185261
Spic	0.000191815	0.00351323	7.02658e-05	0.00203042	0.00313649	0.00102494	0.000407265
Spint2	0.000288112	0.00212668	0.00143561	0.00108644	0.0314953	0.0103391	0.00579802
Spnb4	1.25396e-05	0.000337167	0.0163417	0.0153684	0.049951	0.0624626	0.0540246
Spp1	0.00033855	0.000382888	0.000192097	0.00123094	0.0026794	0.00662486	0.00312421
Srd5a1	0.000372677	8.54679e-05	1.36273e-05	5.01876e-05	0.000119471	3.93845e-05	0.000137704
Srebf1	7.1503e-05	0.000465207	NaN	0.000976593	0.00175292	0.000831363	0.0028963
Srebf2	0.00569761	0.0041664	0.0036034	0.00298437	0.0140572	0.0121011	0.00672401
Srf	0.000580179	0.00193669	6.26618e-05	0.000451775	0.00334655	0.00536903	0.00294394
Srpk2	0.000680231	0.000401189	0.000329444	0.00268762	0.00200382	0.0219637	0.0228973
Sry	0.00531824	0.0104812	0.0100119	0.00640116	0.0039892	0.0204285	0.0252114
Ss18l1	0.00134802	0.00483037	0.00571805	0.0126223	0.00706053	0.00791301	0.0133538
Ssrp1	0.079432	0.0276897	0.00987705	0.00607493	0.0320375	0.026881	0.0205298
Sst	0.00131901	0.00138375	0.00802467	0.00264495	0.00788557	0.0114365	0.00712329
Sstr1	6.05163e-05	6.59432e-05	0.000883767	0.00027382	0.000958651	0.000147612	0.000218592
Sstr2	4.35023e-05	0.00126486	0.000269487	5.24361e-05	0.000267867	0.000400885	0.000164982
Sstr3	0.00014279	2.09329e-05	2.49118e-05	9.84897e-05	9.0815e-05	6.06609e-05	8.44585e-05
Sstr4	0.000545065	0.000238262	7.04127e-05	0.000602689	0.00108001	0.00176739	0.000415446
St18	0.00129566	0.000104965	0.000102299	0.00021661	0.000320051	0.000109877	0.00095757
St7	0.000121655	0.00443641	0.00734474	0.00126235	0.0249684	0.0143488	0.0201108
Stard5	0.00018252	7.07445e-05	NaN	0.000298935	0.00102579	0.00116775	0.000752871
Stat1	0.000970933	0.000152782	0.000199451	0.00128166	0.00118714	0.00419748	0.0105261
Stat3	0.000946755	0.00026212	0.000499989	0.000659747	0.002414	0.00910619	0.00696914
Stat4	0.000305572	4.92076e-05	6.57817e-05	0.000200797	0.000127139	0.00122997	0.000232047
Stat5a	0.000138074	0.000111258	8.67642e-05	0.000284616	0.000190283	NaN	4.71428e-05
Stat5b	0.000535507	0.0016232	4.30516e-05	0.000390521	0.00142099	NaN	0.0048376
Steap4	0.000265559	2.4621e-05	4.79388e-05	0.000106308	0.000162472	0.000284657	3.11393e-05
Stx1a	0.000430802	0.000790382	0.0308591	0.0427671	0.0630072	0.05669	0.00995257
Stx3	0.000225628	1.53721e-05	0.000282236	0.000227148	0.0218443	0.00614747	0.00220226
Stxbp6	0.00117318	0.000220676	0.00194355	0.0099376	0.0274396	0.033418	0.0243936
Styk1	2.72349e-05	2.81447e-05	5.34213e-05	0.000180324	0.00126325	7.66308e-05	0.000243376
Syn1	0.00188703	0.000970938	0.000177993	0.00936985	0.0223587	0.0544584	0.0738332
Synpr	9.08627e-05	0.000299617	0.000320195	0.00119959	0.00160695	0.0141428	0.0112344
Syt1	0.00147016	0.0141278	0.0381563	0.0729938	0.114957	0.146987	0.117042
Syt10	0.000422061	0.00020664	0.000776686	0.00301533	0.00194477	0.00924132	0.00323719
Tac1	0.000989061	0.00145465	0.0011012	0.00259021	0.00303639	0.00395936	0.00239983
Tac2	0.000391954	3.69254e-05	7.75714e-05	6.03753e-05	0.000145987	0.0050394	0.00484733
Tacr1	9.49969e-05	6.06438e-05	2.74464e-05	0.000130715	0.000314339	0.00196909	0.000266497
Tacr2	0.000169694	4.1271e-05	7.61313e-05	9.83527e-05	0.000358027	0.000159664	2.03764e-05
Tacr3	2.85265e-05	7.79186e-05	3.71985e-05	0.00381536	0.00237105	0.00300962	0.00109423
Taf13	0.00309743	0.000161668	4.45012e-05	NaN	0.000192771	0.000912644	0.000406189
Taf6	0.00206907	0.000690563	0.000393128	NaN	0.000556823	0.00484977	0.00271847
Taf7	0.00142978	0.000518138	NaN	0.000710717	0.000462479	0.00516873	0.00652769
Taf9	0.0525744	0.011061	0.0107791	0.0108697	0.0297483	0.00803113	0.00430543
Tagln2	0.0036951	0.00265203	0.00189546	0.000297449	0.00201052	0.00180963	4.92693e-05
Tal1	0.00499685	0.00605716	0.00353412	0.000690358	0.00152667	0.000708001	0.00122762
Tal2	0.00830987	0.00434585	0.000687503	0.000620488	0.00130353	0.000943913	0.000358745
Tbr1	0.000542956	0.0210764	0.0142226	0.00281163	0.000920457	0.00549062	0.000656617
Tbx15	0.00167252	0.000650001	6.58117e-05	0.000258934	3.66252e-05	0.000101751	0.000150716
Tbx18	0.00554042	0.00399564	0.00124251	0.00155186	0.000250593	0.00463474	0.000941053
Tbx2	0.00289079	0.00265255	6.71334e-05	0.000772709	0.000319311	0.0147893	0.0108372
Tbx20	0.0012615	0.000100818	0.000264018	0.000400144	8.25304e-05	0.00233565	0.00106519
Tbx21	0.000511368	5.00976e-05	2.0148e-05	0.00029039	0.000677909	0.00488896	0.000191155
Tbx3	0.00383526	0.000472498	NaN	0.000170806	NaN	0.00162547	6.78873e-05
Tcam1	0.000336654	8.62543e-05	0.000167962	0.000288576	0.000101849	0.000211037	0.00016108
Tcf1	0.00475812	0.00140547	0.000426649	0.00035831	0.000992194	0.0027178	0.00189005
Tcf12	0.0237365	0.00794912	0.00130094	0.00301014	0.00735217	0.0108711	0.00726497
Tcf15	0.000165538	0.000467472	0.00022511	0.000213844	0.000110326	0.000352471	8.26491e-05
Tcf2	0.000130441	7.61391e-05	6.33897e-05	4.27595e-05	0.00436634	0.000629105	0.00028251
Tcf20	0.0333216	0.0130416	0.00313266	0.0180767	0.0133942	0.0298997	0.0482892
Tcf21	0.000284899	0.000149918	0.00015215	0.000178977	0.000131801	0.000100301	8.22194e-05
Tcf23	0.000238785	8.30211e-05	2.58565e-05	0.00013472	0.000179379	0.00348483	0.00016497
Tcf3	0.0308205	0.0136388	0.00112751	0.00105678	0.000306251	0.0053858	0.00294647
Tcf4	0.138231	0.107895	0.149322	0.0816801	0.082133	0.0835871	0.0645326
Tcf7	0.00506371	0.0017876	0.000562644	0.00034944	0.000253774	0.00302177	0.000143827
Tcf7l2	0.138464	0.172848	0.154227	0.0844102	0.0862347	0.0872785	0.0671673
Tcfap2a	0.00053568	0.000138499	0.000181325	0.000749573	0.000102485	0.00112642	0.00078546
Tcfap2b	0.000604446	0.00225443	0.00100852	0.00103919	0.00128636	0.00160554	0.000701432
Tcfap2c	0.00251863	0.000149642	6.79683e-05	9.96446e-05	0.000316109	0.000500906	0.000174889
Tcfap2d	0.00039704	0.00793733	0.00105484	0.00223115	0.000907229	0.0206146	0.00214628
Tcfap2e	0.000484325	0.000171994	0.000108988	0.000135497	6.72223e-05	6.4438e-05	7.35747e-05
Tcfap4	0.000316873	0.00015837	0.000280794	0.000829022	0.000527644	0.00726911	0.00074586
Tcfcp2	0.000597463	0.00104263	0.0224861	0.00255806	0.0430618	0.0520458	0.0501302
Tcfe2a	0.0327209	0.019063	0.00144994	0.00106454	0.000380998	0.00640697	0.00207111
Tcfe3	0.00211443	0.000178707	5.05005e-05	0.000112063	0.00203628	0.00417876	0.00313165
Tcfeb	0.000541097	0.000125846	0.000145563	6.47537e-05	NaN	0.000984031	0.00201828
Tcfec	0.000443424	6.11134e-05	8.13722e-05	4.61862e-05	0.000952433	2.71064e-05	0.000131205
Tcfl5	4.50829e-05	4.96981e-05	7.60243e-05	7.85515e-05	0.000822927	3.6856e-05	4.47816e-05
Tdgf1	0.00013878	4.52423e-05	3.44384e-05	0.000138673	9.35074e-05	7.12937e-05	2.57383e-05
Tdo2	8.89057e-05	0.000186877	0.000134114	6.9303e-05	0.000122016	0.00120309	0.000825492
Tead1	0.00821341	0.00270752	0.000722542	0.000784686	0.000665172	NaN	0.000884499
Tead2	0.0714977	0.00833092	0.00162813	0.000137906	0.000211773	3.63867e-05	0.0130507
Tead3	7.04113e-05	0.000691736	0.000898465	8.31373e-05	NaN	0.000282646	0.00155777
Tef	0.000302645	0.00125511	0.000988176	0.000618257	0.00290692	0.0295638	0.0401404
Tek	0.00734175	0.00618519	0.0010131	0.00309794	0.00219283	0.00518102	0.000438199
Tert	0.000585116	0.000362498	0.000114389	0.000193237	NaN	0.00142363	0.000450891
Tfam	0.00500806	0.00208704	0.00113955	0.00524134	0.000267355	0.00126497	0.00624681
Tfdp1	0.00846084	0.00559069	0.000105795	0.00028706	0.0012204	0.0165847	0.00545984
Tfdp2	0.0305948	0.00702906	0.00622733	0.000240422	0.0109716	0.026585	0.00213442
Tgfa	NaN	1.81265e-05	3.16527e-05	0.000631528	0.00146291	0.00388077	0.000882317
Tgfb1	0.00378163	0.000649318	0.000373709	0.00145747	0.000302653	0.00070253	6.54498e-05
Tgfb2	0.000193563	7.89793e-06	0.000375247	0.00379778	0.00202664	0.00613495	0.000992269
Tgfb3	7.79275e-05	7.04143e-05	0.00185299	0.00011377	0.000106465	0.00445121	0.000537109
Tgfbr1	0.000676989	0.0046529	0.0001589	0.000100294	0.000161892	0.000627745	8.32626e-05
Tgfbr2	NaN	6.87617e-05	0.000137729	0.00145572	0.000658618	0.00127561	3.88327e-05
Tgfbr3	0.0121805	0.0108509	0.0139488	0.00531982	0.0215551	0.0365847	0.0349571
Tgif	0.000532403	0.000420413	3.78909e-05	8.9313e-05	0.000224148	0.00020923	0.000338685
Tgif2	0.000960349	0.00578183	0.000309578	9.82086e-05	0.000623947	0.000103335	0.000149909
Tgifx1	0.000391104	0.000111756	3.78909e-05	7.16942e-05	0.000263605	0.000190897	0.000367688
Tgm1	6.44558e-05	4.47248e-05	2.70905e-05	8.27472e-05	8.1625e-05	3.03682e-05	3.0727e-05
Th	9.59059e-05	9.40062e-05	0.000656994	0.00198152	0.000982757	0.00106712	0.00153024
Thbs3	0.0016377	0.00805111	0.0012245	0.0269565	0.00854321	0.00712884	0.00239084
Thra	0.00112	0.000770158	0.00143253	0.00997861	0.00437642	0.00373707	0.00130344
Thrb	0.000178161	3.66381e-05	0.000185896	0.000111503	0.00198321	0.00192954	0.00173156
Tiam1	2.65255e-05	0.000381591	0.000503269	0.00641478	0.0118379	0.038318	0.0239908
Tiam2	8.57762e-05	0.00285127	0.00216359	0.00122731	0.00114151	0.00829309	0.00396293
Tie1	0.0087944	0.0167251	0.00396916	0.00350821	0.000558483	0.0133373	0.00133677
Tigd5	0.000371697	4.4277e-05	3.40278e-05	6.17211e-05	5.7711e-05	0.000652927	0.000187036
Titf1	0.000847176	0.0163003	0.0265815	0.0558969	0.0616469	0.0614288	0.0548285
Tle1	0.0154272	0.0125684	0.00617673	0.0155259	0.0111775	0.0155674	0.00733339
Tle3	0.0208101	0.00794077	0.00380183	0.00339346	0.00345833	0.0158413	0.0033997
Tle4	0.00117345	0.0009359	0.00227051	0.0066327	0.00201631	0.00188602	0.00118038
Tle6	0.000147483	0.000178942	2.66751e-05	0.000357876	0.000246618	0.000850633	0.000158521
Tlr2	0.000227756	0.000100959	3.57067e-05	0.000109943	0.000333768	1.14239e-05	7.07203e-05
Tlx1	6.00471e-05	4.57744e-05	5.67824e-05	0.000190643	0.000388586	6.27078e-05	0.000248346
Tlx2	0.000862581	7.7654e-05	6.69433e-05	6.05212e-05	4.91856e-05	5.06378e-05	0.000409083
Tlx3	0.000759371	0.00448637	0.00394876	0.00670755	0.0158258	0.0196944	0.0145935
Tmem119	0.00092806	0.000346098	0.00015692	0.000112137	0.000317904	0.00279279	0.00135234
Tnc	0.00122809	0.00251376	0.0151436	0.0273661	0.0134454	0.0148616	0.00240862
Tnnc1	0.000170009	0.000111903	2.63392e-05	0.000186415	0.000681492	0.00657839	0.00240601
Tnnt1	4.12808e-05	0.000531815	0.000948689	0.00379501	0.00434145	0.0452238	0.0592857
Tnrc9	0.0014179	0.0134109	0.00777222	0.00409952	0.0111947	0.0117007	0.00859232
Top1	0.0841571	0.0194152	0.00743579	0.00307004	0.00273513	0.0026237	0.0018296
Tox	0.000285404	0.000414356	0.00140169	0.0107312	0.0023507	0.00692177	0.00198815
Tpd52l1	0.000663892	0.000341994	0.000156237	0.00109322	8.18009e-05	0.00158734	0.00257878
Tph1	0.000179291	0.0002641	4.6103e-05	7.00644e-05	0.000129921	0.000148179	7.09297e-05
Tph2	0.000220356	1.62916e-05	2.8521e-05	0.000186079	0.000233235	0.00139224	0.000208415
Trf	0.000414322	0.000641487	0.000231625	0.000999254	0.000445461	0.023753	0.0501172
Trh	0.00106407	5.4757e-05	9.05659e-05	0.00113001	0.00105967	0.0102192	0.00210458
Trhr	9.97965e-05	1.39588e-05	3.72932e-05	7.98345e-05	0.000103378	0.000101785	0.00048007
Trib2	0.00148095	0.000725926	0.00202639	0.00786516	0.00864786	0.0162547	0.00466386
Trim28	0.0978505	0.0344423	0.0118373	0.0356324	0.0241949	0.0562119	0.0415553
Trim36	0.00114496	0.00120498	0.000224339	0.00402777	NaN	0.00378964	0.00150027
Trim66	0.00011004	8.02816e-05	0.000132666	0.000567269	NaN	0.0224755	0.0139661
Trp53	0.00752338	0.0159395	0.00737711	0.0226941	0.0180361	0.0264803	0.0197116
Trp53i11	0.00683531	0.0179662	0.00957532	0.0298129	0.0221714	0.0320418	0.0215075
Trp63	0.000292417	9.20515e-06	4.87834e-05	0.000488591	0.000238143	0.000178655	0.000163266
Trp73	0.00836499	0.0122823	0.00317404	0.00104036	0.000951924	NaN	0.000905804
Trpc4	0.000475589	0.000127446	0.000854484	0.00260954	0.00171774	0.00331013	0.00174638
Trpc5	0.00172532	0.000174708	NaN	0.000290573	0.00407679	0.00135623	0.00124048
Trpc6	0.00396653	0.000167469	9.80737e-05	0.000323668	0.000305414	0.000359819	0.0015079
Trps1	0.00714224	0.00172717	0.00302589	0.00230297	0.00326457	0.0134682	0.0271417
Trpv1	0.00013364	0.000229295	4.35343e-05	6.41906e-05	0.000225853	0.000177292	9.52503e-05
Trpv4	5.52406e-05	7.5118e-05	0.000247381	0.000144997	0.000279408	0.00032543	0.000199045
Tsc1	0.0016032	0.00169284	0.00367306	0.000313979	0.0142369	0.0108822	0.0107121
Tsc2	0.000658361	5.03901e-05	0.000610269	0.0109273	0.00975208	0.0130551	0.00980533
Tsc22d1	0.103412	0.032105	0.0240625	0.0461539	0.0380144	0.0591566	0.0238988
Tsc22d3	0.000117139	7.43266e-05	0.000139287	8.93398e-05	0.000252794	0.00211591	0.00218649
Tsc22d4	0.00397504	0.00303996	0.00120855	0.00149126	0.0129447	0.0114504	0.019379
Tshz1	0.00328764	0.00340237	0.0201055	0.021526	0.0157356	0.0232931	0.0283982
Tspan31	0.000276459	5.36768e-05	6.54892e-05	6.49996e-05	0.000188489	0.00163462	5.03174e-05
Ttr	0.00101643	0.0182489	0.0360954	0.0165805	0.00804755	0.0107473	0.00617772
Ttyh1	0.00143019	0.0457605	0.016529	0.038421	0.0356161	0.0634375	0.0513738
Tubb3	0.0491646	0.0374379	0.0410517	0.0596754	0.094195	0.090358	0.0669307
Twist1	0.00099026	9.23426e-05	0.000141953	0.000197843	4.73746e-05	1.4106e-05	0.000130404
Twist2	0.000814056	0.00047715	9.31452e-05	9.77934e-05	7.25137e-05	0.00136808	0.000313768
Tyro3	0.00167467	0.000439943	0.000817069	0.00128955	0.03644	0.0195066	0.0119364
Ube3a	0.00358204	0.00299689	0.00171177	0.00025105	0.0145252	0.000396434	0.00116435
Ubtf	0.0490544	0.00469771	0.00603878	0.0128553	0.0279882	0.0342572	0.0552527
Ucn	0.000112417	6.33783e-05	3.84173e-05	7.1237e-05	0.000172164	0.000187313	0.00282173
Ucn3	0.000208959	4.68329e-05	4.91839e-05	0.000172792	0.00018687	6.28317e-05	4.02567e-05
Unc5a	9.51543e-05	0.000218532	0.000395156	0.00247351	NaN	0.0116723	0.00476479
Unc5b	0.00110042	0.000423764	0.00474212	0.0042451	0.00322276	0.0134669	0.00929675
Unc5c	0.0008462	0.000863494	0.000548104	0.000558854	0.00226574	0.0125947	0.00433159
Unc5d	0.00054092	0.000489612	0.001371	0.0013053	0.00277788	0.00475667	0.00357718
Uncx4.1	7.27573e-05	5.31536e-05	5.40573e-05	0.000612997	0.000168102	4.64233e-05	0.000103712
Usf1	0.00644081	0.0133545	0.0137524	0.00996047	0.00555226	0.0364172	0.0206958
Usf2	0.00832077	0.0105205	0.0131185	0.0102554	0.0127045	0.0284317	0.0285585
Vamp1	0.000404455	0.000245567	0.00116916	0.000956694	0.00722054	0.0442055	0.0492711
Vasp	0.00481583	0.00499546	0.00281402	0.00829382	0.0198895	0.0036909	0.00110061
Vat1	0.00435016	0.00259723	9.30369e-05	0.012045	0.0189684	0.0218452	0.00487446
Vav2	0.00163305	0.000204058	0.00109307	0.00745421	0.00039372	0.00226918	0.000987822
Vax1	0.000117637	0.000355208	0.000116726	0.000154207	0.000117656	0.000241944	0.000149733
Vax2	0.000969308	7.27089e-05	0.000195317	4.62039e-05	0.000503183	8.35056e-05	0.000481072
Vdr	0.000687778	5.89404e-05	8.52565e-05	5.335e-05	0.00139645	0.00360249	0.00190174
Vegfa	0.000421428	0.003283	0.00944686	0.0222229	0.0269669	0.00757035	0.0116246
Vegfb	0.00137394	0.000327435	0.000158203	0.00063161	0.000158218	0.00708301	0.00164323
Vegfc	0.000389619	0.0005461	0.000256691	0.00145269	0.00352571	NaN	NaN
Vgf	NaN	NaN	0.000489475	0.0154341	0.0679755	0.0767041	0.0618416
Vip	0.0001232	5.99604e-05	6.5304e-05	0.000402455	0.000288673	0.000274508	0.000423271
Vipr1	5.02773e-05	6.49022e-05	6.74774e-05	0.000182604	0.000179406	9.21547e-05	0.000252236
Vipr2	0.000382145	6.94717e-05	0.000115351	8.12381e-05	0.000842824	0.0113518	0.00839456
Vsx1	0.000277792	0.000222257	9.71412e-05	0.000117046	0.000133628	0.000501895	0.000157387
Wdhd1	0.00113435	0.00187875	NaN	0.000248969	0.000754352	NaN	0.000442517
Wdr12	0.000404143	5.15725e-05	4.22367e-05	7.45979e-05	0.000219228	0.00303222	0.0010532
Wdr68	0.00332733	0.00180258	0.00330791	0.00123696	0.0190762	0.0136475	0.00478343
Wfs1	5.84117e-05	2.03871e-05	2.568e-05	9.31724e-05	0.000224969	0.00130976	0.00166599
Whrn	0.00148093	0.000843501	0.000517017	0.00381151	0.00242218	0.0100248	0.00635341
Whsc1	0.0377781	0.0132541	0.00204526	0.00208424	0.0225568	0.000610392	0.000510598
Wif1	0.000201347	0.00022568	0.00127075	0.00211766	0.00327454	0.00226476	0.000985266
Wisp1	0.000779332	0.000154586	5.52492e-05	4.19075e-05	5.06747e-05	7.55227e-05	7.03953e-05
Wnt1	0.001226	0.000154586	0.00391523	0.010333	0.0190213	0.0297922	0.0128527
Wnt10a	5.76181e-05	9.96531e-05	4.53383e-06	0.000126669	3.60635e-05	0.000847416	0.000307936
Wnt10b	5.83374e-05	4.65711e-05	1.72049e-05	6.96402e-05	0.000151321	0.000334826	0.000110479
Wnt11	1.32569e-05	3.05582e-05	0.000109739	0.000576716	0.000257021	4.10367e-05	0.000421826
Wnt16	3.42839e-05	8.90184e-05	4.22814e-05	0.000243331	0.00015551	0.000458799	0.000223156
Wnt2	0.000407452	0.000118632	4.53665e-05	0.000270633	0.00121485	0.000260742	3.84298e-05
Wnt2b	0.00225666	0.00484423	0.000743227	0.000893428	0.000105605	0.000540947	0.000924922
Wnt3	0.00269684	8.01951e-05	0.000623958	0.000465858	0.00234293	0.010303	0.00276192
Wnt3a	0.00475818	0.00147862	0.000390545	0.000251154	0.000117934	6.01936e-05	6.77142e-05
Wnt4	0.00119685	0.000245774	0.000560342	0.00541503	0.00328111	0.0167438	0.00714984
Wnt5a	0.00155222	0.000577889	0.000201409	0.000798159	NaN	0.00160501	0.000805563
Wnt5b	0.00135297	0.00051686	3.361e-05	0.000181663	0.000611689	0.000515438	0.000104641
Wnt6	0.000704847	0.000320968	0.000202756	0.000304276	0.000167246	0.000459044	NaN
Wnt7a	0.00138295	0.0030529	0.000613728	0.001449	NaN	0.00138287	0.0020029
Wnt7b	0.0054542	0.00953723	0.00160002	0.00100589	0.0162468	0.00232928	0.00123546
Wnt8a	0.000564145	0.000153057	0.000626196	0.00108172	NaN	0.00167004	0.00178375
Wnt8b	0.0497367	0.00475545	0.000777382	0.000243423	0.000175411	1.7433e-05	0.0002851
Wnt9a	0.00181315	0.0032073	0.00562783	0.00265363	NaN	0.00332594	0.00503519
Wnt9b	7.83867e-05	0.000271471	0.000108312	0.00128782	0.000473092	0.00843419	0.00438121
Wwtr1	0.00488223	0.00123372	0.00509895	0.000947168	0.00219152	0.0079663	0.000489166
Xbp1	0.00206948	0.00896067	0.0132715	0.0228068	0.0289702	0.0520589	0.0445919
Xpnpep2	0.000460055	2.51127e-05	0.000146556	0.00266746	0.000132245	0.000890394	4.89812e-05
Zbtb16	0.0015551	0.000223915	0.000415234	0.00531711	0.00109429	0.00370066	0.00239301
Zbtb20	0.00021803	0.00112209	0.0141183	0.0185341	0.00525162	0.0181522	0.0117932
Zbtb33	0.000230607	6.99458e-05	0.000151207	0.000909166	0.00023855	3.68332e-05	8.17519e-05
Zbtb7a	NaN	NaN	NaN	0.00154427	0.000921894	0.0329882	0.0391425
Zdhhc2	0.000535375	9.18885e-05	0.000653775	0.00935065	0.0175732	0.0109583	0.00093498
Zfhx1a	0.00627727	0.0097764	0.00472783	0.0023657	0.00104007	0.00714228	0.00409104
Zfhx1b	0.0256051	0.0286319	0.016661	0.0116404	0.00927042	0.0253661	0.0281378
Zfhx2	0.00158035	0.0097336	0.00917972	0.000800011	0.0017834	0.0103414	0.00377468
Zfhx4	0.00661514	0.00911399	0.00746923	0.00410253	0.0024681	0.000863864	0.0012657
Zfp189	0.0009406	8.04816e-05	5.87032e-05	0.000110707	7.83993e-05	0.000744392	0.000340394
Zfp191	0.00865413	0.00328851	0.00117248	0.000932375	0.00860077	0.00812928	0.00698204
Zfp192	0.000876942	4.37096e-05	1.97513e-05	0.000101636	9.68614e-05	0.000162412	0.000861128
Zfp207	0.0431591	0.0247211	0.0294925	0.0582438	0.0521843	0.0345069	0.0521141
Zfp263	0.000270152	8.24705e-05	2.49459e-05	0.000104734	0.000127301	0.00162391	0.00301629
Zfp445	0.00428957	0.00631784	0.00846112	0.0318696	0.00925858	NaN	0.0504863
Zfp488	0.000846575	0.000327421	2.97641e-05	0.000554896	0.000605484	0.0174739	0.00439072
Zfp508	0.000621444	0.00365021	0.000852419	NaN	0.00814127	0.00978604	0.00618621
Zfp535	0.00127431	0.000604582	0.00034867	0.000271623	0.000915415	0.0061001	0.00724967
Zfpm2	0.000178666	0.00154532	0.00110063	0.000583434	0.00161022	0.00594886	0.00231652
Zhx1	0.00147371	0.000363837	0.00112875	0.00424066	0.00155424	0.00248831	0.00876926
Zhx2	0.00332365	0.00183117	0.00552936	0.00719456	0.00673787	0.00360308	0.00261073
Zhx3	7.8865e-05	0.000258753	0.0007188	0.00148966	0.00077255	0.00116055	0.00258308
Zic1	0.0194815	0.0489787	0.0318371	0.0327955	0.0280446	0.0237953	0.0356263
Zic2	0.00254656	0.00639197	0.00954043	0.000160406	0.00293617	0.001309	6.43605e-05
Zic3	0.000143854	0.000649835	0.000148628	0.000472154	0.000133968	0.000117576	0.000159554
Zic4	0.00279012	0.000125781	5.94168e-05	0.00039585	0.000193315	8.3516e-05	0.000134137
Zic5	0.0983346	0.0433364	0.0715088	0.0490743	0.0434097	0.0377433	0.0243658
[truncated: 3 more rows]
