# Supplementary material for: A dual-strategy expression screen for candidate connectivity labels in the developing thalamus
Source: PLoS One. 2017 May 30;12(5):e0177977. doi: 10.1371/journal.pone.0177977 (PMC5448750; doi:10.1371/journal.pone.0177977)
Supplement: S3 Table — Normalised expression densities per gene per time-point (columns B-H). Thalamic expression densities were obtained for 1996 genes. Heatmap’s 3 colour scale of gene expression data: 0.2, red; 1, white; blue, 5. Normalised gene expression was clustered by similar patterns of expression using k-means Euclidean distance 6–18, with 1000 iterations (columns I-U). Clusters are sorted at k = 10, followed by k = 11, followed by k = 12 and so on until k = 18. Three colour scale of cluster number: red < yellow < green, for better visualisation. (XLSX) [file pone.0177977.s003.xlsx]

## Sheet: Sheet1
Gene	E11.5	E13.5	E15.5	E18.5	P04	P14	P28	k-m 6	k-m 7	k-m 8	k-m 9	k-m 10	k-m 11	k-m 12	k-m 13	k-m 14	k-m 15	k-m 16	k-m 17	k-m 18
Hoxd12				1				1	1	6	4	0	1	11	0	12	5	4	15	11
Cacna1g	0.00326208	0.144129	0.661379	0.608039	1.22589	2.57246	1.78484	4	1	6	4	0	3	9	3	5	4	12	2	9
Olig1	0.0365385	0.0171746	0.428138	0.603889	1.44713	2.20108	2.26606	4	1	6	3	0	3	9	3	5	12	12	2	9
Gdf6	0.291023	0.339836	1.06393	1.75824	1.0094	1.46064	1.07694	2	4	3	4	0	5	7	2	8	9	14	0	17
B3gat2	0.26476	0.342433	0.864319	1.79659	1.44282	1.59384	0.695237	2	4	3	4	0	5	7	8	13	3	14	0	17
Gabra2	0.0739978	0.15073	1.05725	1.87734	1.62051	1.91126	0.308915	2	4	3	4	0	5	7	8	13	3	14	0	17
Npff	0.88515	0.542649	0.212483	0.990579	1.41487	2.04271	0.911564	2	1	6	4	0	8	2	0	12	2	14	0	17
Pvrl1	0.183631	0.185931	0.65933	1.54952	1.41453	2.30793	0.699128	2	1	6	4	0	8	2	0	12	2	14	0	17
Gad1	0.172334	0.647406	0.843947	0.996913	1.52634	1.7517	1.06137	1	1	6	4	0	8	2	2	5	4	14	0	17
Isl2	0.768196	0.762356	0.459201	0.898436	1.49013	1.80412	0.817555	1	1	6	4	0	8	2	2	5	4	14	0	17
Mapt	0.134914	0.616764	0.90876	0.72749	1.66773	1.56928	1.37506	1	1	6	4	0	8	2	2	5	4	14	0	17
Axin1	0.654624	0.361965	0.539216	1.65434	1.19566	1.64414	0.950053	2	1	6	4	0	8	2	2	8	2	14	0	17
Etv1	0.0330116	0.169536	0.663578	1.47599	0.897013	2.05115	1.70972	2	1	6	4	0	8	2	2	8	2	14	0	17
Grik2	0.0712954	0.555939	0.336178	1.70796	1.30978	1.73686	1.28198	2	1	6	4	0	8	2	2	8	2	14	0	17
Pkd1	0.000780293	0.02814	0.262508	1.87016	0.920092	2.02756	1.89076	2	1	6	4	0	8	2	2	8	2	14	0	17
Robo3	0.144027	0.403798	1.06046	1.26007	1.09379	1.87765	1.1602	2	1	6	4	0	8	2	2	8	2	14	0	17
Trpv4	0.291481	0.396366	1.30532	0.765087	1.47431	1.71716	1.05027	1	1	6	4	0	8	2	2	8	4	14	0	17
Wnt8a	0.575765	0.15621	0.639095	1.104		1.70444	1.82049	1	1	6	4	0	8	2	2	8	9	12	0	9
Cdh12	0.653606	0.14221	0.157897	1.1713	1.47643	1.68808	1.71047	2	1	6	4	0	8	2	2	8	9	12	2	9
Fyn	0.0636114	0.557341	0.792489	0.504779	1.94466	1.1864	1.95072	1	1	6	4	0	8	2	2	8	9	12	2	9
Myt1l	0.00239576	0.152478	0.650513	1.16567	1.16516	1.97833	1.88545	4	1	6	4	0	8	2	2	8	9	12	2	9
Aplp1	0.00273937	0.616873	0.808361	1.20154	1.38609	1.58196	1.40244	2	1	6	4	0	8	2	2	8	9	14	0	17
App	0.474051	0.364113	0.438115	1.16145	1.62109	1.47548	1.46571	1	1	6	4	0	8	2	2	8	9	14	0	17
Arvcf	0.205634	0.928315	0.708483	1.37909	1.16884	1.41413	1.1955	2	1	6	4	0	8	2	2	8	9	14	0	17
Cadps2	0.0327189	0.0277322	0.0547228	2.06356	1.49893	1.51324	1.80909	2	1	6	4	0	8	2	2	8	9	14	0	17
Cd47	0.0261046	0.662458	0.87939	0.978107	1.63407	1.25351	1.56636	1	1	6	4	0	8	2	2	8	9	14	0	17
Enc1	0.289166	0.594294	0.956886	1.1633	1.609	1.29456	1.09279	2	1	6	4	0	8	2	2	8	9	14	0	17
Fez1	0.515773	0.71009	0.741429	0.583321	1.62189	1.33173	1.49577	1	1	6	4	0	8	2	2	8	9	14	0	17
Gad2	0.087362	0.866795	1.11397	0.717302	1.28411	1.78015	1.15032	0	1	6	4	0	8	2	2	8	9	14	0	17
Gap43	0.14491	0.980574	0.909193	0.913402	1.27831	1.51028	1.26334	0	1	6	4	0	8	2	2	8	9	14	0	17
Maged1	0.66983	0.42302	0.444913	0.755508	1.73438	1.48183	1.49052	1	1	6	4	0	8	2	2	8	9	14	0	17
Nr1i2	0.315445	0.750605	0.593281	1.33605	1.37997	1.52867	1.09598	2	1	6	4	0	8	2	2	8	9	14	0	17
Peg10	1.0206	0.229848	0.971052	0.79194	1.42829	1.69001	0.868265	2	1	6	4	0	8	2	2	8	9	14	0	17
Plxnb2	0.903731	0.260728	0.473496	1.45073	1.24609	1.46538	1.19985	2	1	6	4	0	8	2	2	8	9	14	0	17
Rai1	0.229449	0.203535	0.5538	1.52479	1.46871	1.51172	1.50799	2	1	6	4	0	8	2	2	8	9	14	0	17
Satb1	1.06246	0.276821	0.178084	1.20051	1.28743	1.70615	1.28855	2	1	6	4	0	8	2	2	8	9	14	0	17
Tac1	0.44579	0.655638	0.496333	1.16746	1.36856	1.78456	1.08165	2	1	6	4	0	8	2	2	8	9	14	0	17
Titf1	0.0213679	0.411135	0.670451	1.40986	1.55489	1.54939	1.38291	2	1	6	4	0	8	2	2	8	9	14	0	17
Trp53i11	0.341984	0.898885	0.479072	1.4916	1.10928	1.60312	1.07606	2	1	6	4	0	8	2	2	8	9	14	0	17
Tubb3	0.784279	0.597213	0.654862	0.951949	1.50261	1.4414	1.06769	2	1	6	4	0	8	2	2	8	9	14	0	17
Inhba	0.136672	0.0825137	0.0966181	1.47561	1.95571	2.74323	0.509656	1	1	6	4	0	8	2	3	5	2	2	6	10
Sema4f	0.150334	0.0209539	0.0148816	1.89792	1.54055	2.30464	1.07072	2	1	6	4	0	8	2	3	5	2	14	0	17
Hsf1	0.127025	0.0629119	0.151582	0.510099	2.59752	1.80227	1.7486	1	1	6	4	0	8	2	3	5	4	2	2	9
Aldh2	0.158392	0.111932	0.1491	0.275386	2.26683	2.90261	1.13575	1	1	6	4	0	8	2	3	5	4	2	2	10
Sema7a	0.00167472	0.0467396	0.0254778	0.879228	2.29409	2.31435	1.43844	1	1	6	4	0	8	2	3	5	4	2	2	10
1700013G10Rik	0.0849538	0.0987778	0.545689	0.424492	2.70305	2.84332	0.299709	1	1	6	4	0	8	2	3	5	4	2	16	10
6330581N18Rik	1.09295	0.0333587	0.00109005	0.759605	1.93485	2.08279	1.09536	1	1	6	4	0	8	2	3	5	4	2	16	10
Ace	0.297042	0.17196	0.628162	0.775988	2.3682	1.43815	1.3205	1	1	6	4	0	8	2	3	5	4	2	16	10
Acvr1	0.0551598	0.254248	0.576241	0.915333	2.31609	2.41134	0.471584	1	1	6	4	0	8	2	3	5	4	2	16	10
Acvr1b	0.238447	0.0690181	0.176862	0.686101	2.40632	2.22744	1.19581	1	1	6	4	0	8	2	3	5	4	2	16	10
Adcyap1	0.376571	0.226054	0.129013	1.0919	2.32731	1.59301	1.25614	1	1	6	4	0	8	2	3	5	4	2	16	10
Aldh1a3	0.649841	0.781893	0.391022	0.612272	2.22307	1.83526	0.506639	1	1	6	4	0	8	2	3	5	4	2	16	10
Angptl2		0.263893	0.237061	1.00876	1.74703	2.20534	0.537922	1	1	6	4	0	8	2	3	5	4	2	16	10
Apba2	0.130336	0.276629	0.423662	0.90041	2.32827	1.46118	1.47951	1	1	6	4	0	8	2	3	5	4	2	16	10
Astn2	0.0621655	0.208543	0.976455	0.529438	2.22234	1.67525	1.32581	1	1	6	4	0	8	2	3	5	4	2	16	10
C1qa	0.245266	0.235581	0.657201	0.257838	2.18206	2.34388	1.07817	1	1	6	4	0	8	2	3	5	4	2	16	10
Cacna2d1	0.0164235	0.0598053	0.120243	0.529014	2.63231	2.39546	1.24675	1	1	6	4	0	8	2	3	5	4	2	16	10
Camta2	0.109383	0.00276042	0.00825965	1.66615	2.02302	1.82809	1.36234	1	1	6	4	0	8	2	3	5	4	2	16	10
Cckbr	0.237327	0.028299	0.0896438		2.18684	2.41	1.04789	1	1	6	4	0	8	2	3	5	4	2	16	10
Cdh13	0.0708185	0.0796394	0.182146	0.876037	2.66483	2.15965	0.966885	1	1	6	4	0	8	2	3	5	4	2	16	10
Cntn6	0.0487516	0.0651674	0.115204	0.633639	2.70504	3.22267	0.209532	1	1	6	4	0	8	2	3	5	4	2	16	10
Crh	0.674127	0.0361919	0.102592	0.833772	2.34645	2.10371	0.903163	1	1	6	4	0	8	2	3	5	4	2	16	10
Csf1r	0.451832	0.794832	0.361817	0.233941	2.0807	2.42111	0.655767	1	1	6	4	0	8	2	3	5	4	2	16	10
Ctnnbip1	0.155772	0.0156291	0.210776	0.520672	2.48208	2.52382	1.09124	1	1	6	4	0	8	2	3	5	4	2	16	10
D10Ertd610e	0.357264	0.122886	0.0402389	0.88537	2.49162	1.5404	1.56222	1	1	6	4	0	8	2	3	5	4	2	16	10
Dkk3	0.660569	0.162172	0.156222	0.627712	2.1811	2.15588	1.05634	1	1	6	4	0	8	2	3	5	4	2	16	10
Epha1	0.00641574	0.0822767	0.0243339	1.15521	2.14398	2.57723	1.01054	1	1	6	4	0	8	2	3	5	4	2	16	10
Fat3	0.194085	0.101461	0.877893	0.910404	1.9162	2.29267	0.707286	1	1	6	4	0	8	2	3	5	4	2	16	10
Foxj3	0.627741	0.279981	0.509596	0.219244	2.35103	1.94211	1.07029	1	1	6	4	0	8	2	3	5	4	2	16	10
Gabra5	0.152756	0.012442	0.0422353	1.07717	2.8325	2.35381	0.529088	1	6	7	0	0	8	2	3	5	4	2	16	10
Gal	0.0329173	0.0419328	0.0686151	0.329332	2.70439	3.19727	0.625541	1	1	6	4	0	8	2	3	5	4	2	16	10
Grid2	0.268846	0.0403674	0.352577	0.856242	2.36871	2.46641	0.646843	1	1	6	4	0	8	2	3	5	4	2	16	10
Grik1	0.013009	0.0226403	0.0781822	1.22533	2.67142	1.94258	1.04683	1	6	6	4	0	8	2	3	5	4	2	16	10
Hoxd10	0.364536	0.117808	0.0576951	0.486747	2.88174	2.79924	0.292235	1	6	7	4	0	8	2	3	5	4	2	16	10
Htr2c	0.0710533	0.511109	0.0640672	0.299755	2.50709	2.74618	0.800746	1	1	6	4	0	8	2	3	5	4	2	16	10
Igfbp5	0.0221405	0.166105	0.146304	1.42325	2.17898	2.18444	0.878777	1	1	6	4	0	8	2	3	5	4	2	16	10
Irs4	0.495395	0.222001	0.192894	0.718732	2.19226	2.72537	0.453348	1	1	6	4	0	8	2	3	5	4	2	16	10
Kif5c	0.0301789	0.376812	0.0222828	1.30883	2.30296	1.65336	1.30558	1	1	6	4	0	8	2	3	5	4	2	16	10
LOC433022	0.0726834	0.126447	0.0546083	0.740183	2.67321	2.00289	1.32998	1	1	6	4	0	8	2	3	5	4	2	16	10
Lrp1	0.274374	0.539516	0.368252	0.587771	2.4999	1.43215	1.29804	1	6	7	4	0	8	2	3	5	4	2	16	10
Mafk	0.624985	0.167703	0.490922	0.113868	2.51526	2.00197	1.08529	1	1	6	4	0	8	2	3	5	4	2	16	10
Med12	0.101031	0.112883	0.0371246	1.43192	2.0071	2.07648	1.23346	1	1	6	4	0	8	2	3	5	4	2	16	10
Myc	0.289017	0.249324	0.579712	0.972101	2.03057	2.64057	0.238712	1	1	6	4	0	8	2	3	5	4	2	16	10
Ncoa1	0.134723	0.204957	0.333043	0.114241	2.66047	2.18203	1.37053	1	1	6	4	0	8	2	3	5	4	2	16	10
Oxt	1.19053	0.105717	0.0417924	0.709065	2.1752	1.70373	1.07397	1	1	6	4	0	8	2	3	5	4	2	16	10
Pclo	0.154176	0.0532656	0.0276079	0.0444977	2.81649	2.2045	1.69946	1	1	6	4	0	8	2	3	5	4	2	16	10
Pdyn	0.0303678	0.00452236	0.0512343	1.36122	2.63234	2.38574	0.534576	1	1	6	4	0	8	2	3	5	4	2	16	10
Penk1	0.011292	0.0348978	0.0440768	1.25834	2.23533	2.16594	1.25012	1	1	6	4	0	8	2	3	5	4	2	16	10
Prss12	0.250228	1.54463	0.261875	0.210765	2.06977	2.17317	0.489571	1	1	6	4	0	8	2	3	5	4	2	16	10
Rarg	1.1306	0.213128	0.239701	0.109749	2.02197	2.42571	0.85915	1	1	6	4	0	8	2	3	5	4	2	16	10
Ret	0.0530039	0.0758211	0.687048	0.605304	2.51556	1.63542	1.42784	1	1	6	4	0	8	2	3	5	4	2	16	10
Scarb1	0.467776	0.133565	0.0260904	0.941896	2.38628	1.80503	1.23936	1	1	6	4	0	8	2	3	5	4	2	16	10
Sccpdh	0.674606	0.245183	0.274653	0.338888	2.60703	2.5182	0.341437	1	1	6	4	0	8	2	3	5	4	2	16	10
Scg3	0.0101974	0.467691	1.52547	0.201642	2.06851	1.87713	0.849362	1	1	6	4	0	8	2	3	5	4	2	16	10
Sema4a	0.0239409	0.0206894	0.0134944	1.30049	2.67886	2.75249	0.210035	1	1	6	4	0	8	2	3	5	4	2	16	10
Sipa1l2	0.0264425	0.0571397	0.0449347	1.50783	2.51042	2.61628	0.236962	1	1	6	4	0	8	2	3	5	4	2	16	10
Sox13	0.149173	0.461872	0.673998	0.903299	2.26787	1.75791	0.785874	1	1	6	4	0	8	2	3	5	4	2	16	10
Srebf2	0.808431	0.59117	0.511284	0.42345	1.99457	1.71703	0.954067	1	1	6	4	0	8	2	3	5	4	2	16	10
Vat1	0.470117	0.28068	0.0100544	1.30169	2.04989	2.36079	0.526777	1	1	6	4	0	8	2	3	5	4	2	16	10
Clu	0.11147	0.388803	0.662402	0.897549	1.51902	1.90039	1.52037	1	1	6	4	0	8	2	3	5	4	12	0	9
AI591476	0.0441438	0.0650333	0.0463499	0.634429	1.8051	2.77941	1.62554	3	1	6	4	0	8	2	3	5	4	12	2	9
Aatk	0.00974258	0.020425	0.109344	1.02408	1.87274	1.74976	2.2139	4	1	6	4	0	8	2	3	5	4	12	2	9
Abt1	0.0579729	0.67028	0.864614	0.39945	1.55873	1.84236	1.60658	1	1	6	4	0	8	2	3	5	4	12	2	9
Abtb1	0.088806	0.112578	0.188334	1.18448	1.73735	1.79988	1.88858	1	1	6	4	0	8	2	3	5	4	12	2	9
Adcy2	0.417908	0.0450799	0.0548506	0.350428	1.71676	2.68677	1.7282	3	1	6	4	0	8	2	3	5	4	12	2	9
Ahi1	0.0892841	0.298026	0.605475	0.560812	2.14297	1.93249	1.37094	1	1	6	4	0	8	2	3	5	4	12	2	9
Amigo1	0.0496343	0.0233466		0.131728	1.69597	1.67748	2.42185	4	2	6	4	0	8	2	3	5	4	12	2	9
Astn1	0.0881486	0.0333522	0.499202	0.961825	2.22117	1.46255	1.73375	1	1	6	4	0	8	2	3	5	4	12	2	9
Atf2	0.693503	0.0631314	0.36638	0.45588	2.22003	1.65635	1.54473	1	1	6	4	0	8	2	3	5	4	12	2	9
Atp1a1	0.0419384	0.154925	0.374859	0.288983	2.03893	1.80851	2.29186	4	1	6	4	0	8	2	3	5	4	12	2	9
Atp1b2	0.00101719	0.0738607	0.321626	0.683088	1.52405	2.64104	1.75532	3	1	6	4	0	8	2	3	5	4	12	2	9
Baiap3	0.175404	0.00656633	0.0259551	1.1948	2.17901	1.7411	1.67716	1	1	6	4	0	8	2	3	5	4	12	2	9
Bcan	0.00533462	0.286554	0.204603	0.781498	1.45846	2.60778	1.65577	3	1	6	4	0	8	2	3	5	4	12	2	9
Cacna1a	0.00470462	0.00536572	0.0369902	0.716881	2.22993	2.178	1.82813	1	1	6	4	0	8	2	3	5	4	12	2	9
Cacna2d3	0.0163304	0.0876495	0.381845	0.556517	2.32078	2.12402	1.51286	1	1	6	4	0	8	2	3	5	4	12	2	9
Cdk5	0.0477771	0.049843	0.108354	1.14578	1.74506	1.59472	2.30847	4	1	6	4	0	8	2	3	5	4	12	2	9
Cdk5r1	0.00178652	0.350302	0.34398	1.15467	1.60655	2.17233	1.37039	1	1	6	4	0	8	2	3	5	4	12	2	9
Chrna4	0.0402933	0.111075	0.103592	0.843587	2.09457	1.79265	2.01424	1	1	6	4	0	8	2	3	5	4	12	2	9
Chrna6	0.138614	0.0608425	0.709246	0.356801	2.03267	2.25081	1.45101	1	1	6	4	0	8	2	3	5	4	12	2	9
Clstn1	0.0732853	0.279871	0.369254	0.987361	1.48423	1.97815	1.82785	4	1	6	4	0	8	2	3	5	4	12	2	9
Cntn1	0.0161169	0.0408321	0.195885	1.38353	2.0066	1.79377	1.56326	1	1	6	4	0	8	2	3	5	4	12	2	9
Cpne7	0.0176112	0.00393111	0.00344598	0.560054	2.47844	2.32166	1.61486	1	1	6	4	0	8	2	3	5	4	12	2	9
Crhr1	0.078137	0.021428	0.0677036	1.01057	2.01428	2.46442	1.34347	1	1	6	4	0	8	2	3	5	4	12	2	9
Csnk1a1	0.718987	0.212168	0.382787	0.796349	1.44777	2.07066	1.37128	1	1	6	4	0	8	2	3	5	4	12	2	9
Csnk2a2	0.0100295	0.0648786	0.0115715	0.492295	2.46834	1.8022	2.15069	1	1	6	4	0	8	2	3	5	4	12	2	9
Cst3	0.0153932	0.04843	0.472385	1.06083	2.06339	1.50007	1.83951	1	1	6	4	0	8	2	3	5	4	12	2	9
Cutl2	0.624904	0.203512	0.0954126	0.850221	1.73472	1.81189	1.67934	1	1	6	4	0	8	2	3	5	4	12	2	9
Dsc2	0.825029	0.66858	0.10753	0.343884		2.3206	1.73438	1	1	6	4	0	8	2	3	5	4	12	2	9
Efnb3	0.0858787	0.0874685	0.78432	0.873012	1.53777	2.03332	1.59823	1	1	6	4	0	8	2	3	5	4	12	2	9
Fbxw7	0.275871	0.0338561	0.252156	0.43834	1.74604	2.38872	1.86501	4	1	6	4	0	8	2	3	5	4	12	2	9
Fgf23	0.172236	0.27715	0.136793	1.26753	1.92153	1.58722	1.63754	1	1	6	4	0	8	2	3	5	4	12	2	9
Fndc3a	1.37843	0.166598	0.449455	0.181835	1.83592	1.90046	1.0873	1	1	6	4	0	8	2	3	5	4	12	2	9
Foxh1	1.35161	0.180191	0.207223	0.367798	1.67982	1.82761	1.38575	1	1	6	4	0	8	2	3	5	4	12	2	9
Foxi1	0.248624	0.223359	0.293579	0.235404	1.83522	2.78249	1.38133	3	1	6	4	0	8	2	3	5	4	12	2	9
Foxp3	0.262251	0.342301	1.09032	0.519881		2.03171	1.75353	1	1	6	4	0	8	2	3	5	4	12	2	9
Frap1	0.321843	0.0190673	0.0055626	0.967212	1.67959	2.60969	1.39704	3	1	6	4	0	8	2	3	5	4	12	2	9
Gabbr2	0.0101822	0.327538	0.163973	0.716537	1.85133	1.78603	2.14441	4	1	6	4	0	8	2	3	5	4	12	2	9
Gabrg2	0.013506	0.05061	1.08581	0.576958	1.32073	2.52092	1.43147	3	1	6	4	0	8	2	3	5	4	12	2	9
Glra3	0.0209008	0.32902	0.564746	0.266364	1.72992	2.4081	1.68094	1	1	6	4	0	8	2	3	5	4	12	2	9
Gprc5b	0.533141	0.0713465	0.0388619	0.170531	2.13423	2.42411	1.62778	1	1	6	4	0	8	2	3	5	4	12	2	9
Gpx3	0.468049	0.0125426	0.00620116	0.579692	2.04722	2.19265	1.69365	1	1	6	4	0	8	2	3	5	4	12	2	9
Grik5	0.0959064	0.379451	0.0410957	0.463628	1.79849	2.3953	1.82613	4	1	6	4	0	8	2	3	5	4	12	2	9
Grin1	0.00246794	0.0202773	0.516744	0.655951	1.46293	2.15977	2.18186	4	1	6	4	0	8	2	3	5	4	12	2	9
Hivep1	0.103114	0.155371	0.405601	1.1875	1.81542	1.6067	1.7263	1	1	6	4	0	8	2	3	5	4	12	2	9
Hoxa11	0.0398915	0.103867	1.29053	0.0773883	1.71649	2.27283	1.499	1	1	6	4	0	8	2	3	5	4	12	2	9
Hoxb7	0.923847			0.138778	1.93738			1	1	6	4	0	8	2	3	5	4	12	2	9
Hoxc8	0.31353	0.164112	0.0861293	0.565481	2.17816	2.03713	1.65546	1	1	6	4	0	8	2	3	5	4	12	2	9
Igsf4b	0.00369853	0.35384	0.149102	1.00852	1.85738	1.80348	1.82399	1	1	6	4	0	8	2	3	5	4	12	2	9
Itga3	0.0370462	0.056592	0.153253	1.14493	1.35764	2.46867	1.78186	4	1	6	4	0	8	2	3	5	4	12	2	9
Itsn1	0.242106	0.0141272	0.533559	0.250356	1.66157	2.22172	2.07657	4	1	6	4	0	8	2	3	5	4	12	2	9
Jundm2		0.034842	0.0700044	0.624042	1.82641	1.90759	1.53711	1	1	6	4	0	8	2	3	5	4	12	2	9
Kcnq3	0.0155336	0.0125534	0.0204525	0.183971	2.47789	2.23902	2.05057	1	1	6	4	0	8	2	3	5	4	12	2	9
Lrrn3	0.101782	0.0370941	0.583821	1.11736	1.67695	2.18676	1.29624	1	1	6	4	0	8	2	3	5	4	12	2	9
Mapk10	0.147336	0.0137406	0.00907773	0.0553315	2.23736	2.55969	1.97747	1	1	6	4	0	8	2	3	5	4	12	2	9
Mdh2	0.610524	0.160716		0.110713	1.26833	2.27084	1.57888	4	1	6	4	0	8	2	3	5	4	12	2	9
Mib2	0.0599447	0.0599415	0.0917614	0.300116	2.14451	2.33589	2.00783	1	1	6	4	0	8	2	3	5	4	12	2	9
Mkx	0.412802	0.726973	0.253332	0.159139	1.88702	2.12654	1.43419	1	1	6	4	0	8	2	3	5	4	12	2	9
Mlstd1	0.00245207	0.0601207	0.0798511	0.191908	2.01579	3.24537	1.4045	3	1	6	4	0	8	2	3	5	4	12	2	9
Mtf2	0.583884	0.709222	0.0236379	0.833323	1.49958	1.88785	1.4625	1	1	6	4	0	8	2	3	5	4	12	2	9
Ndel1	0.0154935	0.35075	0.418097	0.452805	2.22927	1.63446	1.89912	1	1	6	4	0	8	2	3	5	4	12	2	9
Nkx1-2	0.0234496	0.0158357		0.279416	1.79648	2.5145	1.37032	1	1	6	4	0	8	2	3	5	4	12	2	9
Ntng1	0.0467776	0.155693	0.6838	0.864853	1.52497	2.11585	1.60807	1	1	6	4	0	8	2	3	5	4	12	2	9
Pafah1b1	0.552544	0.447771	0.412242	0.578507	1.82	1.50539	1.68354	1	1	6	4	0	8	2	3	5	4	12	2	9
Pak1	0.350459	0.166709	0.0475395	1.08622	1.87086	2.09031	1.3879	1	1	6	4	0	8	2	3	5	4	12	2	9
Pcdh10	0.0352136	0.229763	0.507946	1.05934	1.35614	2.02475	1.78685	4	1	6	4	0	8	2	3	5	4	12	2	9
Pcdhb9	0.0740147	0.0700761	0.611717	0.294981	2.19746	2.27222	1.47953	1	1	6	4	0	8	2	3	5	4	12	2	9
Pcsk2	0.073981	0.337501	0.574099	0.516547	1.36351	2.18198	1.95238	4	1	6	4	0	8	2	3	5	4	12	2	9
Pomgnt1	0.222086	0.0352394	0.107517	0.717383	1.84787	2.07399	1.99591	4	1	6	4	0	8	2	3	5	4	12	2	9
Psen1	0.0525995	0.0108278	0.0984658	1.06236	1.89771	2.5066	1.37144	1	1	6	4	0	8	2	3	5	4	12	2	9
Pten	0.798509	0.101929	0.0431123	0.952498	1.98885	1.67692	1.43818	1	1	6	4	0	8	2	3	5	4	12	2	9
Rasa2	0.395071	0.0395624	0.0779303	0.150864	1.98965	2.97554	1.37139	3	1	6	4	0	8	2	3	5	4	12	2	9
Rela	0.478169	0.0956276	0.0901404	0.244512	1.88707	2.27978	1.9247	4	1	6	4	0	8	2	3	5	4	12	2	9
Rheb	0.593651	0.255695	0.05052	0.588376	2.05169	1.92712	1.53295	1	1	6	4	0	8	2	3	5	4	12	2	9
Scg2	0.00100946	0.0631627	0.487246	1.16493	1.96863	1.74474	1.57027	1	1	6	4	0	8	2	3	5	4	12	2	9
Sgcd	0.501223	0.112352	0.175061	0.895637	1.5886	1.87712	1.85	4	1	6	4	0	8	2	3	5	4	12	2	9
Six2	0.195934	0.00789983	0.270647		2.05492	2.03211	1.43849	1	1	6	4	0	8	2	3	5	4	12	2	9
Slc17a6	0.0365592	0.118939	0.508799	0.671081	1.36196	2.52493	1.77773	4	1	6	4	0	8	2	3	5	4	12	2	9
Snca	0.221426	0.0241062	0.0903566	0.905815	1.71248	2.03895	2.00686	4	1	6	4	0	8	2	3	5	4	12	2	9
Spnb4	0.000442208	0.0118901	0.576289	0.541964	1.76151	2.20273	1.90517	4	1	6	4	0	8	2	3	5	4	12	2	9
Srf	0.276448	0.922809	0.0298576	0.215265	1.59459	2.55828	1.40275	3	1	6	4	0	8	2	3	5	4	12	2	9
St7	0.011731	0.427794	0.708237	0.121726	2.40764	1.38362	1.93925	1	1	6	4	0	8	2	3	5	4	12	2	9
Stard5	0.313016	0.121324		0.512662	1.7592	2.00265	1.29115	1	1	6	4	0	8	2	3	5	4	12	2	9
Stxbp6	0.0833511	0.0156784	0.138083	0.706037	1.9495	2.37425	1.7331	1	1	6	4	0	8	2	3	5	4	12	2	9
Syt1	0.0203489	0.195547	0.528132	1.01033	1.59114	2.03449	1.62001	1	1	6	4	0	8	2	3	5	4	12	2	9
Tcfcp2	0.0243264	0.0424519	0.915549	0.104154	1.75331	2.1191	2.04111	4	1	6	4	0	8	2	3	5	4	12	2	9
Thrb	0.202571	0.0416578	0.211366	0.12678	2.25493	2.19391	1.96879	1	1	6	4	0	8	2	3	5	4	12	2	9
Tlx3	0.0805202	0.475714	0.418708	0.711237	1.67809	2.08831	1.54742	1	1	6	4	0	8	2	3	5	4	12	2	9
Tsc1	0.260295	0.274848	0.596355	0.0509775	2.31149	1.76683	1.7392	1	1	6	4	0	8	2	3	5	4	12	2	9
Unc5d	0.25552	0.231283	0.647632	0.616599	1.31222	2.24696	1.68979	4	1	6	4	0	8	2	3	5	4	12	2	9
Vgf			0.0110022	0.34692	1.52792	1.72412	1.39004	1	1	6	4	0	8	2	3	5	4	12	2	9
Wnt1	0.111029	0.0139996	0.354572	0.935776	1.72261	2.69805	1.16396	3	1	6	4	0	8	2	3	5	4	12	2	9
Gria4	0.0605305	0.0639359	0.286751	1.528	1.45571	1.96345	1.64163	2	1	6	4	0	8	2	3	5	4	14	0	9
Tsc2	0.102734	0.00786312	0.0952294	1.70515	1.52176	2.03718	1.53007	2	1	6	4	0	8	2	3	5	4	14	0	9
AI427515	0.0424137	0.794118	0.620465	0.816613	1.64996	1.69014	1.38629	1	1	6	4	0	8	2	3	5	4	14	0	17
Alk	0.348202			0.578657	1.42274	1.6264	1.024	0	1	6	4	0	8	2	3	5	4	14	0	17
Apc		0.231457	0.671231	0.940983	1.61212	1.62901	0.915197	1	1	6	4	0	8	2	3	5	4	14	0	17
Apoe	0.152158	0.466644	0.477759	1.0135	1.62891	1.8813	1.37974	1	1	6	4	0	8	2	3	5	4	14	0	17
Atp1a2	0.0133517	1.20694	0.0295641	1.18331	1.75995	1.66725	1.13963	1	1	6	4	0	8	2	3	5	4	14	0	17
Calb2	0.00521412	0.0851486	0.815599	1.37323	1.66463	1.87155	1.18462	2	1	6	4	0	8	2	3	5	4	14	0	17
Cdh8	0.0749408	0.373391	0.740062	1.29268	1.72803	1.70896	1.08194	1	1	6	4	0	8	2	3	5	4	14	0	17
Epha4	0.0696402	0.530017	0.626832	0.890366	1.28406	2.15691	1.44218	4	1	6	4	0	8	2	3	5	4	14	0	17
Gria1	0.0497147	0.454833	0.384669	1.16729	1.75902	1.90019	1.28428	1	1	6	4	0	8	2	3	5	4	14	0	17
Hnt	0.187777	0.239218	0.860049	1.11576	1.90051	1.88771	0.808972	1	1	6	4	0	8	2	3	5	4	14	0	17
Nrxn1	0.0105691	0.143884	0.826798	1.33446	1.88243	1.69967	1.10219	1	1	6	4	0	8	2	3	5	4	14	0	17
Pcdh11x	0.0889439	0.210425	0.484346	1.24588	1.76552	2.09486	1.11002	1	1	6	4	0	8	2	3	5	4	14	0	17
Pcdhga12	0.0160705	0.741886	0.487947	1.01142	1.37573	1.97473	1.39221	1	1	6	4	0	8	2	3	5	4	14	0	17
Sst	0.231883	0.243265	1.41074	0.464985	1.38629	2.01055	1.25228	1	1	6	4	0	8	2	3	5	4	14	0	17
Zfp508	0.12753	0.749078	0.174929		1.67071	2.00824	1.2695	2	1	6	4	0	8	2	3	5	4	14	2	9
Gfra1	0.0824833	0.467982	0.257044	1.17453	1.97052	1.90889	1.13854	1	1	6	4	0	8	2	3	5	4	14	16	10
LOC384670	0.0165756	0.0432929	0.0988634	1.63225	1.87701	2.20361	1.1284	1	1	6	4	0	8	2	3	5	4	14	16	10
Ntrk2	0.0860917	0.153274	0.857835	0.682765	1.1547	2.13616	1.92918	4	1	6	4	0	8	2	3	8	9	12	2	9
Xbp1	0.0838672	0.363138	0.537838	0.924264	1.17404	2.10973	1.80712	4	1	6	4	0	8	2	3	8	9	12	2	9
Dner	0.0100452	0.155331	0.943574	1.35892	1.26891	2.10799	1.15524	2	1	6	4	0	8	2	3	12	2	14	0	17
Met	0.822807	0.747878	0.0839174	0.613558	2.28736	1.01237	1.43211	1	6	7	4	0	8	2	8	5	4	2	16	14
Rtn4rl1		0.547986	0.26102	1.18437	2.00662			1	1	6	4	0	8	2	8	5	4	3	14	14
Ephb6	0.0117982		0.146466	1.30206	1.84681	1.41906	1.27381	1	1	6	4	0	8	2	8	5	4	14	0	17
Slc9a9	0.774527	0.791848	0.13132	1.01937	1.90896	1.14849	1.22548	1	1	6	4	0	8	2	8	8	9	14	0	17
Gabrq	0.104746	0.0641485	0.0574127	2.08617	1.65903	2.03736	0.99114	2	1	6	4	0	8	2	8	13	2	14	0	17
LOC433228		0.0241845	0.130663	1.39652	2.12186	1.58887	0.737894	1	1	6	4	0	8	2	8	13	3	2	16	10
Mgat5b	0.188736	0.0870996	0.258064	1.35609	2.40864	1.38134	1.32004	1	1	6	4	0	8	2	8	13	3	2	16	10
Sema4g	0.185299	0.0407884	0.134758	1.7043	2.27855	1.70936	0.946954	1	1	6	4	0	8	2	8	13	3	2	16	10
Spen	0.387514	0.232875	0.285781	1.40247	2.1804	1.75138	0.75958	1	1	6	4	0	8	2	8	13	3	2	16	10
Stx1a	0.0147465	0.027055	1.05632	1.46393	2.15675	1.94052	0.340679	1	1	6	4	0	8	2	8	13	3	2	16	10
Sema3d	0.763722	0.234506	0.134353	1.51236	2.11803	1.62671	0.610325	1	1	6	4	0	8	2	8	13	3	3	14	10
Ddr1	0.350854	0.249075	0.191117	1.4098	2.25681	1.25598	1.28636	1	1	6	4	0	8	2	8	13	3	3	14	14
Dtx3	0.971176	0.196886	0.18629	1.58161	1.89209	1.1553	1.01664	2	4	3	4	0	8	2	8	13	3	3	14	14
Ecel1	0.251287	0.169339	1.00749	1.62727	2.06314	1.16606	0.715408	2	4	3	4	0	8	2	8	13	3	3	14	14
Foxk2	0.655837	0.372475	0.356045	1.24293	2.23389	0.680574	1.45825	1	6	7	4	0	8	2	8	13	3	3	14	14
Il1r1	0.734786	0.669389	0.553179	1.06228	1.92911	1.20892	0.842341	1	1	6	4	0	8	2	8	13	3	3	14	14
Sema3f	0.0869167	0.343456	0.999674	1.33209	2.34187	1.41776	0.478241	1	6	7	4	0	8	2	8	13	3	3	14	14
Sema6d	0.300882	0.407259	0.802362	1.59059	1.85467	1.09032	0.953917	2	4	3	4	0	8	2	8	13	3	3	14	14
Wif1	0.136308	0.152781	0.860278	1.43362	2.2168	1.5332	0.667007	1	1	6	4	0	8	2	8	13	3	3	14	14
Angpt1		0.929503	0.156765	0.848835	2.21443	1.14497	0.705502	1	6	7	4	0	8	2	8	13	3	3	16	14
Hlx1	0.174926	0.729294		0.829945	2.06949	1.19634		1	1	6	4	0	8	2	8	13	3	3	16	14
Lrp8		0.339831	0.877082	0.865492	2.02077	1.34472	0.552097	1	1	6	4	0	8	2	8	13	3	3	16	14
Cdh2	0.595278	0.162076	0.678656	1.4303	1.62871	1.46657	1.03842	2	1	6	4	0	8	2	8	13	3	14	0	17
Cdh4	0.0558161	0.0964068	1.30686	1.3484	1.86632	1.84436	0.481842	1	1	6	4	0	8	2	8	13	3	14	0	17
Chst2	0.0611036	0.0482276	1.17325	1.55041	1.78863	1.64377	0.734601	2	1	6	4	0	8	2	8	13	3	14	0	17
Cyp39a1	0.42716	0.277561	0.540169	1.22312	1.93655	1.28763	1.30781	1	1	6	4	0	8	2	8	13	3	14	0	17
Fzd5	0.46115	0.0861182	0.697063	1.48322	1.74036	1.92685	0.60525	2	1	6	4	0	8	2	8	13	3	14	0	17
Gch1	0.4174	0.319362	0.79549	1.58661	1.49776	1.34126	1.04212	2	1	6	4	0	8	2	8	13	3	14	0	17
Gria2	0.00116223	0.270022	0.95971	1.6745	1.77123	1.32645	0.996926	2	1	6	4	0	8	2	8	13	3	14	0	17
Kitl	0.00552709	0.358586	0.929616	1.79665	1.53975	1.43507	0.934804	2	4	3	4	0	8	2	8	13	3	14	0	17
Camta1	0.164219	0.0345424	0.50834	1.9257	1.91139	1.32148	1.13432	2	4	3	4	0	8	2	8	13	3	14	14	14
Alcam	1.0448	0.119685	0.274928	0.981943	2.16853	1.58004	0.830081	1	1	6	4	0	8	2	8	13	4	2	16	10
Car10	0.0346743	0.0089758	0.576127	1.4788	2.31385	1.94417	0.643398	1	1	6	4	0	8	2	8	13	4	2	16	10
Dvl3	0.291251	0.337783	0.0983804	1.43081	2.34688	2.09825	0.396646	1	1	6	4	0	8	2	8	13	4	2	16	10
Flt4	0.130556	0.25588	0.310221	1.58454	2.10082	2.35503	0.262957	1	1	6	4	0	8	2	8	13	4	2	16	10
Nlk	0.0881328	0.0394282	0.0153669	1.54512	2.56523	2.24578	0.500936	1	1	6	4	0	8	2	8	13	4	2	16	10
Sgk	0.0991012	0.00848565	0.361398	1.53631	2.32596	2.18187	0.486864	1	1	6	4	0	8	2	8	13	4	2	16	10
Smad1	0.410494	0.0392983	0.258788	1.45219	2.25184	2.16335	0.424033	1	1	6	4	0	8	2	8	13	4	2	16	10
Cic	0.220986	0.319396	0.44153	1.57479	1.80304	2.04445	0.59581	2	1	6	4	0	8	2	8	13	4	14	0	17
Flt3	0.121623	0.00274323	0.030883	1.85259	1.85519	1.49193	1.64504	2	1	6	4	0	8	2	8	13	4	14	0	17
Inha	0.00399861	0.0177414	0.104216	1.97764	1.69183	1.72395	1.48062	2	1	6	4	0	8	2	8	13	4	14	0	17
Aldh1a2	0.0512835	1.31494	0.213887	1.56342	0.772886	0.871882	2.21169	2	1	6	4	0	8	4	2	8	9	9	11	2
Cacng7		0.0715447	0.378786	1.21875	0.90784	1.44379	1.97928	4	1	6	4	0	8	4	2	8	9	9	11	2
Cited1	0.455082	0.127833	0.0844028	1.8148	1.66471	0.63981	2.21336	2	4	3	4	0	8	4	2	8	9	9	11	2
Glul	0.184541	0.530602	0.591808	1.0817	1.40556	1.04649	2.1593	4	1	6	4	0	8	4	2	8	9	9	11	2
Jun	0.914302	0.40046	0.0903805	1.36534	1.00592	1.0181	2.2055	4	1	6	4	0	8	4	2	8	9	9	11	2
Ncor1	0.91923	0.688091	0.460892	0.121317	1.41566	1.42925	1.96556	4	1	6	4	0	8	4	2	8	9	9	11	2
Vipr1	0.395859	0.511008	0.531283	1.43773	1.41255	0.725581	1.98598	2	1	6	4	0	8	4	2	8	9	9	11	2
Rere	0.0844903	0.366685	0.579742	1.06883	0.995562	1.98236	1.92233	4	1	6	4	0	8	4	2	8	9	12	0	9
Aebp2	0.563183	0.900807	0.333541	0.234466	1.14156	2.03369	1.79275	4	1	6	4	0	8	4	2	8	9	12	2	9
Cart	0.95551	0.23244	0.280806	0.283324	2.03466	1.09512	2.11814	1	1	6	4	0	8	4	2	8	9	12	2	9
Cdc42	0.430925	0.638925	0.287656	0.741108	1.33672	1.66764	1.89702	4	1	6	4	0	8	4	2	8	9	12	2	9
Csnk2b	0.932519		0.0673914	0.62823	1.23799	1.60256	1.5313	0	1	6	4	0	8	4	2	8	9	12	2	9
Map3k7	0.741043		0.0726799	0.187347	1.26279	1.82032	1.91582	4	1	6	4	0	8	4	2	8	9	12	2	9
Npas1	0.347414	0.0338552	0.155497	1.12952	1.27733	1.58389	2.47248	4	2	6	4	0	8	4	2	8	9	12	2	9
Pcdh1	0.123275	0.49374	0.533807	0.559066	1.3109	1.68576	2.29345	4	1	6	4	0	8	4	2	8	9	12	2	9
Sema4c	0.298832	0.93229	0.351736	0.41032	1.90807	0.984026	2.11473	1	1	6	4	0	8	4	2	8	9	12	2	9
Tgfbr3	0.62973	0.560987	0.721151	0.275034	1.1144	1.89142	1.80728	4	1	6	4	0	8	4	2	8	9	12	2	9
Tsc22d4	0.520205	0.397834	0.15816	0.195158	1.69405	1.4985	2.5361	4	2	2	4	0	8	4	2	8	9	12	2	9
4932417H02Rik	0.326643	0.187847	0.553163	1.76561	0.827457	1.50141	1.83788	2	1	6	4	0	8	4	2	8	9	14	0	17
Adnp	0.963346	0.33859	0.35998	0.893673	1.74708	1.08652	1.61081	1	1	6	4	0	8	4	2	8	9	14	0	17
Celsr3	0.0348145	0.511991	1.08183	1.45908	0.809048	1.55675	1.54649	2	1	6	4	0	8	4	2	8	9	14	0	17
Ctnnb1	0.520005	0.784354	0.568302	0.645153	1.11156	1.83785	1.53278	4	1	6	4	0	8	4	2	8	9	14	0	17
Elk1	0.706856	0.499864	0.760559	1.07809	0.847584	1.65203	1.45502	2	1	6	4	0	8	4	2	8	9	14	0	17
Evx2	0.565993	0.449426	0.573563	1.52398	1.16084		1.72621	2	1	6	4	0	8	4	2	8	9	14	0	17
Lcor	0.622763	0.452182	0.346571	1.69163	0.899103	1.70183	1.28592	2	1	6	4	0	8	4	2	8	9	14	0	17
Max	0.235807	0.208641	1.06919		1.08152	1.72003	1.68481	2	1	6	4	0	8	4	2	8	9	14	0	17
Mga	0.918413	1.12312	0.761005	0.153825	1.26995	1.52105	1.25264	0	1	6	4	0	8	4	2	8	9	14	0	17
Mpeg1	0.808591	0.579108	0.305362	1.07257	1.51037	1.13032	1.59369	2	1	6	4	0	8	4	2	8	9	14	0	17
Myh10	1.17821	0.731956	0.267753	0.483734	1.17984	1.68156	1.47695	0	1	6	4	0	8	4	2	8	9	14	0	17
Myog	0.0997253	0.913442			1.24392		1.74292	3	1	6	4	0	8	4	2	8	9	14	0	17
Ss18l1	0.178559	0.639831	0.757414	1.67196	0.935238	1.04816	1.76884	2	1	6	4	0	8	4	2	8	9	14	0	17
Trp53	0.447204	0.947474	0.43851	1.34898	1.0721	1.57404	1.17169	2	1	6	4	0	8	4	2	8	9	14	0	17
Tshz1	0.198823	0.205762	1.2159	1.30181	0.951623	1.40868	1.71741	2	1	6	4	0	8	4	2	8	9	14	0	17
Ttyh1	0.0396383	1.26827	0.458106	1.06485	0.98711	1.75819	1.42384	0	1	6	4	0	8	4	2	8	9	14	0	17
Usf2	0.520466	0.658062	0.820563	0.641481	0.79467	1.77841	1.78634	4	1	6	4	0	8	4	2	8	9	14	0	17
Vip	0.526696	0.256339	0.279184	1.72055	1.23412	1.17356	1.80954	2	1	6	4	0	8	4	2	8	9	14	0	17
Gabbr1		0.232345	0.629394	0.960692	1.05899	1.77108	1.34751	5	1	6	4	0	8	6	2	8	9	14	0	17
Trpc4	0.307078	0.0822892	0.551722	1.68492	1.10911	2.13728	1.1276	2	1	6	4	0	8	10	0	12	2	14	0	17
Nek7	0.0796256	0.0155115	0.298124	0.865516	1.43279	2.79664	1.5118	3	1	6	4	0	8	10	3	5	4	12	2	9
Cdh6	0.0298705	0.0902517	0.696847	1.29129	1.2235	2.42277	1.24547	3	1	6	4	0	8	10	3	12	2	14	0	17
Clstn2	0.137578	0.040666	0.808993	1.17141	1.04498	2.27434	1.52203	3	1	6	4	0	8	10	3	12	2	14	0	17
Pou2af1	0.438839	1.15261	0.0909108			2.19111	1.12653	1	1	6	4	0	9	2	0	5	2	14	0	17
Myf6	0.963813	0.0644194	0.137497	1.9193	0.77903		2.13594	2	1	6	4	0	9	4	2	8	9	9	11	2
Jund1	0.339528	0.937006	0.384028	1.46235	0.901171		1.97591	3	1	6	4	0	9	4	2	8	9	14	0	17
Mta1	0.759194	0.791909	0.415597	0.948666	0.722669	1.69076	1.67121	4	1	6	4	0	9	4	2	8	9	14	0	17
Gja1	1.20675	0.329354	0.338136	0.621703	0.958062	2.15554	1.39046	3	1	6	4	0	9	10	0	2	1	6	10	5
Gpr139	1.18467	0.303478	0.34093	0.43964	1.75327	2.48034	0.497672	1	1	6	4	0	9	10	0	5	4	2	16	10
Gabrb3			0.208735	0.341289	1.165	2.87045	0.414533	3	1	6	4	0	9	10	0	12	1	13	6	13
A630042L21Rik	1.18648	0.737474	0.381018	0.108446	1.1587	2.76052	0.667361	3	1	6	4	0	9	10	0	12	1	13	10	13
Tert	1.12171	0.694936	0.219292	0.370449		2.72922	0.864393	3	1	6	4	0	9	10	0	12	1	13	10	13
Fzd7		0.343391	0.224942	1.57815		2.383	0.470514	1	1	6	4	0	9	10	0	12	2	2	6	13
Irx6	0.0231142					2.5573	0.419585	1	1	6	4	0	9	10	0	12	2	2	6	13
Pou4f2	1.27043	0.148873	0.119206	1.13016	0.75237	2.3045	1.27446	3	1	6	4	0	9	10	0	12	2	6	10	5
Hfe	1.2308	0.114712	0.619771	1.01454		2.34838	0.671791	1	1	6	4	0	9	10	0	12	2	6	10	13
Msc	0.446802	1.47136	1.0356	0.26356	0.387804	2.33349	1.06138	0	5	6	6	0	9	10	0	12	2	13	0	17
Neo1	0.0240285	0.492647	1.47964	0.554776	0.926757	2.50312	1.01904	3	1	6	4	0	9	10	0	12	2	13	0	17
Usf1	0.424642	0.880457	0.906697	0.656693	0.36606	2.40098	1.36447	3	1	6	4	0	9	10	0	12	2	13	0	17
Zkscan1	0.676829	0.130861	1.98181	0.0142495	0.693109	2.3903	1.11284	3	1	6	4	0	9	10	0	12	2	13	0	17
Cd44	1.06065	0.0932077	0.390667	0.612327	1.06833	2.41674	1.35808	3	1	6	4	0	9	10	0	12	2	13	2	9
Aff3	0.104376	1.12747	0.121575	1.09327	0.990833	2.82256	0.73992	3	1	6	4	0	9	10	0	12	2	13	6	13
Apc2	0.0982282	0.567336	0.5572	1.43687	0.717089	2.56323	1.06005	3	1	6	4	0	9	10	0	12	2	13	6	13
Calcb	0.39028	0.120623	0.114592	1.09789	1.30389	3.01382	0.958906	3	1	6	4	0	9	10	0	12	2	13	6	13
Col16a1	0.140643	0.419993	0.262391	1.21243	0.691882	2.65068	1.62198	3	1	6	3	0	9	10	0	12	2	13	6	13
Col5a1	0.473214	1.2437	0.469148	1.41484	0.611097	2.55225	0.235749	2	1	6	4	0	9	10	0	12	2	13	6	13
Efna5	0.169389	0.127675	0.696583	1.33545	1.74132	2.79208	0.137503	1	1	6	4	0	9	10	0	12	2	13	6	13
En2	0.902966	0.398459	0.0298723	0.738568	1.71613	2.92815	0.285861	3	1	6	4	0	9	10	0	12	2	13	6	13
Epha5	0.449259	0.365482	0.449473	1.51767	1.05374	2.72591	0.438469	3	1	6	4	0	9	10	0	12	2	13	6	13
Evx1	0.0407068	0.0122095	0.162791	1.62652	1.09086	2.82309	1.24382	3	1	6	4	0	9	10	0	12	2	13	6	13
Fgf1	0.0645458	0.681444	1.18401	0.790552	0.857094	2.65431	0.768041	3	1	6	4	0	9	10	0	12	2	13	6	13
Foxo1	0.924835	0.410747	0.936958	0.689169	1.11923	2.72145	0.197614	3	1	6	4	0	9	10	0	12	2	13	6	13
Gdnf	0.257128	0.171894		1.09878	1.25102	3.14205	0.0791341	3	1	6	2	0	9	10	0	12	2	13	6	13
Glp1r	0.465317	0.049273	0.306807	1.55465	0.707513	2.86444	1.052	3	1	6	4	0	9	10	0	12	2	13	6	13
Grin2a	0.935562	0.22955	0.0520063	1.79331	0.154769	2.83651	0.998297	3	3	4	2	0	9	10	0	12	2	13	6	13
Gsk3a	0.655386	0.0505673		0.475513	1.08226	2.64414	1.09213	3	1	6	4	0	9	10	0	12	2	13	6	13
Igf1	0.21125	0.283403	0.17461	1.39203	1.25907	3.21822	0.461417	3	1	6	2	0	9	10	0	12	2	13	6	13
Kdr	0.451011	1.11866	0.535675	1.789	0.334982	2.60663	0.16404	2	1	6	4	0	9	10	0	12	2	13	6	13
Klf2	0.801685	0.664531	1.04108	0.525329	0.367936	2.51829	1.08114	3	1	6	4	0	9	10	0	12	2	13	6	13
Nr1h2	0.411323	0.505684	0.455366	1.65471	0.386007	2.90869	0.678214	3	3	4	2	0	9	10	0	12	2	13	6	13
Pou6f2	0.0201844	0.969665	1.19858	1.01314	0.502271	2.52933	0.766827	3	1	6	4	0	9	10	0	12	2	13	6	13
Ppfibp1		0.403961	0.355922	0.707491	0.685113	2.86846	0.979055	3	3	4	4	0	9	10	0	12	2	13	6	13
Ptpru	0.0557098	0.0240294	0.574913	1.57046	0.576025	2.57579	1.62307	3	1	6	4	0	9	10	0	12	2	13	6	13
Rock2	1.30889	0.161171	0.103044	1.146	1.16068	2.77865	0.34156	3	1	6	4	0	9	10	0	12	2	13	6	13
Scube1	0.0130514	0.0130274	0.110574	1.77824	0.790784	3.01791	1.27641	3	1	6	4	0	9	10	0	12	2	13	6	13
Smoc2	0.0706358	0.0796326	0.0466386	1.62935	0.833803	2.82071	1.51922	3	1	6	4	0	9	10	0	12	2	13	6	13
Sox18	1.09982	0.103376	0.564288	0.460757	1.5723	2.93884	0.260613	3	1	6	4	0	9	10	0	12	2	13	6	13
Sstr4	0.808483	0.353409	0.104442	0.893956	1.60196	2.62153	0.616223	3	1	6	4	0	9	10	0	12	2	13	6	13
Tgfb2	0.100156	0.00408665	0.194165	1.96509	1.04865	3.17442	0.513432	3	1	6	4	0	9	10	0	12	2	13	6	13
Tle6	0.524918	0.636886	0.0949412	1.27374	0.877758	3.02755	0.564204	3	3	4	2	0	9	10	0	12	2	13	6	13
Trib2	0.24881	0.121961	0.340449	1.3214	1.4529	2.73091	0.783563	3	1	6	4	0	9	10	0	12	2	13	6	13
Wnt10b	0.517976	0.413503	0.152762	0.618333	1.34357	2.97292	0.980936	3	1	6	4	0	9	10	0	12	2	13	6	13
Wnt16	0.192547	0.499951	0.237463	1.36661	0.873385	2.57674	1.2533	3	1	6	4	0	9	10	0	12	2	13	6	13
Htr3a	0.660448	0.494216	0.0810255	1.29757	1.11144	2.31874	1.03656	2	1	6	4	0	9	10	0	12	2	14	0	13
Tcfap2a	1.036	0.267857	0.350683	1.44967	0.198206	2.1785	1.51908	2	1	6	4	0	9	10	0	12	2	14	0	13
Bcl11b	0.0926038	0.494889	0.810509	1.73827	1.02652	2.28387	0.553338	2	1	6	4	0	9	10	0	12	2	14	0	17
Cdh24	0.116344	0.483386	1.10971	1.38831	1.20153	2.09561	0.605115	2	1	6	4	0	9	10	0	12	2	14	0	17
Clec7a	0.124892	0.661092	1.26476	1.15977	0.739756	2.14994	0.899786	2	1	6	4	0	9	10	0	12	2	14	0	17
Col11a1	0.294288	0.716801	0.369213	1.45704	0.790942	2.16536	1.20636	2	1	6	4	0	9	10	0	12	2	14	0	17
Csnk1e	0.251478	0.715261	0.249558	1.31106	0.814809	2.24426	1.41357	2	1	6	4	0	9	10	0	12	2	14	0	17
Ddit4l	0.748237	0.444508	0.31967	1.14673	0.64886	2.18656	1.50544	3	1	6	4	0	9	10	0	12	2	14	0	17
Fgfr1	0.392936	0.304212	1.5293	1.26409	0.464866	2.06067	0.983925	2	1	6	4	0	9	10	0	12	2	14	0	17
Lhx6	1.191	0.0764157	0.219799	1.37972	0.908831	2.01719	1.20705	2	1	6	4	0	9	10	0	12	2	14	0	17
Slc40a1	0.0547449	1.34052	0.991444	0.573782	1.64526	2.3087	0.0855466	0	1	6	4	0	9	10	0	12	2	14	0	17
Spdef	0.139805	1.40897	0.126204	1.72884	0.89853	2.12147	0.576178	2	1	6	4	0	9	10	0	12	2	14	0	17
Cldn5	0.122286	0.300618	0.804861	1.33656	1.1172	2.56766	0.750822	3	1	6	4	0	9	10	0	12	2	14	6	13
Cxxc4	0.188739	0.631928	0.774293	1.84928	0.913012	2.33134	0.311412	2	1	6	4	0	9	10	0	12	2	14	6	13
Igfbp3	0.209926	0.791774	0.404444	1.71676	0.855258	2.44365	0.578193	2	1	6	4	0	9	10	0	12	2	14	6	13
Pdgfra	0.456895	0.065294	0.11452	1.7148	1.3076	2.56192	0.778968	2	1	6	4	0	9	10	0	12	2	14	6	13
Postn	0.391285	0.363749	0.465343	2.09069	0.695625	2.3434	0.649907	2	4	3	4	0	9	10	0	12	2	14	6	13
Rbpsuh	0.902882	0.591672	0.0875642	1.00118	1.34689	2.38134	0.688472	3	1	6	4	0	9	10	0	12	2	14	6	13
Nfia	0.31539	1.44848	0.9396	0.607452	0.69386	2.00756	0.987652	0	5	0	6	0	9	10	0	12	9	14	0	17
Zbtb20	0.0220585	0.113523	1.42837	1.87512	0.531314	1.83648	1.19313	2	1	6	4	0	9	10	2	8	2	14	0	17
Bche	0.451812	0.394368		0.707252	0.758778	2.09542	1.59237	4	1	6	4	0	9	10	2	8	9	14	0	17
Cckar	0.140358	0.113569		1.2975	0.712499	2.17755	1.55853	4	1	6	4	0	9	10	2	12	2	14	0	17
Gpr56	0.123156	0.241945	1.49323	0.616439	0.754944	2.31691	1.45337	3	1	6	4	0	9	10	2	12	2	14	0	17
Lama3	0.164846	0.0250686	0.0211421	0.253531	1.88992	3.44955	1.19594	3	3	4	2	0	9	10	3	5	7	13	8	0
Nrn1	0.0939712	0.623787	0.222548	0.831173	1.11533	2.58258	1.53062	3	1	6	4	0	9	10	3	12	2	12	2	9
Pik3cb	0.234845	0.188974	0.617368		1.06636	2.40422	1.48823	3	1	6	4	0	9	10	3	12	2	12	2	9
Ascl2	0.296312	0.219713	0.0933465	0.814271	1.45341	2.92426	1.19869	3	1	6	4	0	9	10	3	12	2	13	6	13
Chrnb3	0.242568	0.0244953	0.0394418	1.0038	1.546	3.10263	1.04106	3	1	6	4	0	9	10	3	12	2	13	6	13
Cntnap4	0.0373971	0.024988	0.327833	0.924055	1.44573	3.28315	0.956843	3	3	6	4	0	9	10	3	12	2	13	6	13
Ctss	0.448495	0.0864907	0.127978	1.1667	1.13038	2.58289	1.45706	3	1	6	4	0	9	10	3	12	2	13	6	13
Nfatc2	0.169556	0.037751	0.254826		1.41096	2.8752	1.25171	3	1	6	4	0	9	10	3	12	2	13	6	13
Pdgfa	0.00551797	0.0373349	0.0275088	0.947413	1.60441	3.23488	1.14294	3	1	6	4	0	9	10	3	12	2	13	6	13
Rxfp1	0.216032	0.0410979	0.0107814		1.6191	3.28199	0.830997	3	3	4	4	0	9	10	3	12	2	13	6	13
Nrtn	0.431638	1.10102	0.119363	0.549539	1.39273	2.40571		4	1	6	4	0	9	10	3	12	4	12	2	9
Bcl2l11	0.0309424	1.09524	0.0540049	0.379839	2.11182	3.24601	0.0821463	3	1	6	4	0	9	10	3	12	4	13	6	13
Pnoc	0.245423	0.0544376	0.0985664	0.999091	1.78026	3.02478	0.797435	3	1	6	4	0	9	10	3	12	4	13	6	13
Rcn1	0.491313	0.274342	0.193938	0.669642	1.69759	2.97494	0.698238	3	1	6	4	0	9	10	3	12	4	13	6	13
Bcorl1	0.826075	0.14403	0.15491	0.157471	1.60413	3.097	1.01638	3	1	6	4	0	9	10	3	12	7	13	6	13
Slc29a4	0.026002	0.160318	0.167594	0.741879	1.30277	3.24302	1.35842	3	3	4	3	0	9	10	3	12	7	13	8	0
Frem2	1.50724	0.558396	0.156251	1.36904	0.158116	0.850723	2.40023	4	2	1	8	1	0	4	2	8	9	9	11	2
Plekhg1	0.13778	0.0324557	0.00164397	0.446187	0.0206444	2.57609	3.7852	4	2	2	8	1	3	9	7	9	12	15	5	12
Comt	0.0344791	0.368783		0.314287	0.304648	1.97701	3.0008	4	2	2	8	1	3	9	10	9	12	15	5	12
Kcnab3	0.782104	0.0164548	0.0078663	0.0597644	0.863158	2.11798	3.15267	4	2	2	8	1	3	9	10	9	12	15	5	12
Ppard	0.0194102	0.175322	1.04788	0.566125	0.383669	1.93087	2.87673	4	2	2	8	1	3	9	10	9	12	15	5	12
Tcfeb	0.836839	0.194629	0.225122	0.100146		1.52186	3.1214	4	2	2	8	1	7	3	7	0	11	8	5	2
Cds1	0.0172511	0.0283194	0.0447125	0.342922	0.564323	2.08745	3.91503	4	2	2	8	1	7	3	7	0	11	8	5	12
Creb3	0.66638	0.0148192	0.0154416		0.296158	1.70786	3.29934	4	2	2	8	1	7	3	7	0	11	8	5	12
Gria3	0.130956	0.126579	0.0730072	0.938338	0.128643	2.0062	3.59628	4	2	2	8	1	7	3	7	0	11	8	5	12
Itih3	0.564657	0.00439524	0.0207679	0.112093	0.10105	2.1699	4.02714	4	2	2	8	1	7	3	7	0	11	8	5	12
Pvalb	0.0377332	0.0494096	0.0255966	0.229157	0.404368	2.23806	4.01568	4	2	2	8	1	7	3	7	0	11	8	5	12
Rreb1	0.0930399	0.02961	0.0280363	0.235512	0.276682	2.17343	4.16369	4	2	2	8	1	7	3	7	0	11	8	5	12
Sertad2	0.0710327	1.74238	0.0850308	0.244081	0.281716		3.57576	4	2	2	8	1	7	3	7	0	11	8	5	12
Trps1	0.860914	0.20819	0.364736	0.277596	0.393506	1.62344	3.27162	4	2	2	8	1	7	3	7	0	11	8	5	12
Zfp263	0.360216	0.109965	0.0332624	0.13965	0.169741	2.16529	4.02187	4	2	2	8	1	7	3	7	0	11	8	5	12
Amh	0.124451	0.17648	0.191933	1.04517	0.808943	1.34505	3.30798	4	2	2	8	1	7	3	7	0	11	8	12	2
Accn2	0.0249384	0.0118663	0.00664314	0.210191	0.455622	1.70909	4.58164	4	2	2	8	1	7	3	7	0	11	8	12	8
Adra2b	0.197334	0.0245593	0.104668	0.182691	1.03504	0.333234	5.12248	4	2	2	8	1	7	3	7	0	11	8	12	8
Adrb1	0.193762	0.209338	0.343317	0.650824	0.501906	1.38946	3.71139	4	2	2	8	1	7	3	7	0	11	8	12	8
Avpr1a	1.40502	0.128994	0.3814	0.148025	0.197858	0.964092	3.77461	4	2	2	8	1	7	3	7	0	11	8	12	8
Bhlhb2	0.0456013	0.0300315	0.0167053	0.623255	0.463343	0.587123	5.23394	4	2	2	8	1	7	3	7	0	11	8	12	8
Car2	0.589377	0.560462	0.539045	0.184698	0.7032	0.761026	3.66219	4	2	2	8	1	7	3	7	0	11	8	12	8
Cdx1	0.215642	0.555808	0.264395	0.283061	0.787563	1.21823	3.6753	4	2	2	8	1	7	3	7	0	11	8	12	8
Chrna2	1.85592	0.112304	0.0633418	0.223368	0.638299	0.335885	3.77088	4	2	2	8	1	7	3	7	0	11	8	12	8
Chrnb2	0.0357912	0.112784	0.0586126	0.650364	0.825147	1.35198	3.96532	4	2	2	8	1	7	3	7	0	11	8	12	8
Creb3l3	0.168222	0.455276	0.190042	0.175494	0.160011		4.85095	4	2	2	8	1	7	3	7	0	11	8	12	8
Creb3l4	0.594904	0.0272746	0.0646822	0.248413	0.19082		4.87391	4	2	2	8	1	7	3	7	0	11	8	12	8
Crxos1	0.230648	0.25701	0.00883086	0.095168	1.17203	0.548624	4.68769	4	2	2	8	1	7	3	7	0	11	8	12	8
Dlx3	1.12965		0.0351269	0.199559	0.119253	1.09119	3.42522	4	2	2	8	1	7	3	7	0	11	8	12	8
Dlx4	0.90706	0.301463	0.097011	0.791737	0.202108	0.154909	4.54571	4	2	2	8	1	7	3	7	0	11	8	12	8
Dlx5	1.07725	0.356652	0.196225	0.0247537	0.603553		3.74156	4	2	2	8	1	7	3	7	0	11	8	12	8
Dmbx1	1.45597	0.0629098	0.0384503	0.379545	0.110547		3.95258	4	2	2	8	1	7	3	7	0	11	8	12	8
Dnmt3b	0.580449	0.812848	0.112409	0.271204	0.488083	0.7687	3.96631	4	2	2	8	1	7	3	7	0	11	8	12	8
Drd5	0.180998	0.0973926	0.813934	0.537948	0.613161	1.21067	3.54589	4	2	2	8	1	7	3	7	0	11	8	12	8
E2f8	0.398118	0.408868	0.0738471	0.623277		0.437315	4.05858	4	2	2	8	1	7	3	7	0	11	8	12	8
Foxa3	0.435635	0.0844595	0.142487	0.334364	0.254587	0.321414	5.42705	4	2	2	8	1	7	3	7	0	11	8	12	8
Fzd6	1.13121	0.324007	0.483997	0.640173	0.258711	0.420322	3.74157	4	2	2	8	1	7	3	7	0	11	8	12	8
Gabra4	0.0278126	0.008446	0.00735724	0.00689482	0.109521	2.35203	4.48794	4	2	2	8	1	7	3	7	0	11	8	12	8
Gcg	0.459664	0.261073	0.205736	0.444409	1.33631	0.179855	4.11296	4	2	2	8	1	7	3	7	0	11	8	12	8
Gls2	0.202529	0.134549	0.728391	0.672826	0.55299	1.13242	3.57629	4	2	2	8	1	7	3	7	0	11	8	12	8
Gpr165	0.0285295	0.00923216	0.0372277	0.493829	0.536499	1.68247	4.21221	4	2	2	8	1	7	3	7	0	11	8	12	8
Gscl	0.175351	0.843349	0.844344	0.523653	0.830772	0.227912	3.55462	4	2	2	8	1	7	3	7	0	11	8	12	8
Hoxa3	0.43574	0.140965	0.15072	0.689285	0.277652	0.278296	5.02734	4	2	2	8	1	7	3	7	0	11	8	12	8
Hoxb4	0.975856	0.44439	0.435662	0.998865	0.326514	0.108856	3.70986	4	2	2	8	1	7	3	7	0	11	8	12	8
Hoxc13	0.325903	0.265335	0.510807	0.248108	0.124127	0.409367	5.11635	4	2	2	8	1	7	3	7	0	11	8	12	8
Htr7	0.43237	0.0646156	0.26804	0.290729	1.20312	0.837888	3.90323	4	2	2	8	1	7	3	7	0	11	8	12	8
Isx	1.85465	0.157405	0.117467	0.431257	0.266631	0.123897	4.04869	4	2	2	8	1	7	3	7	0	11	8	12	8
Lmcd1	0.451318	0.0903134		0.166289	0.244034	1.22776	3.82029	4	2	2	8	1	7	3	7	0	11	8	12	8
Loxl1	0.014577	0.0412393	0.00524614	0.292333	1.32569	1.20561	4.1153	4	2	2	8	1	7	3	7	0	11	8	12	8
Maob	0.120921	0.0116525	0.138487	0.102236	0.0425037	1.41237	5.17183	4	2	2	8	1	7	3	7	0	11	8	12	8
Mef2b	0.0353211	0.306515	0.0545442	0.312171			4.29145	4	2	2	8	1	7	3	7	0	11	8	12	8
Mog	0.00592707	0.00764289	0.0120155	0.00553988	0.050748	2.18525	4.73287	4	2	2	8	1	7	3	7	0	11	8	12	8
Mtf1	0.272029	0.0436982	0.126457			0.834107	3.72371	4	2	2	8	1	7	3	7	0	11	8	12	8
Mxd1	0.148121	0.62574	0.33705	0.0455812	0.336918	0.375937	5.13065	4	2	2	8	1	7	3	7	0	11	8	12	8
Nfyb	0.730389	0.902557	0.201703	0.021467	0.387492		3.75639	4	2	2	8	1	7	3	7	0	11	8	12	8
Nkx6-3	0.205176	0.0232638	0.0203271	0.0566269	0.0395022		5.6551	4	2	2	8	1	7	3	7	0	11	8	12	8
Nr3c1	0.280003	0.240262	0.132242	0.819004	0.487397	1.43238	3.60871	4	2	2	8	1	7	3	7	0	11	8	12	8
Nrip2	0.0608182	0.043649	0.0305908	0.110213	0.0493988	0.642231	6.0631	4	2	2	8	1	7	3	7	0	11	8	12	8
Pcbd1	0.125365	0.0157376	0.010861	0.0131875	1.13943	1.14578	4.54964	4	2	2	8	1	7	3	7	0	11	8	12	8
Pdgfd	0.332581	0.134237	0.334845	0.745372	0.35704	0.920436	4.17549	4	2	2	8	1	7	3	7	0	11	8	12	8
Pkp2	0.13731	0.118292	0.0142144	0.0568726	0.163057	1.71565	4.7946	4	2	2	8	1	7	3	7	0	11	8	12	8
Pou2f3	0.171569	0.302537	0.0585888	0.0465095		0.76155	4.65925	4	2	2	8	1	7	3	7	0	11	8	12	8
Ppp3ca	0.0896892	0.00420774	0.00496127	0.0258466	0.497524	1.26223	5.11554	4	2	2	8	1	7	3	7	0	11	8	12	8
Prodh	0.347297	0.267652	0.161886	0.121671	0.139713	0.952163	5.00962	4	2	2	8	1	7	3	7	0	11	8	12	8
Ptgds	0.0431521	0.225722	0.16748	0.712491	0.365766	1.36931	4.11608	4	2	2	8	1	7	3	7	0	11	8	12	8
Pvrl2	0.146708	0.436365	0.0663629	0.126825	0.0804603	1.42089	4.72239	4	2	2	8	1	7	3	7	0	11	8	12	8
Rab37	0.293044	0.0461949	0.0428808	0.0429436	0.0298604	2.04104	4.50404	4	2	2	8	1	7	3	7	0	11	8	12	8
Scn4b	0.26128	0.165813	0.00707927	0.171041	0.066942	2.10538	4.22247	4	2	2	8	1	7	3	7	0	11	8	12	8
Serpinb1a	0.217958	0.459544	0.355818	0.168806	0.748492	0.25896	4.79042	4	2	2	8	1	7	3	7	0	11	8	12	8
Sntb1	0.627075	0.0876195	0.203826	0.359891	0.24231	1.14878	4.3305	4	2	2	8	1	7	3	7	0	11	8	12	8
Sohlh2	0.411462	0.724894	0.437215	0.283663	0.258941	1.11674	3.76709	4	2	2	8	1	7	3	7	0	11	8	12	8
Sox30	0.180047	0.124487	0.069211	0.135635	0.117542	0.699625	5.67345	4	2	2	8	1	7	3	7	0	11	8	12	8
Stat1	0.367073	0.0577612	0.075405	0.484545	0.448812	1.58691	3.9795	4	2	2	8	1	7	3	7	0	11	8	12	8
Trf	0.0378612	0.0586197	0.0211662	0.0913128	0.0407067	2.17057	4.57976	4	2	2	8	1	7	3	7	0	11	8	12	8
Trhr	0.762541	0.106659	0.284956	0.610012	0.789907	0.777733	3.66819	4	2	2	8	1	7	3	7	0	11	8	12	8
Ucn	0.226998	0.127976	0.0775737	0.143844	0.347639	0.378229	5.69774	4	2	2	8	1	7	3	7	0	11	8	12	8
Apod	0.80721	0.347702	0.267444	0.495433	0.539479	1.41543	3.1273	4	2	2	8	1	7	3	7	0	11	9	11	2
Bicd1	0.657799	0.114529		0.471156	0.708128	0.973455	3.07493	4	2	2	8	1	7	3	7	0	11	9	11	2
Cdh20				0.150199	0.635527	0.207601	3.00667	4	2	2	8	1	7	3	7	0	11	9	11	2
Grm6	0.672202	0.306042	0.352129	0.893642	0.781943	0.544	3.45004	4	2	2	8	1	7	3	7	0	11	9	11	2
Celsr2	0.195533	0.208518	0.323731	0.170854	0.30606	2.12846	3.66684	4	2	2	8	1	7	3	7	0	12	8	5	12
Cit	0.0174445	0.00642125	0.00467684	0.177541	1.1272	2.04314	3.62358	4	2	2	8	1	7	3	7	0	12	8	5	12
Cldn11	0.00951255	1.37187	0.109816	0.255491	0.0743536	1.88005	3.29891	4	2	2	8	1	7	3	7	0	12	8	5	12
Dkk4		0.246282	0.328087	0.135346	0.830655		3.45963	4	2	2	8	1	7	3	7	0	12	8	5	12
Gabra1	0.0284979	0.00249003	0.028279	0.061227	1.4772	1.78812	3.61419	4	2	2	8	1	7	3	7	0	12	8	5	12
Mef2c	0.0915358	0.0729408	0.032606	0.536304	0.600894	2.07809	3.58763	4	2	2	8	1	7	3	7	0	12	8	5	12
Mobp	0.0330193	0.00604626	0.00176663	0.176233	0.350349	2.39974	4.03285	4	2	2	8	1	7	3	7	0	12	8	5	12
Nkx6-2	0.0435232	0.0503885	0.417141	0.227805	0.0409535	2.38903	3.83116	4	2	2	8	1	7	3	7	0	12	8	5	12
Nr3c2	0.0306433	0.0836188	0.129903	0.411977	0.684522	1.98572	3.67361	4	2	2	8	1	7	3	7	0	12	8	5	12
Dcun1d4	0.342021	0.0261283	0.126208	0.0610879	1.89803	1.46658	3.07995	4	2	2	8	1	7	3	7	0	12	12	2	9
Bmp7	0.0185886	1.83171	0.228169	0.111766		1.12027	2.6895	4	2	2	8	1	7	4	2	8	9	9	11	2
Chat	0.328249	0.092388	0.0622672	1.14806	1.07438	1.61117	2.68348	4	2	2	8	1	7	4	2	8	9	9	11	2
Fgf4	1.16638	0.0104673	0.258862	1.66118	0.692257	0.547392	2.66346	4	2	2	8	1	7	4	2	8	9	9	11	2
Fgfr2	0.231591	1.35266	1.32093	0.294303	0.325971	1.04747	2.42707	4	2	2	8	1	7	4	2	8	9	9	11	2
Gdf15	1.44812	0.918296	0.163376	0.751903	0.270456	0.91954	2.52831	4	2	2	8	1	7	4	2	8	9	9	11	2
Ghrh	0.156039	0.532814	0.440818	1.63225	0.46066	1.01452	2.7629	4	2	2	8	1	7	4	2	8	9	9	11	2
Gnrh1	1.3024	0.78918	0.982661	0.509256	0.138795	0.480146	2.79757	4	2	2	8	1	7	4	2	8	9	9	11	2
Hoxa9	0.341351	0.421465	0.180897	0.490945	1.46191	1.24921	2.85422	4	2	2	8	1	7	4	2	8	9	9	11	2
Insl6	0.0939448	0.391195	0.182644	2.26975	0.541413	0.653402	2.86765	4	2	2	8	1	7	4	2	8	9	9	11	2
Lbh	0.0551759	1.67258	0.76087	0.228638	0.526962	0.912761	2.84302	4	2	2	8	1	7	4	2	8	9	9	11	2
Nkx2-4	0.800121	0.737499	0.615181	0.597409	1.17264	0.444147	2.633	4	2	2	8	1	7	4	2	8	9	9	11	2
Pou2f1	0.197723	0.385243	0.637959	0.218384	1.40701	1.2649	2.88879	4	2	2	8	1	7	4	2	8	9	9	11	2
Ppp1r1b		0.0926343	0.412025	1.89013	0.551275	0.516902	2.53703	2	2	2	8	1	7	4	2	8	9	9	11	2
Ptgs2	0.203068	0.0871946	0.0719374	1.94291	1.11836	0.629542	2.94699	4	2	2	8	1	7	4	2	8	9	9	11	2
Qdpr	1.74095	0.09564	0.00797092	0.0339382	1.04218	1.50287	2.57645	4	2	2	8	1	7	4	2	8	9	9	11	2
Rln1	0.645433	0.295451	0.0806471	2.65534	0.243349	0.17905	2.90073	2	4	3	8	1	7	4	2	8	9	9	11	2
Sema6b	0.474128	0.418645		0.732209	0.42264	1.46982	2.48256	4	2	2	8	1	7	4	2	8	9	9	11	2
Tead3	0.117871	1.15799	1.50406	0.139174		0.473158	2.60775	4	2	2	8	1	7	4	2	8	9	9	11	2
Tpd52l1	0.714602	0.368116	0.16817	1.17672	0.0880491	1.70859	2.77575	4	2	2	8	1	7	4	2	8	9	9	11	2
Zhx3	0.0781699	0.256472	0.712465	1.47653	0.765741	1.15032	2.56031	4	2	2	8	1	7	4	2	8	9	9	11	2
Cd164	0.19382	0.509578	0.379689	0.414437	1.0883	1.5205	2.89367	4	2	2	8	1	7	4	2	8	12	9	11	2
Atf4	0.929185	0.525058	0.414705	0.799594	0.132229	1.26114	2.93809	4	2	2	8	1	7	4	7	0	11	9	11	2
Dusp14	0.189586	0.480725	0.128255	1.63488	0.503097	0.944517	3.11894	4	2	2	8	1	7	4	7	0	11	9	11	2
Ehf	2.89333	0.0874819	0.0647116	0.330404	0.212469	0.259482	3.15212	5	0	1	8	1	7	4	7	0	11	9	11	2
Gcm2	1.28697	0.0478867	0.215482	1.79447	0.126775	0.242832	3.28558	4	2	2	8	1	7	4	7	0	11	9	11	2
Laptm4b	1.41782	0.219732	0.170585	0.880312	0.134784	1.23941	2.93736	4	2	2	8	1	7	4	7	0	11	9	11	2
Ptf1a			0.170701	0.0573647		0.871802	2.90013	4	2	2	8	1	7	4	7	0	11	9	11	2
Zhx1	0.515314	0.127224	0.394694	1.48284	0.543474	0.870092	3.06636	4	2	2	8	1	7	4	7	0	11	9	11	2
Pms1	1.00335	0.298862	0.145953	0.346989	0.515652	1.76178	2.92742	4	2	2	8	1	7	4	7	0	12	9	5	2
Lhx3	0.263347	0.557582	0.0625534	1.63225	0.796262	0.618544	3.06946	4	2	2	8	1	7	4	7	8	9	9	11	2
Pvrl4	0.174048	0.108065	0.080269	0.0351031	1.24886	2.00798	3.34567	4	2	2	8	1	7	9	7	0	12	8	5	12
Mafg	0.0310665	0.18512		0.173885	1.02638	1.68664	2.89691	4	2	2	8	1	7	9	7	0	12	12	5	12
Stat5b	0.363019	1.10037	0.0291846	0.264734	0.963291		3.2794	4	2	2	8	1	7	9	7	0	12	15	5	12
Park2	0.0675634	0.0373421	0.132167	0.267674	2.82476	0.637272	3.03322	1	6	7	8	1	8	2	3	5	4	12	2	9
Gabrr2	0.938356	0.0559992	0.646955	0.301969	1.59941	0.965434	2.49188	4	2	2	8	1	8	4	2	8	9	9	11	2
LOC269389	1.25755	0.270481	0.170801	0.48302	1.38534	1.06544	2.36736	4	2	2	8	1	8	4	2	8	9	9	11	2
Srebf1	0.0613419	0.399097		0.837812	1.50382	0.71322	2.48471	4	2	2	8	1	8	4	2	8	9	9	11	2
C230009H10Rik	0.0415996	0.033002	0.0340736	1.35474	1.59808	1.25193	2.68658	4	2	2	8	1	8	4	2	8	9	12	2	9
Zic5	1.87165	0.824844	1.36106	0.934055	0.826237	0.718386	0.463767	0	5	1	7	2	0	6	5	7	5	4	15	11
Htr2b	0.759133	0.319949	1.51737	0.948473	0.941925	0.866679	1.64647	0	1	6	4	2	1	4	2	8	9	9	0	17
B3gnt2	0.326158	1.01244	1.74914	0.384292	0.537111	0.793186	2.19768	0	5	0	6	2	1	4	2	8	9	9	11	2
Barhl1	1.08998	1.48073	0.618411	0.965344	0.362921	0.48286	1.99976	0	5	0	6	2	1	4	2	8	9	9	11	2
Ctf1	0.133557	1.76473	0.901352			0.397832	1.80253	0	5	0	6	2	1	4	2	8	9	9	11	2
Jam4	0.582862	0.331286	1.88372	0.775357	0.73247	0.18507	2.50923	4	2	2	8	2	1	4	2	8	9	9	11	2
Runx1	0.985838	1.11992	0.978293	0.769086	1.14686			0	5	0	6	2	1	4	2	8	9	9	11	2
Smad6	0.272636	1.48763	0.494365	1.46353	0.15343	1.19728	1.93114	0	5	0	6	2	1	4	2	8	9	9	11	2
Ank3	0.421581	0.693853	0.982767	1.18671	1.24822	1.02853	1.43834	2	1	6	4	2	1	4	2	8	9	14	0	17
Cntn2	0.254681	1.45015	0.70631	1.60119	0.553431	1.01833	1.41591	0	5	0	6	2	1	4	2	8	9	14	0	17
Ddx5	0.747783	1.03433	0.988478	0.966801	0.82309	1.16426	1.27526	0	5	0	6	2	1	4	2	8	9	14	0	17
Ror1	0.241356	0.445879	1.98693	0.31056	0.458141	1.85436	1.70277	4	1	6	4	2	1	4	2	8	9	14	0	17
Ror2	0.245283	0.445679	1.98326	0.309751	0.461514	1.85469	1.69982	4	1	6	4	2	1	4	2	8	9	14	0	17
Sox15	0.724752	0.91358				1.36167		2	4	3	5	2	1	4	2	8	9	14	0	17
Zfp207	1.02613	0.587753	0.701197	1.38477	1.2407	0.820416	1.23903	2	4	3	7	2	1	4	2	8	9	14	0	17
Pyy	0.592738	1.65161	0.537523	0.973692	1.22632	1.3193	0.698816	0	5	0	6	2	1	8	11	6	6	14	0	15
Nos3	0.368031	1.55693	1.10538	0.439966	1.27746	1.9413	0.310933	0	5	0	6	2	1	11	0	3	10	14	0	17
Homez	0.0669719	0.011314	2.60048	0.147931	0.600368	1.92624	1.64669	4	1	6	4	2	1	11	2	3	10	5	7	1
Mrg1	0.00156464	1.31636	1.47506	0.616774	1.27099	0.541752	1.7775	0	5	0	6	2	1	11	2	8	9	5	7	17
Cnr1	0.12078	1.57674	0.384694	1.59117	1.28179	1.14483	0.899993	2	5	0	6	2	1	11	2	8	9	14	0	17
Egr2	0.651502	0.212571	1.45179	1.01384	0.944868	1.57511	1.15031	2	1	6	4	2	1	11	2	8	9	14	0	17
Hesx1	0.755299	0.489802	1.07353	0.749572	1.73421	1.14846	1.04912	1	1	6	4	2	1	11	2	8	9	14	0	17
L1cam	0.0242753	1.00897	1.30171	1.07512	0.984317	1.51841	1.08719	0	1	6	4	2	1	11	2	8	9	14	0	17
Maz	1.01741	0.998018	0.902426	0.767465	0.98538	1.38812	0.941183	0	5	1	7	2	1	11	2	8	9	14	0	17
Mll2	0.171499	1.22936	0.944472	1.01159	1.56674	0.574317	1.50202	0	5	0	6	2	1	11	2	8	9	14	0	17
Onecut3	0.471163	0.665562	1.11853	1.13237	1.43936	1.27066	0.902356	2	1	6	4	2	1	11	2	8	9	14	0	17
Sepp1	0.311065	1.02041	1.00192	1.16648	1.0951	1.28594	1.11909	0	1	6	4	2	1	11	2	8	9	14	0	17
Tnrc9	0.170572	1.61333	0.934992	0.493169	1.34671	1.40758	1.03365	0	5	0	6	2	1	11	2	8	9	14	0	17
Casp3	0.374552	0.808356	1.63238	1.1816	2.59541	0.0174319	0.390265	1	6	7	0	2	1	11	5	3	3	3	14	14
Galr2	0.602909	0.430626	1.82414	0.608581	2.7029	0.24263	0.588212	1	6	7	0	2	1	11	5	3	3	3	14	14
Gpr161	0.841465	0.0133976	2.26777	0.809717	2.83618	0.177995	0.0534707	1	6	7	0	2	1	11	5	3	3	3	14	14
Nr5a1	0.246706	1.28865	1.19928	1.38963	2.03243	0.376871	0.46644	0	5	0	6	2	1	11	5	3	3	3	14	14
Pax1	1.00151	0.270434	1.24158	1.85504	1.38739	0.24404		2	4	3	5	2	1	11	5	3	3	3	14	14
Pmch	0.116182	0.624131	1.65581	0.73896	2.36959	0.291886	1.20344	1	6	7	0	2	1	11	5	3	3	3	14	14
Sim2	0.0359201	1.13697	1.38526	1.15232	2.00932	0.520745	0.759461	0	5	0	6	2	1	11	5	3	3	3	14	14
Sstr1	0.162372	0.176934	2.37125	0.734692	2.57218	0.396062	0.58651	1	6	7	0	2	1	11	5	3	10	3	7	1
Hsd11b1	1.10026	0.742876	1.00627	1.48376	0.948437	0.744971	0.973428	2	5	3	7	2	1	11	5	3	10	5	0	17
Abhd4	0.255218	0.175456	3.0216	0.201278	0.554538	0.902662	1.88925	0	5	0	6	2	1	11	5	3	10	5	7	1
Arntl2	0.460449		3.54464	0.469548	0.694585	0.72239	0.108384	0	5	0	6	2	1	11	5	3	10	5	7	1
Atoh8			2.75763	0.231786		0.0105838		0	5	0	6	2	1	11	5	3	10	5	7	1
Col4a2	1.16644	0.733733	2.09822	1.07246	0.387527	1.22512	0.316496	0	5	0	6	2	1	11	5	3	10	5	7	1
Cxcl12		0.882541	1.57101	1.44217	1.3389	0.573856	0.191517	0	5	0	6	2	1	11	5	3	10	5	7	1
Dab1	0.263888	1.35249	1.53873	1.31357	0.94077	1.0186	0.571956	0	5	0	6	2	1	11	5	3	10	5	7	1
Dcc	0.678742	1.33702	1.73916	0.112457	2.48517	0.518134	0.129317	0	5	0	6	2	1	11	5	3	10	5	7	1
Dlk1	1.78215	0.78466	1.79202	0.851801	0.366716	0.359432	1.06322	0	5	1	7	2	1	11	5	3	10	5	7	1
Dlx6	1.24987	1.38594	2.80447	0.468666	0.561906	0.267229	0.261922	0	5	0	6	2	1	11	5	3	10	5	7	1
Ebf3	0.609046	0.592024	2.44562	1.3904	0.406703	0.585722	0.970482	0	5	0	6	2	1	11	5	3	10	5	7	1
Elf5	1.15179	0.975097	2.67567	0.700054	0.436918		0.0604714	0	5	0	6	2	1	11	5	3	10	5	7	1
Ephb1	0.427371	0.585267	2.43186	1.17825	0.265381	1.685	0.426868	0	5	0	6	2	1	11	5	3	10	5	7	1
Erbb2	0.155631	1.54999	1.73221	2.09777	0.85688	0.183368	0.424153	0	5	0	6	2	1	11	5	3	10	5	7	1
Fcnb	1.11654	0.51315	2.06144	1.22802	0.720056	0.979086	0.38171	0	5	0	6	2	1	11	5	3	10	5	7	1
Foxd2		1						5	0	5	1	2	1	11	5	3	10	5	7	1
Foxf2	0.173216	1.25593	1.74457		1.5483	0.746357	0.531632	0	5	0	6	2	1	11	5	3	10	5	7	1
Foxl1	1.29861	0.930309	1.73333		1.3816	0.34699	0.309158	0	5	0	6	2	1	11	5	3	10	5	7	1
Fzd8	1.33181	1.04829	2.00335	1.20435	0.783744	0.529566	0.0988837	0	5	0	6	2	1	11	5	3	10	5	7	1
Gata3	1.17602	1.64938	2.67109	0.163822	0.631301	0.559523	0.14886	0	5	0	6	2	1	11	5	3	10	5	7	1
Gdf10	1.48775	0.52708	1.66496	1.45547	0.721117	0.719619	0.424003	0	5	1	7	2	1	11	5	3	10	5	7	1
Gpr98	0.771549	1.90484	2.57711	0.593042	0.078037	0.980685	0.0947395	0	5	0	6	2	1	11	5	3	10	5	7	1
Grik3	0.0140127	0.574338	2.98738	1.47618	0.967711	0.700005	0.28037	0	5	0	6	2	1	11	5	3	10	5	7	1
Hand1	1.31846	0.804946	1.27182	0.633499	1.57809	0.80604	0.587138	0	5	0	7	2	1	11	5	3	10	5	7	1
Hcrtr2	0.601311	0.236151	3.03771	1.33584	1.11247	0.137289	0.539234	0	5	0	6	2	1	11	5	3	10	5	7	1
Hmx2		1.23612		0.76388				0	5	5	1	2	1	11	5	3	10	5	7	1
Hoxa13		1.15789	1.51256			0.32955		0	5	0	6	2	1	11	5	3	10	5	7	1
Hoxb13	0.838681	0.796726	2.36347	0.360093	1.41914	1.0414	0.180494	0	5	0	6	2	1	11	5	3	10	5	7	1
Id4	0.239984	1.70104	1.46458	0.970891	1.344	0.822452	0.457055	0	5	0	6	2	1	11	5	3	10	5	7	1
Il13ra1	1.1257	0.468525	1.84111	0.533853	2.04075	0.596685	0.393387	0	5	0	6	2	1	11	5	3	10	5	7	1
Isl1	0.120679	1.82969	3.50468	0.449513	0.81161	0.209618	0.0742188	0	5	0	6	2	1	11	5	3	10	5	7	1
Lhx5	1.9844	0.944444	2.48474	1.15487	0.256818	0.0234397	0.151298	0	5	0	6	2	1	11	5	3	10	5	7	1
Lhx8	0.622162	0.109206	2.4596	1.32143	1.08759	0.500767	0.899254	2	5	0	6	2	1	11	5	3	10	5	7	1
Lmo1	1.01235	0.547037	1.63651	0.660296	1.12436	1.341	0.678436	0	5	1	7	2	1	11	5	3	10	5	7	1
Lmo3	0.421542	0.501128	1.99851	1.43177	1.57536	0.705389	0.366299	2	4	3	5	2	1	11	5	3	10	5	7	1
Mmp9	0.34207	1.46798	3.3534	1.60583	0.102879	0.10282	0.0250237	0	5	0	6	2	1	11	5	3	10	5	7	1
Mtap2	1.24951	0.806535	1.39323	0.738311	0.893722	0.591214	1.32748	0	5	0	6	2	1	11	5	3	10	5	7	1
Neurod6	0.0181803	1.69564	1.60013	0.674226	0.885635	1.66056	0.465635	0	5	0	6	2	1	11	5	3	10	5	7	1
Ngfr	1.76469	1.20237	1.92209	0.841498	0.555321	0.496126	0.2179	0	5	0	6	2	1	11	5	3	10	5	7	1
Nkd1	1.71782	0.935453	1.98897	1.08917	0.163133	0.951346	0.154113	0	5	0	6	2	1	11	5	3	10	5	7	1
Nmb	0.158228	0.726315	3.20251	1.3108	0.631622	0.573611	0.396904	0	5	0	6	2	1	11	5	3	10	5	7	1
Notch1	0.72943	0.301086	3.17512	0.555299	1.80448	0.338097	0.0964932	0	5	0	6	2	1	11	5	3	10	5	7	1
Nr4a2	0.385387	1.21827	2.47807	1.13675	0.690971	0.545092	0.545453	0	5	0	6	2	1	11	5	3	10	5	7	1
Nrg4	0.497841	1.17901	2.75262	1.4653	0.249947	0.740411	0.114866	0	5	0	6	2	1	11	5	3	10	5	7	1
Obox1	0.631081	0.398235	1.78379	0.86138	1.76888	0.567469	0.989168	0	5	0	4	2	1	11	5	3	10	5	7	1
Otp	0.168144	0.618042	1.66659	1.66047	1.46126	0.237741	1.18775	2	4	3	5	2	1	11	5	3	10	5	7	1
Plxnb1	0.847581	1.10614	1.5532	2.37846	0.644861	0.0897256	0.380038	2	4	3	5	2	1	11	5	3	10	5	7	1
Pou4f1	0.586225	0.955368	2.43976	1.98874	0.520761	0.396512	0.112636	0	5	0	6	2	1	11	5	3	10	5	7	1
Prrx2	0.634725	1.40232	2.2184	1.30938	0.781821	0.382205	0.271147	0	5	0	6	2	1	11	5	3	10	5	7	1
Rhox1	0.34055	0.512988	2.5135	0.92131	1.63524	0.889945	0.186468	0	5	0	6	2	1	11	5	3	10	5	7	1
Rhox10	0.692788	0.187619	5.17681	0.299948	0.373844	0.163115	0.105874	0	5	0	6	2	1	11	5	3	10	5	7	1
Sfpi1	0.933694		2.18819	0.347169	2.34489	0.112744	0.0733132	0	5	0	6	2	1	11	5	3	10	5	7	1
Slc18a2	0.00994596	1.55946	2.80846	0.779788	1.26168	0.373716	0.20695	0	5	0	6	2	1	11	5	3	10	5	7	1
Sostdc1	0.441932	0.233291	2.10599	1.76361	0.39423	0.836644	1.2243	2	4	3	5	2	1	11	5	3	10	5	7	1
Sox4	1.50949	1.6212	1.82586	0.036659	1.22283	0.647545	0.136406	0	5	0	6	2	1	11	5	3	10	5	7	1
Tcf4	1.36789	1.06769	1.47764	0.808279	0.812761	0.82715	0.638593	0	5	0	6	2	1	11	5	3	10	5	7	1
Ttr	0.0734155	1.3181	2.60714	1.19759	0.581267	0.776271	0.446211	0	5	0	6	2	1	11	5	3	10	5	7	1
Zic2	0.776765	1.94971	2.91008	0.0489279	0.895607	0.399279	0.0196316	0	5	0	6	2	1	11	5	3	10	5	7	1
C1qb	1.30317		1.24521	0.928797	1.79199	0.193932	0.536902	0	5	0	6	2	1	11	5	3	10	5	7	14
Dpysl5	1.12073	0.901464	1.20315	1.42098	1.69129	0.449515	0.212869	0	5	0	6	2	1	11	5	3	10	5	7	14
Atbf1	0.925841	1.12557	1.20655	1.34332	0.9425		0.456222	0	5	0	6	2	1	11	5	3	10	5	7	15
Dnahc2	0.572663	1.82553	1.06843	0.655425	1.41617	0.392746	1.06904	0	5	0	6	2	1	11	5	3	10	5	7	15
Fkhl18	1.14317	1.44595	1.58753	0.466435	0.266892	1.66869	0.42133	0	5	0	6	2	1	11	5	3	10	5	7	15
Fli1	1.50643	1.53108		0.571537			0.390958	0	5	0	6	2	1	11	5	3	10	5	7	15
Hoxb8	1.149	1.67087	1.07101		1.13992	0.460704	0.508502	0	5	0	6	2	1	11	5	3	10	5	7	15
Itgb3	1.24796	1.6144	1.13955	1.41288		0.380531	0.204676	0	5	0	6	2	1	11	5	3	10	5	7	15
Nfya	0.443114	1.50045	1.1929	1.96196	0.838996	0.935113	0.127472	0	5	0	6	2	1	11	5	3	10	5	7	15
Pitx2	1.41016	1.42836	1.04598	0.755172	0.896658	0.875246	0.588427	0	5	0	6	2	1	11	5	3	10	5	7	15
Plxnd1	0.893555	1.17563	1.14855	1.64911	0.9335	1.09672	0.102943	0	5	0	6	2	1	11	5	3	10	5	7	15
Rb1	1.00485	1.54059	0.906425	0.180056	1.65102	1.29493	0.422126	0	5	0	6	2	1	11	5	3	10	5	7	15
Shbg	1.0848	1.31305	1.10671	1.31975	0.890539	0.916274	0.36888	0	5	0	6	2	1	11	5	3	10	5	7	15
Sox2	1.54868	1.35279	1.34209	0.8162	0.489263	0.610143	0.840843	0	5	0	6	2	1	11	5	3	10	5	7	15
Tcf7l2	1.22592	1.53035	1.36548	0.747342	0.763496	0.772737	0.594679	0	5	0	6	2	1	11	5	3	10	5	7	15
Zic1	0.618294	1.55446	1.01043	1.04085	0.890067	0.755206	1.13069	0	5	0	6	2	1	11	5	3	10	5	7	15
Wnt9a	0.502187	0.888324	1.55874	0.734973		0.921185	1.39459	0	5	0	6	2	1	11	5	3	10	5	7	17
Foxp2	0.0876042	0.977719	1.32158	1.2111	1.39239	1.16487	0.844733	0	5	0	4	2	1	11	5	3	10	14	0	17
Lmtk3	0.516815	0.819951	1.37767	1.03455	1.07391	0.969154	1.20796	0	5	0	6	2	1	11	5	3	10	14	0	17
Ntf5	0.154971	0.956319	1.33692	1.06419	1.38464	1.20856	0.894395	0	5	0	4	2	1	11	5	3	10	14	0	17
Ntng2	0.495923	0.907895	1.19924	1.63465	0.779426	1.24542	0.73744	2	5	3	6	2	1	11	5	3	10	14	0	17
Odz3	0.400046	1.15931	1.14472	0.871283	1.60364	1.447	0.373998	0	5	0	6	2	1	11	5	3	10	14	0	17
Rarb	0.935145	0.717154	1.06432	0.595312	1.7229	1.47673	0.488436	0	1	6	4	2	1	11	5	3	10	14	0	17
Robo1	0.176221	1.07976	1.20781	0.886741	1.43076	1.83731	0.381399	0	1	6	4	2	1	11	5	3	10	14	0	17
Sim1	0.392423	0.987459	1.06993	1.19547	1.18411	1.62844	0.542176	0	5	6	4	2	1	11	5	3	10	14	0	17
Sparc	0.852999	0.798743	1.04815	1.05472	1.33155	1.11873	0.795102	0	5	0	4	2	1	11	5	3	10	14	0	17
Hap1	0.277135	1.11585		1.32357	1.48777	0.964858	0.830825	2	5	0	4	2	1	11	5	3	10	14	7	17
Gpc3	1.22066	0.907964	0.738503	1.7697	1.38367	0.729235	0.250277	2	4	3	5	2	1	11	5	7	3	3	14	14
Glcci1	1.55183	0.743193	1.01385	0.25115	2.26996	0.9651	0.204913	1	6	1	7	2	1	11	5	7	5	3	15	14
Cd24a	1.94119	0.880314	1.25585	1.62476	0.867426	0.342768	0.0876922	0	5	1	7	2	1	11	5	7	5	4	15	11
Clca2	1.72682	0.0322947	1.3216	2.02994	1.03255	0.475918	0.380875	2	4	3	5	2	1	11	5	7	5	4	15	11
Cotl1	1.64836	1.21679	0.948972	0.530245	1.83936	0.296505	0.519771	0	5	0	6	2	1	11	5	7	5	4	15	11
Figla	1.78369	0.673531	1.19959	0.43453	1.86706	0.59085	0.450744	0	5	1	7	2	1	11	5	7	5	4	15	11
Foxa2	1.60637	1.1573	0.700088	0.916275	1.45817	0.161798		0	5	0	6	2	1	11	5	7	5	4	15	11
Nrgn		0.90849		1.8503	1.39008	0.449664	0.401466	2	4	3	5	2	1	11	5	7	5	4	15	11
Cart1	1.40065	1.64674	0.753072	1.15349	1.13909	0.279114	0.627846	0	5	0	6	2	1	11	5	7	5	4	15	15
Col4a1	1.52788	0.987396	0.961201	1.35166	0.908086	0.831614	0.432169	0	5	1	7	2	1	11	5	7	5	4	15	15
Nr2f1	1.87085	1.4288	1.1529	1.00682	1.05504	0.228032	0.257553	0	5	0	6	2	1	11	5	7	5	4	15	15
Myod1		0.839675			1.16032			2	4	1	7	2	1	11	5	7	5	4	15	17
Sct	1.53576	1.08612	1.13262	1.58717	1.12117	0.153061	0.3841	0	5	0	6	2	1	11	5	7	5	5	15	11
Epha2	1.3537	0.859831	0.98173	1.81734	0.605852	0.884633	0.49691	2	5	3	7	2	1	11	5	7	5	5	15	15
Hbb-b2	1.98208	1.45144	1.44694	1.06195	0.304531	0.357103	0.395961	0	5	0	6	2	1	11	5	7	5	5	15	15
Hnf4g	1.19615	0.794099	0.834603	1.10411	1.34878	1.06523	0.657027	0	5	1	7	2	1	11	5	7	5	14	0	17
Dbi	1.71385	0.904775	1.43502	1.08783	0.944795	0.329182	0.584555	0	5	0	6	2	1	11	5	7	10	5	15	11
Arnt2	0.78004	1.08561	0.919219	1.63167	0.769996	0.799459	1.01401	2	5	0	6	2	1	11	5	8	9	14	0	17
Zhx2	0.75463	0.415765	1.25543	1.63351	1.52982	0.818073	0.592763	2	4	3	5	2	1	11	5	13	3	3	14	14
Nkx2-3				0.384644	2.19575	0.893757	0.525849	1	6	7	0	2	1	11	8	3	3	3	16	14
Tgm1	1.24728	0.86547	0.524228	1.60124	1.57952	0.587656	0.594598	2	4	3	5	2	1	11	8	7	3	3	14	14
Anxa4	0.909096	1.53508	0.33239	1.44302	2.17055	0.272105	0.337761	0	5	0	6	2	1	11	8	13	3	3	14	14
Chl1	0.0322938	0.600786	1.1745	1.54974	1.88992	0.928173	0.824583	2	4	3	4	2	1	11	8	13	3	3	14	14
Htr3b		0.213838	1.34415	1.89262	1.7929	0.496693	0.259802	2	4	3	5	2	1	11	8	13	3	3	14	14
Nkd2	0.892863	0.755349	0.797049	1.36741	1.68452	0.535499	0.967305	2	4	3	5	2	1	11	8	13	3	3	14	14
Notch3	1.38986	0.100745	1.03652	1.36833	1.81216	0.88773	0.404659	2	4	3	7	2	1	11	8	13	3	3	14	14
Obox3	0.386975	1.39352	0.503381	1.25117	2.06748	0.414451	0.983023	1	5	0	6	2	1	11	8	13	3	3	14	14
Obox6	0.273614	0.776865	1.08304	1.03521	2.03509	0.433836	1.36234	1	6	7	4	2	1	11	8	13	3	3	14	14
Robo2	0.203648	0.503067	1.40771	1.52425	2.13289	0.828563	0.399873	2	4	3	5	2	1	11	8	13	3	3	14	14
Sema6a	0.175304	0.468276	1.1361	1.4508	1.84518	1.10356	0.820779	2	4	3	4	2	1	11	8	13	3	3	14	14
Igsf4a	0.0179303	0.529874	1.36847	1.38956	1.55448	1.32496	0.814732	2	1	6	4	2	1	11	8	13	3	14	0	17
Mc3r	0.158887	0.870928	0.917865	1.50872	1.62886	0.847649	1.06709	2	4	3	4	2	1	11	8	13	3	14	0	17
Oprd1	0.713526	0.997799	0.645327	1.61113	1.3433	1.00253	0.68639	2	4	3	5	2	1	11	8	13	3	14	0	17
Pcdha7	0.0105537	0.602556	1.31096	1.75871	1.59472	0.878695	0.8438	2	4	3	5	2	1	11	8	13	3	14	14	17
Gatad1	0.542222	1.38059	0.765827	0.0257675	2.31843	0.759235	1.20792	1	6	7	0	2	8	2	2	8	9	3	16	14
1110051B16Rik	0.884248	0.835061	0.772577	0.610632	1.76863	1.28183	0.847024	1	1	6	4	2	8	2	2	8	9	14	0	17
Aph1c	0.626767	0.389695	0.832279	1.55566	1.4384	1.22885	0.928353	2	4	3	4	2	8	2	8	13	3	14	0	17
B020006M18Rik	0.734867	0.77544	0.715767	0.6824	1.51941	0.462805	2.10931	0	1	6	4	2	8	4	2	8	9	9	11	2
Bapx1	0.718311	1.08036	0.336018	0.719208	1.79647	0.390311	1.95932	1	1	6	4	2	8	4	2	8	9	9	11	2
Dsg1a	1.17214	0.177873	0.966083	0.517512	1.71158	0.38759	2.06723	1	1	6	4	2	8	4	2	8	9	9	11	2
Ifit3	0.66377	1.58494	0.237548	1.56693	1.09873		0.848087	0	5	0	6	2	9	10	0	12	2	14	0	15
Eng	0.488063	0.866744	1.194	1.5935	0.417843	2.03535	0.404502	2	5	3	4	2	9	10	0	12	2	14	0	17
Hoxb5	0.0594217	0.0243032	0.0350577	0.143142	0.097185	4.36092	2.27997	3	3	4	3	3	2	5	10	9	7	15	8	0
Selpl	0.0785566	0.14173	0.131188	0.0152435	0.358524	4.16107	2.11369	3	3	4	3	3	2	5	10	9	7	15	8	0
Cited2		0.451184	0.357796	0.654727	1.23903		2.29727	4	1	6	3	3	3	4	2	8	9	9	11	2
Foxq1	0.721888	0.857873	0.0996956	1.2191	0.691377		2.41006	4	2	2	3	3	3	4	2	8	9	9	11	2
Sry	0.454875	0.896465	0.856328	0.547498	0.341201	1.74727	2.15636	4	2	2	3	3	3	4	2	8	9	9	11	2
Zfp445	0.232533	0.342483	0.458668	1.72761	0.501898		2.73681	4	2	2	3	3	3	4	2	8	9	9	11	2
Actb	0.844796	0.275313	0.198582	0.54906	0.974421	2.12881	2.02902	4	1	6	3	3	3	4	2	8	9	12	2	9
Itpr1	1.09367	0.0575195	0.110635	0.657809	0.744438	1.99953	2.3364	4	2	2	3	3	3	4	2	8	12	9	11	2
E2f6	2.08229	0.0896836	0.028108	0.0387369	0.268432	2.28785	2.2049	4	2	1	3	3	3	4	10	2	1	6	10	5
Lbxcor1	1.6245			0.0428439	0.31611		2.01655	3	3	4	3	3	3	4	10	2	1	9	11	2
Scx					0.108074		1.89193	3	3	4	3	3	3	4	10	9	7	15	8	0
Zbtb7a				0.0828064	0.0494334	1.76888	2.09888	4	2	2	3	3	3	4	10	9	12	9	5	12
Nfkb1	0.124677	0.436695	0.122234	0.272326	0.356518	3.8491	1.83845	3	3	4	3	3	3	5	10	9	7	15	8	0
Slit3	0.968592	0.101329	0.0200647	0.0815768	0.245394	3.75672	1.82632	3	3	4	3	3	3	5	10	9	7	15	8	0
Ache	0.0342411	0.0137212	0.0139266	0.255248	1.88637	2.86267	1.93382	3	1	6	3	3	3	9	3	5	4	12	2	9
Grm4	0.00829668	0.0119805	0.0153178	0.055185	1.95162	2.89092	2.06668	4	1	6	3	3	3	9	3	5	4	12	2	9
Pcdhb14	0.0876796	0.147016	0.157255	0.580155	1.47201	2.61313	1.94275	4	1	6	3	3	3	9	3	5	4	12	2	9
Npsr1	0.201284	0.107863	0.0924782	0.344461	1.56986	3.041	1.64305	3	1	6	3	3	3	9	3	5	7	12	2	9
Atxn1	0.0270115	0.00789943	0.238457	0.235788	1.74991	2.03557	2.70536	4	2	2	3	3	3	9	3	5	12	12	2	9
Inpp1	0.168185	0.0798884	0.0113854	0.0662452	1.79505	2.54574	2.33351	4	1	6	3	3	3	9	3	5	12	12	2	9
Kcna2	0.00289915	0.0335953	0.0199271	0.00365397	2.0384	2.06987	2.83165	4	2	2	3	3	3	9	3	5	12	12	2	9
Mapk8ip3	0.0193435	0.128201	0.0975768	0.246774	1.69347	2.52198	2.29265	4	1	6	3	3	3	9	3	5	12	12	2	9
Mef2a	0.264561	0.0301027	0.102142	0.353798	1.65357	1.99486	2.60096	4	2	2	3	3	3	9	3	5	12	12	2	9
Ncoa3	0.428432	0.0296056	0.0401971	0.614447	1.38684	2.3857	2.11478	4	1	6	3	3	3	9	3	5	12	12	2	9
Nrip3	0.0236322	0.0215382	0.0231211	0.00870923	2.08136	2.2993	2.54233	4	1	6	3	3	3	9	3	5	12	12	2	9
Slc32a1	0.118231	0.0181968	0.0985209	0.171104	1.65124	3.35657	1.58614	3	3	4	3	3	3	9	3	9	7	13	8	0
Grid1	0.123545	0.0332015	0.273322	0.462264	1.45698	2.01664	2.63405	4	2	2	3	3	3	9	3	9	12	12	2	9
Lbx1	0.549128	0.195386	0.18317	0.266722	1.3807	2.09506	2.32983	4	1	6	3	3	3	9	3	9	12	12	2	9
Mef2d	0.209921	0.079377	0.00629298	0.290404	1.59659	2.58117	2.23625	4	1	6	3	3	3	9	3	9	12	12	2	9
Rab3a	0.0341099	0.00270297	0.131713	0.298171	1.65656	2.46252	2.41422	4	1	6	3	3	3	9	3	9	12	12	2	9
Rxrb	0.235428	0.0710993	0.0602737	0.141256	1.69824	2.32287	2.47083	4	2	6	3	3	3	9	3	9	12	12	2	9
Slc17a7	0.0250074	0.0182699	0.00524831	0.279115	1.71217	2.73357	2.22662	4	1	6	3	3	3	9	3	9	12	12	2	9
Erbb3	1.95558	0.0221561	0.0395417	0.140607	0.156425	2.7218	1.96389	3	3	1	3	3	3	9	10	2	1	6	10	5
Tcfe3	1.25407	0.105991	0.0299519	0.0664647	1.20772	2.47843	1.85738	4	1	6	3	3	3	9	10	9	7	12	2	9
Prkaca	0.317853	0.0521262	0.348675	0.217621	1.33895	2.96262	1.76216	3	1	6	3	3	3	9	10	9	7	12	8	0
Deaf1	0.0282161	0.00485983	0.601156	0.904816	0.866333	2.65987	1.93475	4	1	6	3	3	3	9	10	9	7	12	8	9
Col9a3	0.0438475	0.0188054	0.440211	0.255057	1.05635	3.53426	1.65147	3	3	4	3	3	3	9	10	9	7	13	8	0
Fzd4	0.187344	0.0681231	0.248217	0.570765	1.05965	3.20199	1.66391	3	3	4	3	3	3	9	10	9	7	13	8	0
Hcn1	0.130022	0.0974125	0.139918	0.819235	0.615048	3.49905	1.69932	3	3	4	3	3	3	9	10	9	7	13	8	0
Slc9a3r1	0.0423129		0.178646	0.070485		3.14887	1.55969	3	3	4	3	3	3	9	10	9	7	13	8	0
Slit1	0.120067	0.217621	0.173648	0.732798	0.690038	3.24562	1.82021	3	3	4	3	3	3	9	10	9	7	13	8	0
Vdr	0.618346	0.0529904	0.0766498	0.0479643	1.25548	3.23882	1.70975	3	3	4	3	3	3	9	10	9	7	13	8	0
Aqp4	0.0431647	0.0561818	0.00641918	0.26591	0.520331	3.99393	2.11407	3	3	4	3	3	3	9	10	9	7	15	8	0
Arc	0.830693	0.043624	0.0465226	0.0564773	0.474955	3.53048	2.01724	3	3	4	3	3	3	9	10	9	7	15	8	0
B230220E17Rik	0.276554	0.133706	0.519181	0.109428		3.17918	1.78195	3	3	4	3	3	3	9	10	9	7	15	8	0
C030002O17Rik	0.193335	0.0172875	0.0480283	0.789936	0.658503	3.35763	1.93528	3	3	4	3	3	3	9	10	9	7	15	8	0
C1ql2	0.0962037	0.0842465	0.143086	0.804877	0.657409	3.22068	1.99349	3	3	4	3	3	3	9	10	9	7	15	8	0
Cd9	0.247723	0.0749807	0.164563	0.114249	0.744226	3.44896	2.2053	3	3	4	3	3	3	9	10	9	7	15	8	0
Ches1	1.02157	0.230172	0.186288	0.157695	0.544546	2.93894	1.92079	3	3	4	3	3	3	9	10	9	7	15	8	0
Chrnb4	0.099132	0.11209	0.0750149	0.330281	0.514183	3.49471	2.37459	3	3	4	3	3	3	9	10	9	7	15	8	0
Cntn3	0.120133	0.111731	0.537845	0.366611	0.981389	2.84906	2.03323	3	1	6	3	3	3	9	10	9	7	15	8	0
Coch	0.0641979	0.0122749	0.123459	0.204729		3.59091	2.00443	3	3	4	3	3	3	9	10	9	7	15	8	0
Creb3l2	0.158527	0.737953	0.308549	0.34759	0.131269	3.04872	2.26739	3	3	4	3	3	3	9	10	9	7	15	8	0
Crebl1	0.0158823	0.0288779	0.357787	0.363113	0.879366	3.34273	2.01224	3	3	4	3	3	3	9	10	9	7	15	8	0
Ctnnd1	0.627447	0.242699	0.1368	0.0959606	0.50013	3.14289	2.25407	3	3	4	3	3	3	9	10	9	7	15	8	0
Cutl1	0.753619	0.303547	0.442246	0.536208	0.209726	2.74139	2.01327	3	3	4	3	3	3	9	10	9	7	15	8	0
Cyp7b1	0.0971553	0.41101	0.134944	0.139554	0.319823	3.70899	2.18853	3	3	4	3	3	3	9	10	9	7	15	8	0
Depdc6	0.290801	0.00810021	0.0502187	0.0934785	0.227903	3.84302	2.48648	3	3	4	3	3	3	9	10	9	7	15	8	0
Drd2	0.156738	0.0168439	0.0560632	0.350624	0.624742	3.57595	2.21904	3	3	4	3	3	3	9	10	9	7	15	8	0
Dsp	0.28566	0.665039	0.0622225	0.148802	0.119871	3.37153	2.34688	3	3	4	3	3	3	9	10	9	7	15	8	0
Fgf12	0.277775	0.00662651	0.00961477	0.0236922	0.106999	4.02787	2.54742	3	3	4	3	3	3	9	10	9	7	15	8	0
Fos	0.0490082	0.0287915	0.0105906	0.295597	0.188601	4.14171	2.2857	3	3	4	3	3	3	9	10	9	7	15	8	0
Foxo3a	0.441412	0.113726	0.0490071	0.0767294		3.07003	2.2491	3	3	4	3	3	3	9	10	9	7	15	8	0
Gabra3	0.0295004		0.0783501	0.317934	0.51198	3.32278	1.73945	3	3	4	3	3	3	9	10	9	7	15	8	0
Gdf11	0.0557798	0.436193	0.390425	0.763382	0.298704	2.88896	2.16656	4	3	4	3	3	3	9	10	9	7	15	8	0
Glra4	0.188767	0.136674	0.0592978	0.7768	0.400638	3.49518	1.94265	3	3	4	3	3	3	9	10	9	7	15	8	0
Gm967	0.118736	0.0412336	0.05189	0.446053	0.346374	3.4582	2.53752	3	3	4	3	3	3	9	10	9	7	15	8	0
Grhl2	0.0743707	0.792242	0.259441	0.443277	0.0448096	3.43775	1.94811	3	3	4	3	3	3	9	10	9	7	15	8	0
Hhip	0.232658	0.0165592	0.0270459	0.0411031	0.0833827	4.27857	2.32068	3	3	4	3	3	3	9	10	9	7	15	8	0
Hoxb3	0.242151	0.061762	0.074042	0.13587	1.10493	3.35701	2.02424	3	3	4	3	3	3	9	10	9	7	15	8	0
Htr1a	0.0677861	0.0961531	0.119046	0.41055	0.232528	3.95296	2.12098	3	3	4	3	3	3	9	10	9	7	15	8	0
Inpp4b	0.122573	0.0116689	0.126221	0.677449	0.908908	2.97455	2.17863	4	3	6	3	3	3	9	10	9	7	15	8	0
Kcna1	0.255146	0.0185207	0.014521	0.349694	0.85987	3.27058	2.23166	3	3	4	3	3	3	9	10	9	7	15	8	0
Kcnab1	0.0210023	0.00300486	0.00589996	0.0397102	0.126382	4.17547	2.62853	3	3	4	3	3	3	9	10	9	7	15	8	0
Kcnc3	0.0909273	0.0227751	0.0135295	0.457508	0.931059	3.63026	1.85394	3	3	4	3	3	3	9	10	9	7	15	8	0
Kcnh7	0.433836	0.0981096	0.356896	0.508409	0.25079	3.58149	1.77047	3	3	4	3	3	3	9	10	9	7	15	8	0
Lifr	0.113908	0.0512714	0.0715095	0.268597	0.470239	3.94878	2.0757	3	3	4	3	3	3	9	10	9	7	15	8	0
Mapk9	0.168488	0.0462002	0.0386096	0.00982809	0.58935	4.06506	2.08246	3	3	4	3	3	3	9	10	9	7	15	8	0
Med6	0.247086	0.152738	0.149098	0.260805	0.503781	3.5683	2.11819	3	3	4	3	3	3	9	10	9	7	15	8	0
Mnt	0.0820897	0.508061	0.136877	0.230412	0.373588	3.64464	2.02433	3	3	4	3	3	3	9	10	9	7	15	8	0
Mta2	0.687853	0.548306	0.33065	0.469205	0.245951	2.83705	1.88099	3	3	4	3	3	3	9	10	9	7	15	8	0
Myoc	0.0821876	0.0696437	0.227668	0.123	0.567353	3.87261	2.05754	3	3	4	3	3	3	9	10	9	7	15	8	0
Nfe2l3	0.00831418	0.033245	0.0655938	0.189755	1.12109	3.6789	1.9031	3	3	4	3	3	3	9	10	9	7	15	8	0
Nos1ap	0.131665	0.0768365	0.0637371	0.0345132	0.50444	3.66974	2.51907	3	3	4	3	3	3	9	10	9	7	15	8	0
Nr2c2	0.191128	0.188857	0.338211	0.574532	0.588672	3.08839	2.03021	3	3	4	3	3	3	9	10	9	7	15	8	0
Nrg2	0.105005	0.016663	0.0443015	0.442879	0.826	3.58621	1.97894	3	3	4	3	3	3	9	10	9	7	15	8	0
Prlr	1.0192	0.0493325	0.0394051	0.186239	0.379796	3.43403	1.89199	3	3	4	3	3	3	9	10	9	7	15	8	0
Psen2	1.21431	0.105114	0.0370278	0.159646	0.295189	3.01104	2.17766	3	3	4	3	3	3	9	10	9	7	15	8	0
Sel1h	0.150456	0.00864319	0.0155842	0.230492	0.0738231	4.22501	2.29599	3	3	4	3	3	3	9	10	9	7	15	8	0
Shc1	0.0152895		0.0267462		0.0977842	2.90627	1.95391	3	3	4	3	3	3	9	10	9	7	15	8	0
Slc12a2	0.275626	0.0202196	0.0433057		0.0253344	3.28549	2.35003	3	3	4	3	3	3	9	10	9	7	15	8	0
Slc17a8	0.146881	0.020468	0.124955	0.603122	0.951495	3.21488	1.9382	3	3	4	3	3	3	9	10	9	7	15	8	0
Slc1a1	0.064364	0.0229931	0.0336286	0.0421691	0.60445	3.7543	2.4781	3	3	4	3	3	3	9	10	9	7	15	8	0
Slc1a2	0.0470065	0.245996	0.169066	0.732835	0.280871	3.21407	2.31016	3	3	4	3	3	3	9	10	9	7	15	8	0
Sox8	0.00899175	0.0485625	0.0216816	0.23056	0.325768	3.78666	2.57777	3	3	4	3	3	3	9	10	9	7	15	8	0
Tbx2	0.625928	0.574342	0.014536	0.16731	0.0691387	3.20224	2.34651	3	3	4	3	3	3	9	10	9	7	15	8	0
Tdo2	0.236649	0.497431	0.356986	0.184471	0.324782	3.20239	2.1973	3	3	4	3	3	3	9	10	9	7	15	8	0
Tiam1	0.00227902	0.0327856	0.0432399	0.551146	1.01709	3.29222	2.06125	3	3	4	3	3	3	9	10	9	7	15	8	0
Trim66	0.0176857	0.0129029	0.0213222	0.0911718		3.61228	2.24464	3	3	4	3	3	3	9	10	9	7	15	8	0
Vipr2	0.125958	0.0228984	0.0380205	0.0267767	0.277802	3.74163	2.76692	3	3	4	3	3	3	9	10	9	7	15	8	0
Wnt9b	0.0364966	0.126396	0.0504299	0.599604	0.22027	3.92693	2.03988	3	3	4	3	3	3	9	10	9	7	15	8	0
Zmat4	0.149209	0.0249391	0.0107957	0.116534	0.623141	3.64246	2.43292	3	3	4	3	3	3	9	10	9	7	15	8	0
Abat	0.00945353	0.110125		0.218782	1.2522	2.27236	2.13707	4	1	6	3	3	3	9	10	9	12	12	2	9
Bcat1	0.14566	0.0960793	0.008424	0.234622	1.58094	2.65097	2.2833	4	1	6	3	3	3	9	10	9	12	12	2	9
Cttnbp2	0.0679117	0.187496	0.383633	0.458082	1.05035	2.62474	2.22779	4	1	6	3	3	3	9	10	9	12	12	2	9
Fgf20	0.0440773		0.0111763	0.112263	1.84529		2.98719	4	2	2	3	3	3	9	10	9	12	12	2	9
Hivep2	0.00461618	0.0263672	0.0753352	0.446415	1.37235	2.52643	2.54849	4	2	2	3	3	3	9	10	9	12	12	2	9
Hoxd1	0.0014482	0.112661		0.401167		1.94165	2.54307	4	2	2	3	3	3	9	10	9	12	12	2	9
Lrrtm1	0.0173956	0.00627622	0.0065284	0.0366963	1.63126	3.02488	2.27696	4	1	6	3	3	3	9	10	9	12	12	2	9
Nckap1	1.0218	0.227334	0.144237	0.0541324	1.11474	2.37585	2.0619	4	1	6	3	3	3	9	10	9	12	12	2	9
Nfe2l1	0.102303	0.00968164	0.365781	0.712095	0.986704	2.56735	2.25609	4	1	6	3	3	3	9	10	9	12	12	2	9
Phr1	0.0939113	0.0237979	0.119754	0.451988	1.44413	2.14149	2.72493	4	2	2	3	3	3	9	10	9	12	12	2	9
Pou6f1	0.0456407	0.706142	0.628534	0.285505	0.849124	2.46586	2.0192	4	1	6	3	3	3	9	10	9	12	12	2	9
Esrra	0.139033	0.0252836	0.0325694	0.0720527	1.52222	2.45532	2.75352	4	2	2	3	3	3	9	10	9	12	12	5	12
Gabrb2	0.0241867	0.0278261	0.0324263	0.563721	1.20275	2.19544	2.95365	4	2	2	3	3	3	9	10	9	12	12	5	12
Nfat5	0.0627226	0.06644	0.600106	0.780414	0.87867	2.1127	2.49895	4	2	2	3	3	3	9	10	9	12	12	5	12
Nfyc	1.15618	0.0814857	0.0117801	0.0213439	1.0919	1.97902	2.65829	4	2	2	3	3	3	9	10	9	12	12	5	12
Prnp	0.0158972	0.0270355	0.103026	0.333263	1.38156	2.3843	2.75492	4	2	2	3	3	3	9	10	9	12	12	5	12
Sort1	0.0439251	0.114826	0.0131091	0.163341	1.45225	2.4077	2.80485	4	2	2	3	3	3	9	10	9	12	12	5	12
Sfrp1	0.812303	0.477213	0.125982	0.0383997	1.53158	3.01453		3	1	6	3	3	3	9	10	9	12	13	8	0
9130213B05Rik	0.453738	0.0263424	0.126542	0.227603	0.853547	2.53164	2.78058	4	2	2	3	3	3	9	10	9	12	15	5	12
Abca2	0.00667068	0.016078	0.0877193	0.541276	1.11922	2.76966	2.45938	4	2	2	3	3	3	9	10	9	12	15	5	12
Adcy9	0.148712	0.00693083	0.401804	0.0604088	0.287276	3.09665	2.99822	4	2	2	3	3	3	9	10	9	12	15	5	12
Amotl1		0.0180542	0.0507926	0.120726	0.851808	2.25235	2.70627	4	2	2	3	3	3	9	10	9	12	15	5	12
Ar	0.372685	0.0707202	0.221223	0.756763	0.577521	2.65613	2.34495	4	2	2	3	3	3	9	10	9	12	15	5	12
Arnt	0.541157	0.0244621	0.165289	0.195255	0.491	2.4548	3.12804	4	2	2	3	3	3	9	10	9	12	15	5	12
Bcar1	0.0235248	0.37605	0.133116	0.00929757	0.136693	2.79934	3.52198	4	2	2	3	3	3	9	10	9	12	15	5	12
Bcl6	0.583023	0.0716393	0.0928419	0.263877		2.58689	2.40173	4	2	2	3	3	3	9	10	9	12	15	5	12
Btbd11	0.00145732	0.0893288	0.0664323	0.0852115	1.35405	2.86837	2.53516	4	2	2	3	3	3	9	10	9	12	15	5	12
C130076O07Rik	0.0090977	0.505096	0.852417	0.49471	0.416491	2.42297	2.29922	4	2	2	3	3	3	9	10	9	12	15	5	12
C4b	0.154712	0.138177	0.15065	0.447396	0.727484	2.52585	2.85573	4	2	2	3	3	3	9	10	9	12	15	5	12
Calb1	0.0409944	0.317034	0.213199	0.386866	0.936459	2.6032	2.50225	4	2	2	3	3	3	9	10	9	12	15	5	12
Camk2a	0.0100537	0.0115973	0.701026	0.118109	0.49068	2.5993	3.06923	4	2	2	3	3	3	9	10	9	12	15	5	12
Cerk	0.11824	0.123128	0.348872	0.0390689	0.747429	2.51719	3.10607	4	2	2	3	3	3	9	10	9	12	15	5	12
Cnp1	0.0689191	0.00264182	0.0828243	0.125047	0.890964	2.5557	3.2739	4	2	2	3	3	3	9	10	9	12	15	5	12
Copg2	0.399309	0.641665	0.0211824	0.0802368	0.998236	2.33183	2.52754	4	2	2	3	3	3	9	10	9	12	15	5	12
Cx3cl1	0.0141938	0.0161915	0.00601084	0.35754	0.911391	2.45865	3.23602	4	2	2	3	3	3	9	10	9	12	15	5	12
Dlgh4	0.180937	0.781261	0.34578	0.374472	0.708142	2.31624	2.29317	4	2	2	3	3	3	9	10	9	12	15	5	12
Egr1	0.034	1.36225	0.191981	0.190911	0.241182	2.40385	2.57582	4	2	2	3	3	3	9	10	9	12	15	5	12
Ets2	0.171053	0.505443	0.118775	0.62076	0.0570223	2.8119	2.71505	4	2	2	3	3	3	9	10	9	12	15	5	12
Etv5	0.10296	0.0244303	0.295377	0.242188	0.557007	2.80994	2.96809	4	2	2	3	3	3	9	10	9	12	15	5	12
Faah	0.0361505		0.0169332	0.097982	0.656598	2.60262	2.58972	4	2	2	3	3	3	9	10	9	12	15	5	12
Gda	0.12077	0.0359514	0.0388933	0.25273	0.722216	3.12675	2.70269	4	2	2	3	3	3	9	10	9	12	15	5	12
Glra1	0.569563	0.087977	0.104679	0.385501	0.081673	3.11016	2.66044	4	2	2	3	3	3	9	10	9	12	15	5	12
Gls	0.0399751	0.00848551	0.0509376	0.356548	0.530693	3.07097	2.94239	4	2	2	3	3	3	9	10	9	12	15	5	12
Gpr123	0.0126953	0.00454121	0.0122815	0.0188666	0.0901281	3.19574	3.66574	4	2	2	3	3	3	9	10	9	12	15	5	12
Gpr37	0.00998621	0.0127128	0.0314062	0.108084	0.0329143	2.82158	3.98331	4	2	2	3	3	3	9	10	9	12	15	5	12
Gpr37l1	0.183817	0.00758372	0.0051638	0.0244426	0.310618	3.54489	2.92348	4	2	2	3	3	3	9	10	9	12	15	5	12
Gpr83	0.737288	0.092307	0.057883	0.111891	0.133252	2.59715	3.27022	4	2	2	3	3	3	9	10	9	12	15	5	12
Grhl1	0.00297392	0.00366384	0.0753719	1.07285	0.690266	2.3028	2.85207	4	2	2	3	3	3	9	10	9	12	15	5	12
Grin2b	0.0393371	0.0650992	0.353778	0.887703	0.454455	2.63752	2.56211	4	2	2	3	3	3	9	10	9	12	15	5	12
Grin2c	0.130291	0.0491477	0.0928302	0.0214544	0.156665	3.33306	3.21655	4	2	2	3	3	3	9	10	9	12	15	5	12
Gtf3c1	1.24801	0.139089	0.266748	0.291084	0.341739	2.4165	2.29683	4	2	2	3	3	3	9	10	9	12	15	5	12
Hdac5	0.317095	0.0961704	0.0243439	0.0896219	1.17668	2.60484	2.69125	4	2	2	3	3	3	9	10	9	12	15	5	12
Hivep3	0.114159	0.0280445		0.582756	0.508437	2.55497	2.21163	4	2	2	3	3	3	9	10	9	12	15	5	12
Hlf	0.0102575	0.161558	0.107282	0.0520321	0.00962503	2.86243	3.79682	4	2	2	3	3	3	9	10	9	12	15	5	12
Hmbox1	0.263033	0.453952	0.454632	0.792806	0.503338	2.12446	2.40778	4	2	2	3	3	3	9	10	9	12	15	5	12
Hr	0.0418429	0.00238738	0.0279384	0.0429728	0.0553853	3.72699	3.10249	4	2	2	3	3	3	9	10	9	12	15	5	12
Il16	0.10731	0.0439831	0.0815828	0.287671	0.144861	3.29916	3.03543	4	2	2	3	3	3	9	10	9	12	15	5	12
Jam3	0.325617	1.52229	0.0464548	0.10189	0.0602837	2.6255	2.31797	4	2	2	3	3	3	9	10	9	12	15	5	12
Kcnc2	0.159745	0.0122133	0.0253698	0.0162018	0.456007	2.62464	3.70582	4	2	2	3	3	3	9	10	9	12	15	5	12
Kcnmb4	0.0236212	0.112434	0.120674	0.0331129	1.21075	2.89238	2.60704	4	2	2	3	3	3	9	10	9	12	15	5	12
Klf15	0.0598884	0.758955	0.57937	0.532595	1.02585		3.04334	4	2	2	8	3	3	9	10	9	12	15	5	12
Lgi3	0.112821	0.00205373	0.00797967	0.264454	1.01243	3.05944	2.54082	4	2	2	3	3	3	9	10	9	12	15	5	12
Mbp	0.00119313		0.00253391	0.0337564	0.236298	2.65129	3.07493	4	2	2	3	3	3	9	10	9	12	15	5	12
Mta3	0.25099	0.0476612	0.0371467	0.046692	0.196184	3.07371	3.34762	4	2	2	3	3	3	9	10	9	12	15	5	12
Mxd4	0.158624	0.139936			0.084999	2.41625	2.2002	4	2	2	3	3	3	9	10	9	12	15	5	12
Mxi1	0.253585	0.829397	0.229039	0.185762	0.32059	2.36534	2.81629	4	2	2	3	3	3	9	10	9	12	15	5	12
Myst2	0.306564	0.285991	0.203744	0.701716	0.259088	2.58416	2.65874	4	2	2	3	3	3	9	10	9	12	15	5	12
Ncor2	0.190544	0.4382	0.767266	0.340037	0.295358	2.51615	2.45245	4	2	2	3	3	3	9	10	9	12	15	5	12
Nefh	0.0488423	0.00196132	0.00771164	0.165078	0.507238	3.23165	3.03752	4	2	2	3	3	3	9	10	9	12	15	5	12
Nfasc	0.00743254	0.369131	0.0710704	0.77686	0.650849	2.7426	2.38206	4	2	2	3	3	3	9	10	9	12	15	5	12
Nfil3	0.0312701	0.27816	0.0234787	0.048874	0.255616	2.70796	3.65465	4	2	2	3	3	3	9	10	9	12	15	5	12
Nfkbie	0.710739	0.203418	0.0690257	0.322862	0.561434	2.69803	2.43449	4	2	2	3	3	3	9	10	9	12	15	5	12
Npas2	0.0820346	0.132546	0.085483	0.0599674	0.0717378	3.22566	3.34258	4	2	2	3	3	3	9	10	9	12	15	5	12
Nr1d1	0.00500246	0.012748	0.0574796	0.00765196	0.684012	2.80496	3.42815	4	2	2	3	3	3	9	10	9	12	15	5	12
Nr1d2	0.0334358	0.0394153	0.00767371	0.0604945	0.139332	3.05211	3.66754	4	2	2	3	3	3	9	10	9	12	15	5	12
Pappa2		0.0189855	0.0366354	1.21092	0.304221	2.21278	2.21646	4	2	2	3	3	3	9	10	9	12	15	5	12
Pcp4	0.000158764	0.0322962	0.129533	0.272448	0.754124	3.02196	2.78948	4	2	2	3	3	3	9	10	9	12	15	5	12
Per1	0.22414	0.0228263	0.0891347	1.06688	0.435857	2.52769	2.63347	4	2	2	3	3	3	9	10	9	12	15	5	12
Pex2	0.0331355	0.00933018	0.0264058	0.04616	0.179849	3.3953	3.30982	4	2	2	3	3	3	9	10	9	12	15	5	12
Plcb4	0.0199908	0.0133221	0.0492502	0.670184	0.901219	2.53395	2.81209	4	2	2	3	3	3	9	10	9	12	15	5	12
Plp1	0.0179117	0.0522353	0.0263503	0.0255084	0.528045	3.03104	3.31891	4	2	2	3	3	3	9	10	9	12	15	5	12
Prkcd	0.037008	0.0038648	0.00204854	0.095632	0.0141118	2.84413	4.0032	4	2	2	3	3	3	9	10	9	12	15	5	12
Rasgrf1	0.0289768	0.00595694	0.0122673	0.0538972	0.219278	3.41607	3.26355	4	2	2	3	3	3	9	10	9	12	15	5	12
Rgs4	0.0779825	0.0217591	0.134711	0.215426	0.5973	3.21376	2.73906	4	2	2	3	3	3	9	10	9	12	15	5	12
Scg5	0.0688042	0.101448	0.39841	0.05877	1.01183	2.39644	2.9643	4	2	2	3	3	3	9	10	9	12	15	5	12
Setd7	0.223127	0.0289209	0.026947	0.0138797	0.0258844	3.30888	3.37237	4	2	2	3	3	3	9	10	9	12	15	5	12
Sh3bgrl2	0.824258	0.0609185	0.0135259	0.0282708	0.262503	2.63565	3.17487	4	2	2	3	3	3	9	10	9	12	15	5	12
Snf8	0.782746	0.0521368	0.0652017	0.427117	0.338658	2.31858	3.01556	4	2	2	3	3	3	9	10	9	12	15	5	12
Sorbs1	0.214555	0.388129	0.132036	0.16165	1.10771	2.38671	2.60921	4	2	2	3	3	3	9	10	9	12	15	5	12
Sorl1	0.164776	0.0969715	0.0765283	0.172603	0.395526	3.17126	2.92233	4	2	2	3	3	3	9	10	9	12	15	5	12
Sox10	0.0132119	0.00248881	0.0056475	0.257443	0.0801962	3.17252	3.46849	4	2	2	3	3	3	9	10	9	12	15	5	12
Sox21	0.139539	0.0265006	0.00402836	0.0862483	0.0302309	3.20712	3.50633	4	2	2	3	3	3	9	10	9	12	15	5	12
Srpk2	0.0934324	0.0551049	0.0452503	0.369155	0.275232	3.0168	3.14503	4	2	2	3	3	3	9	10	9	12	15	5	12
Syn1	0.0810103	0.0416824	0.00764127	0.402248	0.959858	2.3379	3.16966	4	2	2	3	3	3	9	10	9	12	15	5	12
Synpr	0.0220125	0.0725857	0.0775709	0.290616	0.389303	3.42624	2.72167	4	3	4	3	3	3	9	10	9	12	15	5	12
Tac2	0.258849	0.0243858	0.0512286	0.0398722	0.0964107	3.32805	3.20121	4	2	2	3	3	3	9	10	9	12	15	5	12
Taf7	0.578956	0.209808		0.287788	0.18727	2.09295	2.64323	4	2	2	3	3	3	9	10	9	12	15	5	12
Tef	0.0279579	0.115945	0.0912861	0.0571135	0.268537	2.73106	3.7081	4	2	2	3	3	3	9	10	9	12	15	5	12
Tnnt1	0.00253106	0.0326073	0.0581672	0.232684	0.266189	2.77282	3.635	4	2	2	3	3	3	9	10	9	12	15	5	12
Tsc22d3	0.164809	0.104574	0.19597	0.125697	0.355669	2.97699	3.07629	4	2	2	3	3	3	9	10	9	12	15	5	12
Vamp1	0.0273616	0.0166127	0.0790939	0.0647209	0.488473	2.99052	3.33322	4	2	2	3	3	3	9	10	9	12	15	5	12
Wfs1	0.120317	0.0419935	0.0528959	0.191917	0.463393	2.69785	3.43163	4	2	2	3	3	3	9	10	9	12	15	5	12
Zfp535	0.53209	0.252445	0.145588	0.113417	0.382234	2.54711	3.02712	4	2	2	3	3	3	9	10	9	12	15	5	12
Agt	0.0626997	0.00393372	0.00168463	0.106812	1.19104	3.24613	2.38771	4	3	4	3	3	3	9	10	9	12	15	8	0
Cck	0.0141101	0.00109824	0.00592987	0.0903176	0.936726	3.36003	2.59179	4	3	4	3	3	3	9	10	9	12	15	8	0
Grm1	0.00668187	0.0124252	0.140849	0.25854	0.934712	3.20986	2.43693	4	3	4	3	3	3	9	10	9	12	15	8	0
Lrrc4	0.0231696	0.279298	0.0165408	0.208497	1.23943	3.00676	2.2263	4	1	6	3	3	3	9	10	9	12	15	8	0
Stat3	0.317734	0.0879684	0.167798	0.221414	0.810147	3.05607	2.33887	4	3	4	3	3	3	9	10	9	12	15	8	0
D330017J20Rik	0.0538846	0.122567	0.100594	0.150315	0.655466	3.32412	2.59306	4	3	4	3	3	3	9	10	9	12	15	8	12
Gabrb1	0.0396179		0.0699692	0.0629353	0.122355	3.19602	2.5091	4	3	4	3	3	3	9	10	9	12	15	8	12
Gpr88	0.202553	0.0424432	0.0336712	0.0298178	0.558423	3.45223	2.68087	4	3	4	3	3	3	9	10	9	12	15	8	12
Pcdh20	0.691856	0.0331498	0.402899	0.0500166	0.522414	2.91928	2.38038	4	2	2	3	3	3	9	10	9	12	15	8	12
S100b	0.354148	0.00621762	0.0108555	0.370152	0.323708	3.33599	2.59893	4	3	4	3	3	3	9	10	9	12	15	8	12
Chrm2	0.0425905	0.00882301	0.0236185	0.619095	1.49928	3.33197	1.47462	3	3	4	3	3	3	10	3	12	7	13	8	0
Npy2r	0.246086	0.17671	0.198243	0.475581	1.27986	3.01486	1.60866	3	1	6	3	3	3	10	3	12	7	13	8	0
Myt1	0.192668	0.732339	0.709748	0.515266	0.608743	2.4119	1.82933	4	1	6	3	3	3	10	10	9	7	12	8	0
Cyc1	1.1545	0.0363706	0.117102	0.164745	1.06242	2.77315	1.69171	3	1	6	3	3	3	10	10	9	7	13	8	0
Dscaml1	0.165656	0.226636	0.958887	0.140412	0.771486	3.15236	1.58456	3	3	4	3	3	3	10	10	9	7	13	8	0
Atf5	1.22075	0.985078		0.457866	0.473515		1.86279	3	3	4	3	3	9	4	2	8	9	9	11	2
Bhlhb5	0.128409	1.84925	0.425606	0.134239	0.621061	2.04281	1.79863	0	1	6	3	3	9	4	2	8	9	14	0	17
Cnr2	0.381949	1.68862	0.211721	0.561635	0.364524	2.0905	1.70106	0	1	6	3	3	9	4	2	8	9	14	0	17
Rora	0.207346	0.482637	1.67228	0.332591	0.488789	1.9906	1.82576	4	1	6	4	3	9	4	2	8	9	14	0	17
Slc2a1	0.143481	1.4222	0.53581	0.719824	0.174137	2.17	1.83455	4	1	6	3	3	9	4	2	8	9	14	0	17
Tbx20	1.60267	0.128084	0.335422	0.508363	0.104851	2.96734	1.35328	3	3	4	3	3	9	10	0	2	1	6	10	5
Angptl6	0.440618	0.121606	0.746373	1.48505	0.194683	3.01167		3	3	4	3	3	9	10	0	12	2	13	6	13
Taf6	1.10078	0.367392	0.209151		0.29624	2.58017	1.44627	3	1	4	3	3	9	10	0	12	2	13	10	13
Nf1	0.0876857	0.996741	0.706584	0.467988	0.683369	2.9051	1.15253	3	3	4	3	3	9	10	0	12	7	13	6	13
Col15a1	0.696144	0.47941	0.270486	0.130121	1.1469	2.86972	1.40722	3	1	6	3	3	9	10	0	12	7	13	8	0
Nanog	0.327691	1.16937	0.457387	0.31378	0.305189	2.84057	1.58601	3	3	4	3	3	9	10	0	12	7	13	8	0
Ncoa2	0.419209	0.0495765	0.0246487	0.968733	0.775674	3.27985	1.48231	3	3	4	3	3	9	10	0	12	7	13	8	0
Nkx3-1	0.957219	0.820802	0.32773	0.19646	0.274456	2.92891	1.49442	3	3	4	3	3	9	10	0	12	7	13	8	0
Pou1f1	0.388715	0.583162	0.552214	0.762725	0.404849	2.803	1.50533	3	3	4	3	3	9	10	0	12	7	13	8	0
Tiam2	0.0304395	1.01183	0.767797	0.435536	0.405089	2.94298	1.40633	3	3	4	3	3	9	10	0	12	7	13	8	0
Zfpm2	0.0941507	0.814325	0.579995	0.307448	0.848528	3.13483	1.22072	3	3	4	3	3	9	10	0	12	7	13	8	0
Nr6a1	0.379753	0.882132	1.69176	0.2112	0.184399	2.15296	1.4978	0	1	6	3	3	9	10	2	8	9	14	0	17
Erf	0.0942487	1.12329	0.115069	0.176201		3.06187	1.42932	3	3	4	3	3	9	10	3	12	7	13	8	0
Spp1	0.16262	0.183917	0.0922726	0.59127	1.28703	3.1822	1.50069	3	3	4	3	3	9	10	3	12	7	13	8	0
Col12a1	1.05794	0.347514	0.361922	0.122439	0.310533	3.18208	1.61757	3	3	4	3	3	9	10	10	9	7	13	8	0
Daam2	0.35197	1.02299	0.756494	0.193672	0.142762	2.8468	1.68531	3	3	4	3	3	9	10	10	9	7	13	8	0
Tmem119	1.08161	0.403361	0.182883	0.130691	0.370503	3.25486	1.57609	3	3	4	3	3	9	10	10	9	7	13	8	0
Sema4d	0.0373773	0.228858	0.0822161	1.88179	0.273776	2.51195	1.98403	4	1	6	3	3	9	10	10	12	2	13	6	13
Aldh1a1	0.226239	0.381252	0.756253	0.782039	0.193599	2.98634	1.67427	3	3	4	3	3	9	10	10	12	7	13	8	0
Epas1	0.190181	0.719562	0.493164	0.343994	0.791776	2.83256	1.62876	3	1	6	3	3	9	10	10	12	7	13	8	0
Hod	0.586593	0.114188	0.121351	0.882443	0.498273	3.13674	1.66041	3	3	4	3	3	9	10	10	12	7	13	8	0
Ikzf1	0.2534	0.231402	1.12024	0.30998	0.362073	3.23944	1.48346	3	3	4	3	3	9	10	10	12	7	13	8	0
Kcnip2	0.601308	0.0562426	0.357403	0.67545	0.289173	3.43759	1.58284	3	3	4	3	3	9	10	10	12	7	13	8	0
Lyzs	0.169295	0.887417	0.740532	0.374514	0.409012	2.74981	1.66942	3	3	4	3	3	9	10	10	12	7	13	8	0
Ngfb	0.228034	0.118311	0.126749	1.3892	0.126052	3.32274	1.68891	3	3	4	3	3	9	10	10	12	7	13	8	0
Scn1a	0.959793	0.0543708	0.0970631	0.904651	0.262692	2.97392	1.74751	3	3	4	3	3	9	10	10	12	7	13	8	0
Unc5b	0.211052	0.0812746	0.909502	0.814178	0.618101	2.58285	1.78305	3	1	6	3	3	9	10	10	12	7	13	8	0
Whrn	0.407273	0.231973	0.142186	1.04821	0.666131	2.75696	1.74727	3	1	6	3	3	9	10	10	12	7	13	8	0
Fgf2	2.24644	0.437867	0.349492	2.0301	1.73406	0.0351124	0.166928	2	4	3	5	4	0	6	9	7	5	4	15	11
S100a10	2.37579	0.0579925	0.0473972	2.05092	2.01303	0.232363	0.222505	2	4	3	5	4	0	6	9	7	5	4	15	11
Bmp6	0.566918	1.23133	0.433194	2.00969	0.53214	1.86173	0.364992	2	4	3	5	4	5	7	0	10	2	14	0	17
Rest	1.00621	0.537551	0.29595	2.01732	0.63492	1.87948	0.628574	2	4	3	5	4	5	7	0	10	2	14	0	17
Fas	0.70078	0.56314	0.647051	2.06145	1.29024	0.235372	1.50197	2	4	3	5	4	5	7	2	8	9	1	14	16
Th	0.104757	0.102682	0.71763	2.16439	1.07346	1.16561	1.67146	2	4	3	5	4	5	7	2	8	9	14	0	17
Chrm1	0.00351169	0.0728481	0.00248813	2.30858	1.49738	2.02023	1.09496	2	4	3	4	4	5	7	8	13	2	14	0	17
Trim36	0.57768	0.607964	0.113189	2.03218		1.91203	0.756953	2	4	3	5	4	5	7	8	13	2	14	0	17
Cebpa		0.252099	0.324604	2.13281	1.46292		0.82757	2	4	3	5	4	5	7	8	13	2	14	14	16
Cbln4	0.0115031	0.0283053	0.252671	2.42651	1.99607	1.69705	0.587885	2	4	3	5	4	5	7	8	13	3	1	14	16
Erbb4	0.0815251	0.0526964	0.842888	2.7099	2.0595	0.745338	0.508146	2	4	3	5	4	5	7	8	13	3	1	14	16
Hcrtr1	0.130678	0.298098	0.182398	2.63386	2.07975	1.29547	0.379749	2	4	3	5	4	5	7	8	13	3	1	14	16
Mpped1	0.377607	0.149854	0.261701	2.40073	1.81606	1.50673	0.487319	2	4	3	5	4	5	7	8	13	3	1	14	16
Smad5	0.614372	0.58185	0.387391	2.23163	1.62749	1.22981	0.327461	2	4	3	5	4	5	7	8	13	3	1	14	16
A2m	0.290494	0.161099	1.0513	2.02078	2.22788	0.559274	0.689174	2	4	3	5	4	5	7	8	13	3	3	14	14
Agrp	1.1378	0.309454	0.169038	2.20256	2.1117	0.217378	0.852082	2	4	3	5	4	5	7	8	13	3	3	14	14
Angptl4	1.29252	0.705634	0.338401	2.00997	2.12251	0.451046	0.0799216	2	4	3	5	4	5	7	8	13	3	3	14	14
Angptl7	0.0769335	0.487057	0.503442	2.50996	2.08236	0.365654	0.974588	2	4	3	5	4	5	7	8	13	3	3	14	14
Avp	0.456401	0.150797	0.222355	2.1457	1.74005	0.972256	1.31244	2	4	3	5	4	5	7	8	13	3	3	14	14
Barx2	0.155102	0.0357645	0.0325018	2.28199	2.48843	0.628071	1.37814	2	4	3	5	4	5	7	8	13	3	3	14	14
Cacna1h	0.0145952	0.130909	0.647565	2.49796	2.16832	0.930112	0.610544	2	4	3	5	4	5	7	8	13	3	3	14	14
Cbln2	0.0287113	0.910697	0.733764	1.76788	1.77534	1.11415	0.669454	2	4	3	5	4	5	7	8	13	3	3	14	14
Cdh11		0.0754287	0.312736	2.09305	1.84908	1.21177	0.457938	2	4	3	5	4	5	7	8	13	3	3	14	14
Dach2	1.3589	0.231372	0.362045	2.36593	2.10203	0.0478753	0.531852	2	4	3	5	4	5	7	8	13	3	3	14	14
Efcbp2	0.11347	0.188408	0.81279	1.92294	1.93626	0.935469	1.09067	2	4	3	5	4	5	7	8	13	3	3	14	14
Fgf17	1.32064	0.566917	0.248728	1.92169	1.85143	0.391905	0.698683	2	4	3	5	4	5	7	8	13	3	3	14	14
Fgl1	0.594081	0.241514	0.956742	2.15424	1.7805	0.908913	0.364012	2	4	3	5	4	5	7	8	13	3	3	14	14
Fxyd6	0.0016367	0.100823	0.503013	2.21759	2.3468	1.37801	0.452135	2	4	3	5	4	5	7	8	13	3	3	14	14
Gja9	0.0190238	0.0233608	0.0445691	2.43338	2.65826	1.65418	0.167229	2	4	3	5	4	5	7	8	13	3	3	14	14
Grm3	0.105984	0.284831	1.07367	2.30896	2.70819	0.399446	0.118929	2	4	3	5	4	5	7	8	13	3	3	14	14
Jag2	0.110699	0.0931275	0.0766028	2.21889	2.43567	1.61731	0.447699	2	4	3	5	4	5	7	8	13	3	3	14	14
LOC545810	0.104822	0.802495	0.930354	2.10529	1.64144	0.957223	0.458373	2	4	3	5	4	5	7	8	13	3	3	14	14
Layn	1.01258		0.263738	2.00059	2.28876	0.35983	0.0745047	2	4	3	5	4	5	7	8	13	3	3	14	14
Mdga1	0.252471	0.533484	0.703582	2.42359	2.39216	0.577984	0.116734	2	4	3	5	4	5	7	8	13	3	3	14	14
Neurod4	1.98751	0.0699007	0.071417	2.21313	2.51259	0.0584185	0.0870333	2	4	3	5	4	5	7	8	13	3	3	14	14
Nos1	0.661705	0.0528432	0.508137	2.09549	2.15068	0.930618	0.600519	2	4	3	5	4	5	7	8	13	3	3	14	14
Npy	0.136857	0.262999	0.370591	2.02656	2.42661	1.08109	0.695298	2	4	3	5	4	5	7	8	13	3	3	14	14
Ntn1	0.427286	0.112992	0.681928	2.25677	2.64677	0.818034	0.0562212	2	4	3	5	4	5	7	8	13	3	3	14	14
Oxtr	0.93077	0.113029	0.611014	2.02865	2.05342	1.04442	0.218701	2	4	3	5	4	5	7	8	13	3	3	14	14
Pax2	0.284272	0.0383091	0.0414652	2.24993	2.32661	1.79253	0.266882	2	4	3	5	4	5	7	8	13	3	3	14	14
Pitx1	0.551719			1.9935		0.454779		2	4	3	5	4	5	7	8	13	3	3	14	14
Plxna2	0.00345065	0.570742	0.984594	2.12574	1.86865	1.01867	0.428159	2	4	3	5	4	5	7	8	13	3	3	14	14
Ros1	0.307279	1.53701	0.162389	2.08573	2.30189	0.273046	0.332648	2	4	3	5	4	5	7	8	13	3	3	14	14
Vegfa	0.0361803	0.281851	0.811028	1.90787	2.31515	0.649927	0.997991	2	4	3	5	4	5	7	8	13	3	3	14	14
Fev	0.332153				1.72166	1.45408	0.49211	2	4	3	5	4	5	7	8	13	3	14	0	16
Amhr2	1.28202	0.0220053	0.317896	1.83204	1.60459	1.64028	0.301165	2	4	3	5	4	5	7	8	13	3	14	14	14
Barx1	0.24642	0.913614	0.236375	1.80157	1.61208	0.781061	1.40888	2	4	3	5	4	5	7	8	13	3	14	14	17
Itgb8	0.168083	0.2441	0.420202	2.01846	1.82882	1.60936	0.710971	2	4	3	5	4	5	7	8	13	3	14	14	17
Lmo4	0.300539	0.325558	0.350712	2.00899	1.72544	1.36249	0.926275	2	4	3	5	4	5	7	8	13	3	14	14	17
Pknox2	0.604989	0.312844	0.0705416	2.02342	1.61163	1.51335	0.86323	2	4	3	5	4	5	7	8	13	3	14	14	17
Dsc3	1.4146		0.168597	1.88018	0.925057	0.919497	0.692063	2	4	3	5	4	5	7	9	7	5	4	15	15
Acvr2a	0.230851	0.407907	1.01838	2.69118	1.13321	1.12179	0.39668	2	4	3	5	4	5	7	12	10	0	1	3	16
Adra2c		0.424381	0.209097	3.62499	1.21852	0.207088	0.315928	2	4	3	5	4	5	7	12	10	0	1	3	16
Agtr1a	0.00634743	0.08392	0.0415619	3.26565	1.93182	1.24794	0.422762	2	4	3	5	4	5	7	12	10	0	1	3	16
Angpt4	0.831958	0.526496	0.379176	3.22807	1.70106	0.102346	0.230896	2	4	3	5	4	5	7	12	10	0	1	3	16
Anxa2	0.924988	0.073462		2.76515	0.0541248	0.835759	1.34652	2	4	3	5	4	5	7	12	10	0	1	3	16
Boc	0.904936	0.982319	0.257317	2.35069	0.868117	0.865555	0.771071	2	4	3	5	4	5	7	12	10	0	1	3	16
Calcr	0.230288	0.160442	0.582768	3.59632	0.667644	1.29054	0.471994	2	4	3	5	4	5	7	12	10	0	1	3	16
Ccng1	1.54509	0.267051	0.655898	3.1442	1.06177	0.199686	0.126307	2	4	3	5	4	5	7	12	10	0	1	3	16
Cdh23	0.174596	0.406599	0.461405	3.87802	0.39712	1.35873	0.323529	2	4	3	5	4	5	7	12	10	0	1	3	16
Clock	0.117969	0.106091	0.272351	3.60982	0.599795	1.88541	0.408564	2	4	3	5	4	5	7	12	10	0	1	3	16
Cpne2	0.24951	0.166199	0.0664771	4.03568	0.616468	1.19409	0.671573	2	4	3	5	4	5	7	12	10	0	1	3	16
Crx	0.618388	0.640023	0.710741	2.47455	1.23367	0.70157	0.621056	2	4	3	5	4	5	7	12	10	0	1	3	16
Crym	0.387314	1.05242	0.808793	2.23099	0.935145	0.723686	0.861649	2	4	3	5	4	5	7	12	10	0	1	3	16
Ctso	1.08251	1.15625	0.167393	3.51709	0.774628	0.183996	0.118127	2	4	3	5	4	5	7	12	10	0	1	3	16
Ctsr	0.184944	0.0289519	0.392925	3.08261	0.295321	2.1215	0.893748	2	4	3	5	4	5	7	12	10	0	1	3	16
Daam1	0.224435	0.519549	0.755768	2.34342	0.847224	1.2633	1.0463	2	4	3	5	4	5	7	12	10	0	1	3	16
Dll3	0.370124	0.41705	1.08733	2.43157	0.496703	1.63448	0.562743	2	4	3	5	4	5	7	12	10	0	1	3	16
Dlx2	0.884977	0.546503	0.0768454	2.89418	1.21617	1.31765	0.0636743	2	4	3	5	4	5	7	12	10	0	1	3	16
Drd4	0.25523	0.157526	0.0431263	4.29645	0.0555171	1.95424	0.237914	2	4	3	5	4	5	7	12	10	0	1	3	16
Dvl2	0.104886	0.0130159	0.40426	2.76168	1.25104	1.64657	0.818545	2	4	3	5	4	5	7	12	10	0	1	3	16
Efemp1	0.549045	0.146121	0.027539	3.78514	0.475538	0.800536	1.21609	2	4	3	5	4	5	7	12	10	0	1	3	16
Efna3	0.139316	0.0760669	0.143726	3.1099	1.59374	1.49238	0.444874	2	4	3	5	4	5	7	12	10	0	1	3	16
Efna4	0.297033	1.61289	0.446451	2.41081	1.42901	0.431669	0.372139	2	4	3	5	4	5	7	12	10	0	1	3	16
Efnb2	0.718042	0.592918	0.0890035	2.7039	1.91311	0.794561	0.18847	2	4	3	5	4	5	7	12	10	0	1	3	16
Egfr	0.158468	0.066016	0.0509241	5.00231	1.16851	0.451354	0.102419	2	4	3	5	4	5	7	12	10	0	1	3	16
Etv3l	1.52725	0.588075	0.376914	2.48911	1.39211	0.488935	0.137612	2	4	3	5	4	5	7	12	10	0	1	3	16
Etv4	0.860647	0.0258895	0.0509285	2.86842	1.12546	1.59443	0.474231	2	4	3	5	4	5	7	12	10	0	1	3	16
Fgf5	1.76385	0.0961012	0.101062	3.09023	1.52725	0.412452	0.00905407	2	4	3	5	4	5	7	12	10	0	1	3	16
Fgf6	0.451246	0.125753	0.14534	3.31513	0.241883	0.0377419	2.68291	2	4	3	5	4	5	7	12	10	0	1	3	16
Fgfbp1	0.324893	0.235988	0.242223	4.80532	0.621333	0.530898	0.239349	2	4	3	5	4	5	7	12	10	0	1	3	16
Fibcd1	0.160054	0.401855	0.434384	3.02441	0.880644	1.62383	0.474825	2	4	3	5	4	5	7	12	10	0	1	3	16
Foxp1	0.369397	0.0455479	0.594582	2.65098	1.76734	0.736872	0.835286	2	4	3	5	4	5	7	12	10	0	1	3	16
Fzd2	0.606899	1.10084	1.30282	2.50296	0.445839		0.0406344	2	4	3	5	4	5	7	12	10	0	1	3	16
Gdf3	0.844595	0.561574	0.107158	3.03345	1.8244	0.351532	0.277292	2	4	3	5	4	5	7	12	10	0	1	3	16
Gdf5	0.67609	1.28834	0.506925	2.83818	1.31904	0.212897	0.158536	2	4	3	5	4	5	7	12	10	0	1	3	16
Grin2d	0.242609	0.0717852	0.0475191	4.43231	1.93684	0.242733	0.0262053	2	4	3	5	4	5	7	12	10	0	1	3	16
Hmga2	1.18671	0.780977	0.421846	2.85455	0.57848		0.177434	2	4	3	5	4	5	7	12	10	0	1	3	16
Hoxa1	0.969215	0.117473	0.197372	3.91913	0.414833	0.646406	0.73557	2	4	3	5	4	5	7	12	10	0	1	3	16
Igf1r	0.19914	0.575475	0.445528	2.30139	1.2787	1.34035	0.85942	2	4	3	5	4	5	7	12	10	0	1	3	16
Insr	0.285329	0.265304	0.181818	2.50003	1.62962	1.69646	0.441447	2	4	3	5	4	5	7	12	10	0	1	3	16
Isoc1	1.38827	0.06529	0.0663716	3.1529	1.06216	1.05334	0.211662	2	4	3	5	4	5	7	12	10	0	1	3	16
Itgav	0.141582	0.516047	0.636325	2.90959	1.05645	1.23585	0.504161	2	4	3	5	4	5	7	12	10	0	1	3	16
Itlnb	0.130805	1.47828	0.883239	2.51242	0.409307	1.23407	0.351886	2	4	3	5	4	5	7	12	10	0	1	3	16
Kcng4	0.0523025	0.0429051	0.433657	2.98807	0.803284	1.11272	1.56707	2	4	3	5	4	5	7	12	10	0	1	3	16
Kctd12	0.299778	0.256479	0.475922	2.87367	1.96089	1.01416	0.119109	2	4	3	5	4	5	7	12	10	0	1	3	16
Kit	0.0585101	0.624785	0.143173	3.64578	1.9583	0.251412	0.318032	2	4	3	5	4	5	7	12	10	0	1	3	16
Kremen1	0.51824	0.104712	0.543704	4.33259	0.881338	0.400454	0.218966	2	4	3	5	4	5	7	12	10	0	1	3	16
Lefty2	0.681513	0.310004	0.24146	4.08041	1.03475	0.446212	0.205653	2	4	3	5	4	5	7	12	10	0	1	3	16
Lhx4	0.261751	0.154807	0.151977	4.69893	0.609203		0.123331	2	4	3	5	4	5	7	12	10	0	1	3	16
Lhx9	1.17579	0.796671	0.595624		1.57429	0.952447	0.905179	2	4	3	5	4	5	7	12	10	0	1	3	16
Lman1l	1.1522	0.600901	0.18311	2.91661	1.48023	0.458323	0.20862	2	4	3	5	4	5	7	12	10	0	1	3	16
Mfge8	0.188215	0.0883085	0.405179	3.08392	1.45936	1.62494	0.150084	2	4	3	5	4	5	7	12	10	0	1	3	16
Mylk	0.174854	0.0812559	0.107619	4.43336	0.704501	1.15237	0.346046	2	4	3	5	4	5	7	12	10	0	1	3	16
Nfatc1		0.17798	0.083045	3.79644	0.75882		0.183712	2	4	3	5	4	5	7	12	10	0	1	3	16
Nodal	0.282847	0.350224	0.131239	5.31653	0.326203	0.458885	0.134073	2	4	3	5	4	5	7	12	10	0	1	3	16
Npas3	0.636643	0.292014	1.40407	2.5398	1.16911	0.887379	0.0709806	2	4	3	5	4	5	7	12	10	0	1	3	16
Nr4a3	0.0517845	0.0880573	1.73122	2.86482	1.04513	0.637291	0.581694	2	4	3	5	4	5	7	12	10	0	1	3	16
Nrg1	1.18308	0.331572	0.543215	3.00181		0.522323	0.418005	2	4	3	5	4	5	7	12	10	0	1	3	16
Nrp1	0.10941	1.04647	0.743286	3.0985	0.394368	1.10009	0.507865	2	4	3	5	4	5	7	12	10	0	1	3	16
Nts	0.0360355	0.0527746	0.0715199	2.93644	2.11566	1.39625	0.391322	2	4	3	5	4	5	7	12	10	0	1	3	16
Oprm1	0.231061	0.554931	0.0837167	3.58106	0.447075	0.930288	1.17187	2	4	3	5	4	5	7	12	10	0	1	3	16
Pax5	0.188448	0.366756	0.561823	3.44865	2.04199	0.179702	0.212634	2	4	3	5	4	5	7	12	10	0	1	3	16
Pax7	0.105213	0.584314	0.277149	2.93776	0.300128	1.53955	1.25588	2	4	3	5	4	5	7	12	10	0	1	3	16
Pbx3	0.152511	0.389472	0.399565	3.10207	2.21924	0.547359	0.189786	2	4	3	5	4	5	7	12	10	0	1	3	16
Pde11a	1.37641	0.0901626	0.29426	2.92635	0.183914	0.902576	1.22632	2	4	3	5	4	5	7	12	10	0	1	3	16
Per2	0.103571	0.0935704	0.258481	2.82133	1.94914	1.10056	0.673345	2	4	3	5	4	5	7	12	10	0	1	3	16
Pgr	0.112683	0.134988	0.177172	3.56802	1.05859		0.948551	2	4	3	5	4	5	7	12	10	0	1	3	16
Pik3r1	0.138959	0.149003	0.674457	2.76024	0.193283	1.98902	1.09504	2	4	3	5	4	5	7	12	10	0	1	3	16
Plxna3	0.219095	1.25664	1.10687	2.28515	1.19718	0.477867	0.457198	2	4	3	5	4	5	7	12	10	0	1	3	16
Prox1	0.0482499		1.0154	2.5438	0.94601	1.26954	0.176997	2	4	3	5	4	5	7	12	10	0	1	3	16
Prph1	0.62951	0.0566508	0.0437694	3.60435	0.665719			2	4	3	5	4	5	7	12	10	0	1	3	16
Reln	0.203454	0.705059	1.32829	2.59169	1.08398	0.779406	0.308128	2	4	3	5	4	5	7	12	10	0	1	3	16
Rhox12	1.61132	0.386101	0.387829	2.63894	1.02671	0.329154	0.619939	2	4	3	5	4	5	7	12	10	0	1	3	16
Rprm	0.598511	0.303596	1.13573	3.0252	0.974162	0.834239	0.128562	2	4	3	5	4	5	7	12	10	0	1	3	16
Rspo4	2.02911	0.351737	0.0392154	2.69554	0.142046	0.24053	1.50181	2	4	3	5	4	5	7	12	10	0	1	3	16
Runx1t1	0.484443	0.147731	0.992153	3.14717	0.781929	1.13983	0.306742	2	4	3	5	4	5	7	12	10	0	1	3	16
Sema6c	0.100356	1.70145	1.47175	2.60768	0.497191	0.402451	0.219119	2	4	3	5	4	5	7	12	10	0	1	3	16
Sfrp4	1.03792	0.303727	0.0413134	2.69353	0.709365	2.00206	0.212081	2	4	3	5	4	5	7	12	10	0	1	3	16
Six4	2.03267	0.120699	0.0795476	3.00515	0.143351	0.922385	0.696193	2	4	3	5	4	5	7	12	10	0	1	3	16
Slc6a3	1.37129	0.444572	0.641665	2.55404	0.927672	0.727532	0.333236	2	4	3	5	4	5	7	12	10	0	1	3	16
Smad9	0.756286	0.841461	0.45571	3.28691	0.952051	0.431458	0.27612	2	4	3	5	4	5	7	12	10	0	1	3	16
Smo	0.401343	1.47196	0.280675	3.18608	0.624232	0.801857	0.233855	2	4	3	5	4	5	7	12	10	0	1	3	16
Tacr3	0.0191381	0.0522747	0.024956	2.55969	1.59071	2.01912	0.734109	2	4	3	5	4	5	7	12	10	0	1	3	16
Thbs3	0.204959	1.0076	0.153247	3.37362	1.06919	0.892177	0.299215	2	4	3	5	4	5	7	12	10	0	1	3	16
Thra	0.345097	0.237303	0.441396	3.07463	1.34847	1.15148	0.401619	2	4	3	5	4	5	7	12	10	0	1	3	16
Tle4	0.510348	0.407033	0.987468	2.88463	0.876916	0.820247	0.513361	2	4	3	5	4	5	7	12	10	0	1	3	16
Tnc	0.111692	0.228621	1.37728	2.48889	1.22283	1.35163	0.219058	2	4	3	5	4	5	7	12	10	0	1	3	16
Tox	0.0829204	0.120386	0.407245	3.11781	0.682966	2.01104	0.577633	2	4	3	5	4	5	7	12	10	0	1	3	16
Trp63	1.44245	0.0454076	0.240641	2.41014	1.17472	0.881277	0.805363	2	4	3	5	4	5	7	12	10	0	1	3	16
Uncx4.1	0.458334	0.33484	0.340533	3.86157	1.05896	0.292443	0.653329	2	4	3	5	4	5	7	12	10	0	1	3	16
Vav2	0.814483	0.101774	0.545168	3.71778	0.196367	1.13175	0.492676	2	4	3	5	4	5	7	12	10	0	1	3	16
Wnt11	0.0639922	0.147507	0.529716	2.78385	1.24066	0.198087	2.03619	2	4	3	5	4	5	7	12	10	0	1	3	16
Xpnpep2	0.736794	0.0402188	0.234714	4.27204	0.211796	1.426	0.078445	2	4	3	5	4	5	7	12	10	0	1	3	16
Zbtb16	0.740558	0.106631	0.19774	2.53208	0.521117	1.7623	1.13958	2	4	3	5	4	5	7	12	10	0	1	3	16
Zbtb33	0.939576	0.284984	0.616072	3.70427	0.971939	0.150072	0.333087	2	4	3	5	4	5	7	12	10	0	1	3	16
Bmp3	1.29786	0.178593	0.0485285	2.62893	1.95092	0.682255	0.212913	2	4	3	5	4	5	7	12	10	0	1	14	16
Phox2b	1.16857	0.887942	0.236401	2.36632	1.61774	0.391242	0.331779	2	4	3	5	4	5	7	12	10	0	1	14	16
Foxn1	0.612196	0.048873	0.0708621	2.79201	0.0568508	2.37217	1.04704	2	4	3	5	4	5	7	12	10	2	1	3	16
Plxna4	0.138527	0.125957	0.0617089	3.20886	0.357131	2.79323	0.314584	2	4	3	5	4	5	7	12	10	2	1	3	16
Tgfbr2		0.113491	0.227321	2.40266	1.08704	2.10539	0.064093	2	4	3	5	4	5	7	12	10	2	1	3	16
Ddc	0.425625	0.109386	0.853192	2.04079	0.826499	1.85384	0.890661	2	4	3	5	4	5	7	12	10	2	14	0	17
Foxn4	0.811525	0.256485	0.270704	2.09662	0.614163	1.73004	1.22047	2	4	3	5	4	5	7	12	10	2	14	0	17
Avpr2	0.333511	0.524593	0.224574	2.33687	0.781519	2.09659	0.702338	2	4	3	5	4	5	7	12	10	2	14	3	16
Stat5a	0.965398	0.7779	0.606646	1.99	1.33044		0.329617	2	4	3	5	4	5	7	12	13	2	14	14	13
Foxb2	0.746543	0.649406	0.290023	2.23456	1.59724	0.482229		2	4	3	5	4	5	7	12	13	3	1	14	16
Grm5	0.00575261	0.0233984	0.32522	2.50361	0.756712	2.66944	0.715865	2	4	3	5	4	9	10	0	12	2	14	6	13
Neurod1	0.736437	1.82207	1.35998	0.835442	0.536066	1.25041	0.459584	0	5	0	6	5	1	8	11	3	10	5	7	15
Zfhx2	0.297432	1.83193	1.72768	0.150567	0.335648	1.94632	0.710421	0	5	0	6	5	1	8	11	3	10	5	7	15
Gtf2e2	1.21361		0.883592	0.424698	0.614846	1.06186	1.8014	0	5	0	6	5	6	4	2	8	9	9	11	2
Cdh5	2.44015	2.02681	0.674583	0.674342	0.39438	0.653322	0.136411	0	5	0	6	5	6	6	9	7	5	4	15	15
Cflar	2.09162	1.80515	0.972459	0.866433	0.599907	0.425452	0.238984	0	5	0	6	5	6	6	9	7	5	4	15	15
Zfhx4	1.45166	2.00003	1.63909	0.900283	0.541613	0.189571	0.277753	0	5	0	6	5	6	8	5	3	10	5	7	15
Elk3	1.80292	1.92172	0.0834653		0.191897			0	5	1	7	5	6	8	11	2	1	6	10	15
2610109H07Rik	0.553554	3.98694	1.17455	0.265034	0.937789	0.0761524	0.00598239	0	5	0	6	5	6	8	11	6	6	10	13	3
Bhlhb4	0.328897	4.3195	0.936976	0.954296	0.311395	0.0979495	0.050984	0	5	0	6	5	6	8	11	6	6	10	13	3
Cdh17	0.247574	4.5022	0.541887	0.638328	0.380974	0.130742	0.558298	0	5	0	6	5	6	8	11	6	6	10	13	3
Col18a1	0.855235	3.12531	0.696273	0.26301	0.0544696	1.41161	0.594095	0	5	0	6	5	6	8	11	6	6	10	13	3
Dmrt3	1.68799	3.76153	0.0882769	0.267993	0.142846	0.0513637		0	5	0	6	5	6	8	11	6	6	10	13	3
Ebf1	0.559614	3.15372	0.398871	0.384347	0.536818	1.86163	0.105004	0	5	0	6	5	6	8	11	6	6	10	13	3
Eomes	0.913993	3.10649	1.43489	0.65685	0.363928	0.385334	0.138509	0	5	0	6	5	6	8	11	6	6	10	13	3
Esrrb	0.137959	3.35303	1.64198	0.443016	0.902398	0.0804816	0.441136	0	5	0	6	5	6	8	11	6	6	10	13	3
Fezf2	2.03505	4.07722	0.198395	0.319229	0.11299	0.184193	0.0729222	0	5	0	6	5	6	8	11	6	6	10	13	3
Fzd3	1.02936	2.86884	1.54089	0.648072	0.444806	0.425966	0.0420654	0	5	0	6	5	6	8	11	6	6	10	13	3
Gbx2	0.466858	2.76585	1.00994	0.718305	0.805716	0.570994	0.662344	0	5	0	6	5	6	8	11	6	6	10	13	3
Hes1	1.34123	3.84406	0.153106	1.12848	0.401147	0.111336	0.0206438	0	5	0	6	5	6	8	11	6	6	10	13	3
Htr5b	0.392769	4.23621	0.026299	0.0368009	0.427523	0.809103	1.07129	0	5	0	6	5	6	8	11	6	6	10	13	3
Irx2	0.440987	2.98682	2.11555	0.405395	0.117195	0.608384	0.325666	0	5	0	6	5	6	8	11	6	6	10	13	3
Lhx1	0.000328355	3.61913	2.53368	0.241338	0.535211	0.015536	0.0547727	0	5	0	6	5	6	8	11	6	6	10	13	3
Lhx2	1.56926	3.6688	0.375631	0.744851	0.2881	0.307492	0.0458672	0	5	0	6	5	6	8	11	6	6	10	13	3
Lrp6	0.169174	4.09947	0.128656	0.041714	0.173205	1.97164	0.416141	0	5	0	6	5	6	8	11	6	6	10	13	3
Nes	0.797669	3.5021	0.372697	0.280493	0.0853216	0.96172		0	5	0	6	5	6	8	11	6	6	10	13	3
Neurog1	1.59718	4.04404	0.0272398	0.16356	0.879646	0.215461	0.0728746	0	5	0	6	5	6	8	11	6	6	10	13	3
Nfib	0.316995	2.96051	1.64499	0.865791	0.290123	0.47905	0.442544	0	5	0	6	5	6	8	11	6	6	10	13	3
Nfix	0.513838	3.35049	0.65774	0.663498	0.557436	0.755846	0.501154	0	5	0	6	5	6	8	11	6	6	10	13	3
Nhlh1	0.318997	4.40183	0.527597	0.0518086	1.49254	0.175249	0.0319775	0	5	0	6	5	6	8	11	6	6	10	13	3
Pou2f2	0.0293682	3.73611	1.58738	0.704849	0.540381	0.357956	0.0439606	0	5	0	6	5	6	8	11	6	6	10	13	3
Rax	0.196858	2.7944	0.202908	0.463027	1.00343	0.390347	1.94903	0	5	0	6	5	6	8	11	6	6	10	13	3
Rhox11	2.1761	3.63705	0.30587	0.188943	0.234625	0.263488	0.19393	0	5	0	6	5	6	8	11	6	6	10	13	3
Rhox4b	0.804195	4.24234	0.799794	0.211508	0.158522	0.516144	0.267492	0	5	0	6	5	6	8	11	6	6	10	13	3
Rhox4e	0.904065	4.15698	0.282123	0.400359	0.66414	0.389668	0.202663	0	5	0	6	5	6	8	11	6	6	10	13	3
Scarf2	0.191548	4.89171	0.796557	0.228454	0.465055	0.324103	0.102576	0	5	0	6	5	6	8	11	6	6	10	13	3
Sox7	0.662746	3.16308	0.0517272	1.07203	0.16625		0.88417	0	5	0	6	5	6	8	11	6	6	10	13	3
Sstr2	0.123585	3.59332	0.765582	0.148965	0.760981	1.13887	0.468694	0	5	0	6	5	6	8	11	6	6	10	13	3
Tbr1	0.0831276	3.22683	2.1775	0.430466	0.140924	0.840625	0.100529	0	5	0	6	5	6	8	11	6	6	10	13	3
Tgfbr1	0.733353	5.0403	0.17213	0.108644	0.175371	0.68001	0.0901948	0	5	0	6	5	6	8	11	6	6	10	13	3
Tgif2	0.837463	5.04199	0.269965	0.0856418	0.544107	0.0901118	0.130726	0	5	0	6	5	6	8	11	6	6	10	13	3
Wnt2b	1.53231	3.28932	0.504664	0.606653	0.0717079	0.367312	0.628037	0	5	0	6	5	6	8	11	6	6	10	13	3
Aanat	0.459253	2.01333	0.50597	0.497088	0.980121	1.44147	1.10277	0	5	0	6	5	6	8	11	6	6	10	13	15
Adam17	1.02192	2.35086	0.399649	0.783082	0.332056	1.6443	0.468127	0	5	0	6	5	6	8	11	6	6	10	13	15
Arx	1.55698	2.11317	0.742493	1.81684	0.433868	0.253776	0.0828736	0	5	0	6	5	6	8	11	6	6	10	13	15
Ascl3	0.344537	2.09852	0.460779	0.469815	0.83961	2.25691	0.52982	0	5	0	6	5	6	8	11	6	6	10	13	15
Avpr1b	0.244591	2.48727	0.49901	1.33053	1.96417	0.149909	0.324518	0	5	0	6	5	6	8	11	6	6	10	13	15
Axin2	1.16046	2.03502	0.440934	0.0316623	0.421325	2.01471	0.89589	0	5	0	6	5	6	8	11	6	6	10	13	15
Axl	0.434641	2.75104	0.383685	1.33568	1.26861	0.602116	0.224228	0	5	0	6	5	6	8	11	6	6	10	13	15
Bach2	0.925066	2.67524	0.243942	0.113464	0.263132	2.66007	0.119085	0	5	0	6	5	6	8	11	6	6	10	13	15
Bcor	0.467521	2.40704	1.43378	0.837286	0.310189	1.17018	0.374006	0	5	0	6	5	6	8	11	6	6	10	13	15
Bmp15	1.76049	2.41712	0.459431	0.698384	0.771429	0.775769	0.117378	0	5	0	6	5	6	8	11	6	6	10	13	15
Bmp5	1.57157	2.36353	0.575269	2.05859	0.121717	0.226688	0.0826428	0	5	0	6	5	6	8	11	6	6	10	13	15
Cdon	0.373424	2.64962	0.945121	2.12066	0.160503	0.686143	0.0645305	0	5	0	6	5	6	8	11	6	6	10	13	15
Col23a1	1.88111	2.26165	0.518338	0.706575	0.340363	1.15444	0.137517	0	5	0	6	5	6	8	11	6	6	10	13	15
Col2a1	0.833125	2.59558	1.07068	0.676767	0.460609		0.36324	0	5	0	6	5	6	8	11	6	6	10	13	15
Col4a5	0.433366	2.17592	0.964997	0.648973	0.0759645	1.75466	0.94612	0	5	0	6	5	6	8	11	6	6	10	13	15
Col9a1	0.904261	2.19875	0.149739	0.40896	1.28685	1.86352	0.18791	0	5	0	6	5	6	8	11	6	6	10	13	15
Dcn	0.314505	2.28936	1.1881	0.915519	0.095879	1.15657	1.04007	0	5	0	6	5	6	8	11	6	6	10	13	15
E2f2		1.97854	0.462269	0.948182		0.534425	1.07659	0	5	0	6	5	6	8	11	6	6	10	13	15
Elf3	1.71699	2.14951	0.76531	0.493362	0.363814	0.936972	0.574047	0	5	0	6	5	6	8	11	6	6	10	13	15
Ephb4	0.600567	2.74383	0.524075	0.64777	0.407063	1.87501	0.20168	0	5	0	6	5	6	8	11	6	6	10	13	15
Esr1	0.139131	2.37062	0.587536	2.16831	0.381685	0.587889	0.764832	0	5	0	6	5	6	8	11	6	6	10	13	15
Fgfr4	0.718109	2.70776	0.219747	1.52117	0.786481	0.628393	0.418346	0	5	0	6	5	6	8	11	6	6	10	13	15
Hes5	1.36769	2.05495	1.15996	0.667386	0.818965	0.772532	0.158523	0	5	0	6	5	6	8	11	6	6	10	13	15
Heyl	1.8861	2.74224	1.03554	0.782577	0.339416	0.16407	0.0500588	0	5	0	6	5	6	8	11	6	6	10	13	15
Hmgb1	2.46663	2.6743	0.269101	0.181352	0.832091	0.510089	0.0664363	0	5	0	6	5	6	8	11	6	6	10	13	15
Hoxc11	0.998252	2.02896	0.215791	0.462806	1.73854	0.41021	1.14544	0	5	0	6	5	6	8	11	6	6	10	13	15
Inhbc	0.217513	2.65236	0.716891	1.53234	0.500654	1.26505	0.115183	0	5	0	6	5	6	8	11	6	6	10	13	15
Klf5		2.19534		0.491484	0.31318			0	5	0	6	5	6	8	11	6	6	10	13	15
Lrp5	0.986764	2.09511	0.0666756	1.00193	1.49289	0.649086	0.707533	0	5	0	6	5	6	8	11	6	6	10	13	15
Mertk	0.163769	2.86931	0.0811194	0.41613	0.27234	2.87065	0.326689	0	5	0	6	5	6	8	11	6	6	10	13	15
Mesp1	1.93339	2.16839	0.119097	0.567227		0.211895		0	5	0	6	5	6	8	11	6	6	10	13	15
Mfap4	1.11988	2.12995	0.736289	1.13932	0.4593	1.30831	0.106962	0	5	0	6	5	6	8	11	6	6	10	13	15
Mxd3	2.53642	2.3898	0.146009	0.675841	0.171903		0.0800275	5	5	1	7	5	6	8	11	6	6	10	13	15
Nde1	2.16826	2.7007	0.486557	0.0802674	0.403966	0.534126	0.626126	0	5	0	6	5	6	8	11	6	6	10	13	15
Nhlh2	0.793331	2.4503	1.3921	0.982612	0.857453	0.375519	0.14868	0	5	0	6	5	6	8	11	6	6	10	13	15
Nkx1-1		1.88795	0.678585		0.80278	0.630688		0	5	0	6	5	6	8	11	6	6	10	13	15
Npffr2	0.274379	2.27637		1.00268	0.99171	0.988578	0.466283	0	5	0	6	5	6	8	11	6	6	10	13	15
Nr1i3	0.535602	2.45758	0.265509	0.344837	0.674508	2.06578	0.656188	0	5	0	6	5	6	8	11	6	6	10	13	15
Pcdh18	1.39326	1.94372	0.88769	1.27561	0.127127	1.10788	0.264721	0	5	0	6	5	6	8	11	6	6	10	13	15
Pcnt	2.03755	2.2193	0.294345	0.130514	0.388668	0.191654	1.73797	0	5	0	6	5	6	8	11	6	6	10	13	15
Pdlim1	0.991458	1.88147	0.114063	0.0632157	1.68819	1.60088	0.660731	0	5	0	6	5	6	8	11	6	6	10	13	15
Prdm5	0.46642	2.01045	0.884316	1.81127	0.530399	0.331799	0.965354	0	5	0	6	5	6	8	11	6	6	10	13	15
Sox14	0.762498	1.98043	0.892301	0.501999	0.786817	1.93862	0.137336	0	5	0	6	5	6	8	11	6	6	10	13	15
Sp8	0.759482	2.43098	0.640251	0.318535	0.95639	1.67727	0.217091	0	5	0	6	5	6	8	11	6	6	10	13	15
Spic	0.129425	2.37051	0.0474109	1.37	2.1163	0.691564	0.274796	0	5	0	6	5	6	8	11	6	6	10	13	15
Tal1	1.86641	2.26245	1.32005	0.25786	0.570237	0.26445	0.458535	0	5	0	6	5	6	8	11	6	6	10	13	15
Tcf15	0.716433	2.02317	0.974257	0.925496	0.477482	1.52546	0.357698	0	5	0	6	5	6	8	11	6	6	10	13	15
Tcfap2b	0.497784	1.85661	0.830555	0.855816	1.05936	1.32222	0.577655	0	5	0	6	5	6	8	11	6	6	10	13	15
Tie1	1.27642	2.42747	0.576083	0.509182	0.0810582	1.93577	0.194019	0	5	0	6	5	6	8	11	6	6	10	13	15
Tph1	1.3813	2.0347	0.35519	0.539794	1.00095	1.14161	0.546461	0	5	0	6	5	6	8	11	6	6	10	13	15
Trp73	1.8784	2.75807	0.712749	0.233619	0.21376		0.203403	0	5	0	6	5	6	8	11	6	6	10	13	15
Vax1	0.657132	1.98422	0.652043	0.861416	0.657238	1.35153	0.836421	0	5	0	6	5	6	8	11	6	6	10	13	15
Wdhd1	1.272	2.10672		0.279179	0.845889		0.496213	0	5	0	6	5	6	8	11	6	6	10	13	15
Wnt7a	0.839477	1.85317	0.372546	0.879573		0.839433	1.2158	0	5	0	6	5	6	8	11	6	6	10	13	15
Zfhx1a	1.24055	1.93206	0.934338	0.467522	0.205544	1.4115	0.808493	0	5	0	6	5	6	8	11	6	6	10	13	15
Zic3	0.551597	2.49174	0.569905	1.81044	0.51369	0.450834	0.611796	0	5	0	6	5	6	8	11	6	6	10	13	15
mCG146432	0.0365269	2.14033	0.915051	0.197025	0.778476	2.32192	0.610672	0	5	0	6	5	6	8	11	6	6	10	13	15
Trpv1	0.965355	1.65632	0.314472	0.463683	1.63146	1.28067	0.688043	0	5	0	6	5	6	8	11	6	6	14	0	15
Hey2	2.10521	2.13387	0.314974	2.02428	0.28631	0.0446264	0.0907323	0	5	0	6	5	6	8	11	7	5	4	15	15
Sox9	0.908876	2.21585	0.581598	2.71348	0.358947	0.14187	0.0793794	0	4	0	6	5	6	8	12	10	0	1	3	15
Sncg	0.160683	1.70453	0.353106	1.15043	0.480664	1.57885	1.57174	0	5	0	6	5	9	4	2	8	9	14	0	17
Otx1	1.47321	1.7784	0.867231	0.246125	0.125355	2.40283	0.106849	0	5	1	6	5	9	8	0	2	1	6	10	5
E2f1	0.949949	2.28852	0.157339	0.131609	0.0446865	2.99504	0.432857	3	3	4	2	5	9	10	0	12	1	6	10	13
Foxc2	0.224022	1.96775	0.127787	0.613311	0.406261	2.6523	1.00857	3	1	6	4	5	9	10	0	12	2	13	6	13
Foxg1	0.612799	2.14283	0.29573	0.496459	0.272994	2.75132	0.427871	0	5	0	6	5	9	10	0	12	6	13	6	13
D030011N01Rik	1.23324	1.59171	0.270388	0.764785	0.422518	1.60561	1.11175	0	5	1	7	6	0	4	2	2	1	6	10	15
Chx10	1.25078	0.806054	0.451472	0.748808	0.570668	1.73054	1.44167	0	1	1	7	6	0	4	2	8	9	6	10	5
AI597013	1.16624	1.52585	0.434587	0.119757	0.980248	0.642624	2.1307	0	5	0	6	6	0	4	2	8	9	9	11	2
Dsg1b	1.53093	0.384149	1.17874	0.438471	0.937633	0.927897	1.60217	0	5	1	7	6	0	4	2	8	9	9	11	2
Enah	1.53254	0.0320044	1.39244	0.476229	0.885223	0.879298	1.80226	0	1	1	7	6	0	4	2	8	9	9	11	2
Gabrp	1.10206	1.47649	0.134561	0.443257	0.876033	0.903433	2.06417	0	5	1	7	6	0	4	2	8	9	9	11	2
Klf7	1.44866	0.274895	0.258456	0.995774	1.66937	0.649838	1.70301	2	1	1	7	6	0	4	2	8	9	9	11	2
Rac2	1.43271	0.829645	0.591432	0.779932	0.466923	0.802257	2.0971	0	5	1	7	6	0	4	2	8	9	9	11	2
Tcf20	1.46555	0.573597	0.137781	0.795051	0.589105	1.31505	2.12386	4	2	1	7	6	0	4	2	8	9	9	11	2
Tfam	1.64932	0.68733	0.375289	1.72614	0.0880488	0.416596	2.05728	2	5	1	7	6	0	4	2	8	9	9	11	2
Ubtf	1.8059	0.172942	0.222312	0.473257	1.03036	1.26115	2.03408	4	1	1	7	6	0	4	2	8	9	9	11	2
Lmx1b	1.30127	1.44311	0.121209	1.0251	1.23532	0.425414	1.44857	0	5	0	6	6	0	4	2	8	9	9	11	15
Zfhx1b	1.23345	1.37926	0.802591	0.560739	0.446574	1.22194	1.35546	0	5	0	6	6	0	4	2	8	9	9	11	15
Pdgfc	0.990136	1.48981	0.314139	1.10525	0.75994	1.24378	1.09695	0	5	0	6	6	0	4	2	8	9	14	0	15
Foxd1		0.891732	0.748063			1.36021		2	4	1	7	6	0	4	2	8	9	14	0	17
Foxj1	0.999677	1.06875	0.542614	1.31135	0.378588	1.4307	1.26831	0	5	1	7	6	0	4	2	8	9	14	0	17
Pnn	1.32764	0.400743	0.54781	0.86675	1.13928	1.42136	1.29641	2	1	1	7	6	0	4	2	8	9	14	0	17
Elk4	1.77289	0.934664		0.15656	0.262653	1.26526	1.60797	0	5	1	7	6	0	4	9	2	1	6	10	5
Nr1h4	1.92527	0.192085	0.453119	0.255453	0.417752	1.78603	1.97029	4	2	1	7	6	0	4	9	2	1	6	10	5
Lefty1	2.47638	0.0800974	0.319222	0.145687	0.288075		2.69053	4	2	1	7	6	0	4	9	2	1	9	11	2
Alx3	1.91876	1.06228	0.15686	0.967046	0.545865	0.35685	1.99235	0	5	1	7	6	0	4	9	7	5	9	11	2
Tgifx1	1.90831	0.545292	0.184881	0.349816	1.28621	0.931443	1.79406	5	0	1	7	6	0	4	9	7	5	9	11	2
Zfp192	2.83874	0.141492	0.0639366	0.329006	0.313549	0.52574	2.78754	5	0	1	7	6	0	4	9	7	5	9	11	2
Foxk1	1.76438	0.261137	0.315654	1.07289	0.592872	1.18801	1.80507	2	1	1	7	6	0	4	9	8	9	9	11	2
Hoxa4	2.02756	0.442527	0.110691	1.05888	0.316132	0.618187	2.42602	5	0	1	7	6	0	4	9	8	9	9	11	2
Sema4b	2.0046	0.36011	0.0697831	0.323564	0.98789	1.06818	2.18587	4	2	1	7	6	0	4	9	8	9	9	11	2
Smad3	1.39093	0.356919	1.23082	0.58442	0.920264	1.95069	0.565958	0	1	1	7	6	0	6	0	2	1	6	10	5
Inhbe	1.34587	1.09028	0.208486	1.46121	0.740761	1.71297	0.440421	0	5	1	7	6	0	6	0	2	1	6	10	15
Smad2	1.57996	0.204624	0.0472666	1.78108		2.00526	0.381807	2	4	1	7	6	0	6	0	2	2	6	10	5
Marcksl1	1.22251	0.664539	0.674693	0.8335	1.1367	1.53367	0.934378	0	1	1	7	6	0	6	2	8	9	14	0	17
Maml1	1.41094	0.868522		1.5468	0.328115	1.55182	0.29381	0	5	1	7	6	0	6	5	2	10	5	10	1
Hoxd13	1.64876	0.559986	1.27897	1.0422	0.93739	1.10807	0.424627	0	5	1	7	6	0	6	5	7	5	4	15	11
Gdf8	2.06773	1.37818	1.45964	0.364951	0.76511	0.789853	0.17453	0	5	0	6	6	0	6	5	7	5	4	15	15
Esrrg	2.0635	0.135043	0.522075	1.48715	2.2409	0.398588	0.152751	2	4	1	7	6	0	6	8	7	5	4	15	11
Fmr1	2.0503	0.464859	0.296387	1.35811	2.36467	0.432627	0.0330478	1	6	1	7	6	0	6	8	7	5	4	15	11
1700058C01Rik	2.39035	1.40691	0.296603	0.1165	0.284375	1.90614	0.599126	5	0	1	7	6	0	6	9	2	1	6	10	5
3526402H21Rik	1.91022	1.46342	0.569883	0.114652	0.466919	2.15531	0.319594	0	5	1	7	6	0	6	9	2	1	6	10	5
Adra2a	2.16789	0.168981	0.26854	0.57486	1.29087	2.01132	0.51754	5	0	1	7	6	0	6	9	2	1	6	10	5
Aes	1.76842	0.359855	0.324138	0.599326	1.15398	1.50852	1.28576	0	1	1	7	6	0	6	9	2	1	6	10	5
Alx4	2.29809	1.10007	0.771985	0.5687	0.53036		0.730799	5	0	1	7	6	0	6	9	2	1	6	10	5
Bcl2	1.68848	0.091095	1.41733	0.545339	1.38674	1.68402	0.187002	0	1	1	7	6	0	6	9	2	1	6	10	5
Bmpr1a	2.2372	0.144707	0.255466	1.00229	0.439239	1.83359	1.08751	5	0	1	7	6	0	6	9	2	1	6	10	5
Bmyc	1.94177	0.341479	0.495849	1.40887	0.422172	2.15569	0.234164	2	0	1	7	6	0	6	9	2	1	6	10	5
Bsx	2.38431	0.140973	0.268967	1.57056	0.177272		1.45792	5	0	1	7	6	0	6	9	2	1	6	10	5
Cdx2	1.75196	0.477608	0.412727	0.958191	0.38612	1.98359	1.0298	0	1	1	7	6	0	6	9	2	1	6	10	5
Csf1	2.78114	0.182149	0.273521	0.491324	0.310999	2.07775	0.883112	5	0	1	7	6	0	6	9	2	1	6	10	5
Ctbp2	2.12943	0.108593	0.487397	0.473351	0.367776	1.9353	1.49816	5	0	1	7	6	0	6	9	2	1	6	10	5
Ctgf	2.41408		0.444296	0.299628	0.183115	1.8875	0.771387	5	0	1	7	6	0	6	9	2	1	6	10	5
Dcun1d5	2.53577	0.194326	0.055785	0.179609	0.214861	2.40116	1.41849	5	0	1	7	6	0	6	9	2	1	6	10	5
Dll4	1.90666	0.0973577	1.47202	0.666063	0.714626	1.85259	0.290688	0	5	1	7	6	0	6	9	2	1	6	10	5
Elf1	2.54782	0.97717	0.165439	0.749353	0.252867	1.63817	0.669184	5	0	1	7	6	0	6	9	2	1	6	10	5
Esr2	1.90202	0.203626	0.432155	0.909537	0.609483	2.22411	0.71906	5	1	1	7	6	0	6	9	2	1	6	10	5
Ets1	1.59765	0.820727	0.520749	0.634376	1.49594	1.6721	0.258467	0	5	1	7	6	0	6	9	2	1	6	10	5
Etv3	2.13233	0.419083	0.16348	1.02204	0.709412		1.55366	5	0	1	7	6	0	6	9	2	1	6	10	5
Eya4	1.92012	0.563936	0.457896	0.454194	0.285182	2.1314	1.18726	5	1	1	7	6	0	6	9	2	1	6	10	5
Fath	2.18275	0.479353	0.936816	0.298384	0.494027	2.12659	0.482085	5	0	1	7	6	0	6	9	2	1	6	10	5
Fgf7	2.62935	0.758782	0.215267	0.273382	0.354309	1.58956	1.17936	5	0	1	7	6	0	6	9	2	1	6	10	5
Fgf9	2.14795			0.0191625	0.97787	1.53247	0.322549	0	5	1	7	6	0	6	9	2	1	6	10	5
Fgl2	3.03753	0.0773739	0.410537	0.517018	0.143686	2.32748	0.486375	5	0	1	7	6	0	6	9	2	1	6	10	5
Fstl1	1.61936	1.03658	0.42723	0.863864	0.930492	1.46438	0.658101	0	5	1	7	6	0	6	9	2	1	6	10	5
Gata2	1.67723	1.1884	0.156329	0.521512	0.99705	2.09147	0.368009	0	5	1	7	6	0	6	9	2	1	6	10	5
Glis3	2.24571	0.441958	0.612836	0.618378	0.295225	2.09234	0.693557	5	0	1	7	6	0	6	9	2	1	6	10	5
Gm197	1.81843				0.181567			0	5	1	7	6	0	6	9	2	1	6	10	5
Grik4	2.11977	0.145442	0.183287	0.768048	0.999473	1.97847	0.805512	5	0	1	7	6	0	6	9	2	1	6	10	5
Grin3b	2.48952	0.180564	0.0978589	1.08303	0.527901	2.38431	0.236816	5	0	1	7	6	0	6	9	2	1	6	10	5
Hdac6	1.67828	0.0164114	0.0202954	1.00195	1.75738	1.84333	0.682355	1	1	1	7	6	0	6	9	2	1	6	10	5
Hes6	2.02479	0.788599	0.186614					5	0	1	7	6	0	6	9	2	1	6	10	5
Hlxb9	1.82705	0.486228	0.302268	1.22984	0.809166	2.11609	0.22935	2	1	1	7	6	0	6	9	2	1	6	10	5
Hmgb4	2.83777	0.596146	0.599792	0.285271	0.207801	2.09207	0.381152	5	0	1	7	6	0	6	9	2	1	6	10	5
Hoxd3	2.01078	0.120544	0.125672				1.743	3	3	1	7	6	0	6	9	2	1	6	10	5
Htr1f	3.00043	0.076355	0.125214	0.160031	0.607096	2.21755	0.813331	5	0	1	7	6	0	6	9	2	1	6	10	5
Insrr	2.25715	0.637358	0.089738	1.58662	0.176643	1.53053	0.721964	5	0	1	7	6	0	6	9	2	1	6	10	5
Lbx2	2.28616	0.342346	0.152123	0.658929	0.333548	1.70712	1.51977	5	0	1	7	6	0	6	9	2	1	6	10	5
Ldb1	2.22939		0.583594	0.134912	0.427792	1.62873	0.995581	5	0	1	7	6	0	6	9	2	1	6	10	5
Msgn1	2.02178	0.372666	0.191939	0.983262	0.630167	1.60751	1.19267	5	0	1	7	6	0	6	9	2	1	6	10	5
Mycl1	2.12516	1.13096	0.655777	0.345769	0.449475	1.75427	0.538595	0	5	1	7	6	0	6	9	2	1	6	10	5
Mycn	3.34475	0.0574911	0.0981369	0.132161	1.19203	1.88115	0.29428	5	0	1	7	6	0	6	9	2	1	6	10	5
Nr0b2	1.52186	0.438763	0.578371	1.14503	0.91372	1.61103	0.791211	2	1	1	7	6	0	6	9	2	1	6	10	5
Nrip1	2.38241	0.172793	0.118819	0.54188	0.503421	2.24125	1.03943	5	0	1	7	6	0	6	9	2	1	6	10	5
Onecut1	2.37497	0.199008	0.374722	0.116303		1.935		5	0	1	7	6	0	6	9	2	1	6	10	5
P2rx4	2.55171	0.136329	0.2703	0.305674	1.10617		1.62982	5	0	1	7	6	0	6	9	2	1	6	10	5
Pard3	2.74537	0.731224	0.128676	0.201163	1.01813		1.17543	5	0	1	7	6	0	6	9	2	1	6	10	5
Pde5a	1.88954	1.08922	0.554599	0.29383	0.555962	2.04833	0.568521	0	5	1	7	6	0	6	9	2	1	6	10	5
Pdgfb	2.13806	1.37092	0.686485	0.184097	0.248498	2.01791	0.354028	0	5	1	7	6	0	6	9	2	1	6	10	5
Ppargc1a	2.59709	0.0390792	0.227489	0.636209	1.06353	1.63051	0.806091	5	0	1	7	6	0	6	9	2	1	6	10	5
Rgs10	2.00312	0.304457	0.54783	0.293693	0.81004	1.73735	1.30352	5	1	1	7	6	0	6	9	2	1	6	10	5
Rhox5	1.91126	1.26211	0.790627	0.451326			0.584681	0	5	1	7	6	0	6	9	2	1	6	10	5
Scnn1a	3.06954	0.192599	0.152839	0.218266	0.156437	2.22227	0.988042	5	0	1	7	6	0	6	9	2	1	6	10	5
Sema3b	1.7384	0.0865793	0.127098	1.52694	0.463517	2.00462	1.05285	2	1	1	7	6	0	6	9	2	1	6	10	5
Sema5a		1.22149		0.0265528	0.558298	1.93543	1.25823	0	5	1	7	6	0	6	9	2	1	6	10	5
Sfrp2	2.35106	0.641022	0.965115	0.791656	0.0908278	1.89348	0.266843	5	0	1	7	6	0	6	9	2	1	6	10	5
Shox2	3.0737	0.358512	0.144539	0.153317	0.268279	1.76851	1.23314	5	0	1	7	6	0	6	9	2	1	6	10	5
Smarce1	2.41359	0.339795	0.267069	0.319331	0.159336	2.62975	0.871126	5	0	1	7	6	0	6	9	2	1	6	10	5
Steap4	2.01466	0.186786	0.363687	0.806507	1.23259	2.15954	0.236238	5	1	1	7	6	0	6	9	2	1	6	10	5
Tbx18	2.136	1.54044	0.479025	0.598291	0.096611	1.78683	0.362804	0	5	1	7	6	0	6	9	2	1	6	10	5
Tcf1	2.65423	0.784016	0.237998	0.199877	0.553477	1.51607	1.05433	5	0	1	7	6	0	6	9	2	1	6	10	5
Tcf7	3.1697	1.11897	0.352195	0.218736	0.158853	1.89152	0.0900308	5	0	1	7	6	0	6	9	2	1	6	10	5
Tfdp2	2.55618	0.587275	0.520291	0.0200872	0.916669	2.22117	0.17833	5	0	1	7	6	0	6	9	2	1	6	10	5
Tle3	2.48392	0.947821	0.453792	0.405048	0.412791	1.89084	0.405792	5	0	1	7	6	0	6	9	2	1	6	10	5
Wnt5a	1.68102	0.625845	0.218123	0.864393		1.7382	0.872413	1	1	1	7	6	0	6	9	2	1	6	10	5
Zfp189	2.79741	0.239358	0.174587	0.329249	0.233165	2.21387	1.01236	5	0	1	7	6	0	6	9	2	1	6	10	5
Zfp191	1.60433	0.609635	0.217357	0.172847	1.59444	1.50703	1.29435	1	1	1	7	6	0	6	9	2	1	6	10	5
Bcl11a	1.94113	1.70323	0.494393	0.343336	0.197935	1.58401	0.735965	0	5	1	7	6	0	6	9	2	1	6	10	15
Id3	2.12006	1.70219	0.501244	0.137795	0.568377	1.48352	0.486821	0	5	1	7	6	0	6	9	2	1	6	10	15
Neurod2		1.01089	0.258289			1.69875	1.03207	1	1	1	7	6	0	6	9	2	1	14	0	5
Mchr1	2.04485	0.834277	0.0715826	0.903514	0.603174	1.18721	1.35539	5	0	1	7	6	0	6	9	2	5	4	15	5
Nobox	2.5205	0.776998	1.18321	0.674484	0.320083		0.524731	5	0	1	7	6	0	6	9	2	5	4	15	5
Trim28	2.27013	0.799061	0.274625	0.82667	0.561322	1.30411	0.964082	5	0	1	7	6	0	6	9	2	5	4	15	5
Wnt6	1.95869	0.891934	0.563435	0.845549	0.464758	1.27563		0	5	1	7	6	0	6	9	2	5	4	15	5
Irx5	2.43572	0.53298	0.385663	0.645641				5	0	1	7	6	0	6	9	2	5	4	15	11
Hmgb3	1.85186	0.658918	0.686595	0.706378	0.71263	1.26712	1.11649	0	5	1	7	6	0	6	9	2	5	6	15	5
Invs	1.6666	0.0805206	0.159895	0.724088	1.9628	1.6583	0.747802	1	1	1	7	6	0	6	9	5	4	2	16	10
Hmx3	2.10736	0.292029	0.479093	1.55309	0.471585		1.09684	5	0	1	7	6	0	6	9	7	5	4	15	5
Mafb	2.16247	0.779986	0.234949	1.51243	0.310161			5	0	1	7	6	0	6	9	7	5	4	15	5
Acvr1c	2.62935	0.457343	0.409013	0.535503	1.18982	1.13002	0.648943	5	0	1	7	6	0	6	9	7	5	4	15	11
Adam10	1.89812	0.455623	0.172397	0.697803	2.29928	1.19612	0.280662	1	6	1	7	6	0	6	9	7	5	4	15	11
Akt1	2.48148	0.659534	0.896325	0.520927	0.804192	0.551161	1.08638	5	0	1	7	6	0	6	9	7	5	4	15	11
Arhgap25	2.18936	0.711377	0.355043	1.45471	0.855067	1.14245	0.291991	5	0	1	7	6	0	6	9	7	5	4	15	11
Ascl4	1.92137	1.12242	0.854238	0.73909	1.16129		0.201603	0	5	1	7	6	0	6	9	7	5	4	15	11
Atf1	1.70642	0.97116	0.711719	1.27601	0.311061	0.803424	1.22021	0	5	1	7	6	0	6	9	7	5	4	15	11
Atoh1	2.35298	1.0284	0.730287	1.05932	0.417066		0.411957	5	0	1	7	6	0	6	9	7	5	4	15	11
Bmp10	1.98072	0.210588	0.096147	1.37057	1.97532	0.946483	0.420175	2	4	1	7	6	0	6	9	7	5	4	15	11
Bmpr1b	2.76598	0.194485	0.0331915	1.64948	2.19723	0.0461954	0.113445	5	0	1	7	6	0	6	9	7	5	4	15	11
Cbln3	2.81814	0.257219	0.221467	1.76212	0.50924	0.949147	0.48266	5	0	1	7	6	0	6	9	7	5	4	15	11
Cebpe	2.49148	0.305449	0.203069					5	0	1	7	6	0	6	9	7	5	4	15	11
Cenpb	2.45833	0.933892	0.876992	0.278501	1.25069	0.929758	0.271833	5	0	1	7	6	0	6	9	7	5	4	15	11
Col1a1	2.30829	1.29081	0.796707	0.730951	1.05823	0.520236	0.294774	5	0	1	7	6	0	6	9	7	5	4	15	11
Cxcr4	2.48147	1.18493	0.837044	1.19353	0.360335	0.457634	0.485054	5	0	1	7	6	0	6	9	7	5	4	15	11
Cyr61	3.1967	0.154904	0.404852	1.31099	0.348708	1.22689	0.35695	5	0	1	7	6	0	6	9	7	5	4	15	11
Dach1	2.62698	1.08622	1.44915	0.152518	0.289741	0.84084	0.554554	5	0	1	7	6	0	6	9	7	5	4	15	11
Disc1	2.53175	0.352096	0.65469	0.601801	2.3477	0.16218	0.349775	5	0	1	7	6	0	6	9	7	5	4	15	11
Dkk1	2.77643	0.787164	1.45812	0.127343	0.410116	1.30486	0.135965	5	0	1	7	6	0	6	9	7	5	4	15	11
Dkk2	2.70007	0.31162	0.218419	1.75097			0.0189239	5	0	1	7	6	0	6	9	7	5	4	15	11
Dsg3	2.76223	0.513581	1.50597	0.468411	0.507678	0.756786	0.485341	5	0	1	7	6	0	6	9	7	5	4	15	11
E2f3	2.52881	0.921734	0.254814	0.191399	0.844765	0.169247	2.08923	5	0	1	7	6	0	6	9	7	5	4	15	11
Ebf2	1.53563	0.380488	0.65078	1.21475	1.3392	0.985741	0.893404	2	4	1	7	6	0	6	9	7	5	4	15	11
Evl	1.55995	0.664502	0.68509	0.679332	1.23268	1.1853	0.993148	0	5	1	7	6	0	6	9	7	5	4	15	11
Fcna	1.94132	0.851051	0.216968	1.82276	1.21171	0.550689	0.405514	2	4	1	7	6	0	6	9	7	5	4	15	11
Fgf3	2.06649	0.242175	0.855112	1.6216	0.608278		0.606344	2	0	1	7	6	0	6	9	7	5	4	15	11
Fmo1	2.72158	0.417013	0.163842	2.52693	0.354314	0.725315	0.0910045	5	0	1	7	6	0	6	9	7	5	4	15	11
Fn1	2.81032	0.296528	0.591799	1.15413	0.898592	1.03847	0.21016	5	0	1	7	6	0	6	9	7	5	4	15	11
Foxf1a	2.89833	0.454045	0.143468	1.19773	0.329971	1.15449	0.821973	5	0	1	7	6	0	6	9	7	5	4	15	11
Gcm1	2.27971	0.577208	0.206803	1.7331	0.223651	0.110619	1.86891	5	0	1	7	6	0	6	9	7	5	4	15	11
Gfra3	2.80402	0.193346	0.336863	2.25764	0.534882	0.546789	0.326464	5	0	1	7	6	0	6	9	7	5	4	15	11
Gli3	2.61761	1.60921	0.22311	1.91303	0.282759	0.221729	0.132557	5	0	1	7	6	0	6	9	7	5	4	15	11
Gpr6	2.7152	0.434457	0.20285	0.703969	0.885041	0.897484	1.161	5	0	1	7	6	0	6	9	7	5	4	15	11
Gprk2l	2.6529	0.318379	0.740401	0.990599	0.583211	1.35689	0.357615	5	0	1	7	6	0	6	9	7	5	4	15	11
Grinl1a	2.37681		0.290739	1.0332	0.624414	0.586137	1.0887	5	0	1	7	6	0	6	9	7	5	4	15	11
Gusb	2.71463	0.316027		0.914565	0.910934	0.84021	0.303639	5	0	1	7	6	0	6	9	7	5	4	15	11
Hgfac	2.53073	0.623318	0.337599	1.49312	0.865178	0.393804	0.756244	5	0	1	7	6	0	6	9	7	5	4	15	11
Hif1a	2.92304	0.710533	0.0345043	0.00557058	0.893392	1.12499	1.30797	5	0	1	7	6	0	6	9	7	5	4	15	11
Hmga1	2.1643	1.20507	0.239989	0.16519	1.02199	0.784337	1.41913	5	0	1	7	6	0	6	9	7	5	4	15	11
Hmx1	2.78552	0.418788	0.306017	0.821871	1.01632	0.840163	0.81132	5	0	1	7	6	0	6	9	7	5	4	15	11
Hoxb2	2.34298	0.683167	0.198794	0.306588	1.80751		0.660958	5	0	1	7	6	0	6	9	7	5	4	15	11
Hoxc9	2.13905	0.790892	0.825896	0.876905	1.17412	0.648845	0.544296	5	0	1	7	6	0	6	9	7	5	4	15	11
Hoxd8	2.84513	1.09305	0.595209	0.341657	0.817212	0.827759	0.479977	5	0	1	7	6	0	6	9	7	5	4	15	11
Hspb8	1.95657	0.239821	0.359447	1.87653	0.831759	1.2219	0.513974	2	4	1	7	6	0	6	9	7	5	4	15	11
Hspd1	2.95731	0.62567	0.0572592	0.184702	1.08683	1.24672	0.841513	5	0	1	7	6	0	6	9	7	5	4	15	11
Igfbp2	1.82035	1.16834	0.512895	0.684191	0.920352	0.955671	0.938195	0	5	1	7	6	0	6	9	7	5	4	15	11
Igfbp4	2.03451	0.477005	0.626664	1.8387	1.11702	0.72343	0.182675	2	4	1	7	6	0	6	9	7	5	4	15	11
Il6st	2.34116	0.529435	0.0884262	1.73575	0.740605	0.787986	0.776639	5	0	1	7	6	0	6	9	7	5	4	15	11
Itgb1	2.4387	0.0396381	0.860642	0.595791	1.26624	1.58911	0.209881	5	0	1	7	6	0	6	9	7	5	4	15	11
Itlna	2.53161	1.08626	0.474658	1.12239	0.408168	1.0088	0.368109	5	0	1	7	6	0	6	9	7	5	4	15	11
Lims1	2.56289	0.26604				0.567161	0.603913	5	0	1	7	6	0	6	9	7	5	4	15	11
Lmx1a	2.83461	0.818241	1.60315	0.441062	0.259647	0.881243	0.162048	5	0	1	7	6	0	6	9	7	5	4	15	11
Ltk	2.58944	0.546844	0.237204	1.2343	0.846873	0.409865	1.13548	5	0	1	7	6	0	6	9	7	5	4	15	11
Mest	1.68415	0.605702	1.0056	1.20935	1.13005	0.950325	0.414819	0	5	1	7	6	0	6	9	7	5	4	15	11
Mitf	2.40505	0.448016	0.282471	0.531277	2.00246	0.704577	0.626149	5	0	1	7	6	0	6	9	7	5	4	15	11
Mst1r	2.57288	0.935088	0.323116	2.32696	0.35526	0.188186	0.29851	5	0	1	7	6	0	6	9	7	5	4	15	11
Mycs	3.03208	0.117656	0.422194	0.142473	1.38123	1.38866	0.515707	5	0	1	7	6	0	6	9	7	5	4	15	11
Ncam2	1.99053	0.238859	0.679566	1.8659			0.225138	2	4	1	7	6	0	6	9	7	5	4	15	11
Nnat	2.01279	0.863513	0.712096	0.686962	1.48518	0.894922	0.344538	0	5	1	7	6	0	6	9	7	5	4	15	11
Nrg3	2.68538	0.655582	0.329144	2.20693	0.76097	0.287592	0.0744071	5	0	1	7	6	0	6	9	7	5	4	15	11
Nrl	2.61417	0.313009	0.134676	0.459619	2.2416	0.699166	0.537759	5	0	1	7	6	0	6	9	7	5	4	15	11
Nsbp1	2.89253	0.145658	0.748792	1.60225	0.924027	0.431434	0.255312	5	0	1	7	6	0	6	9	7	5	4	15	11
Ntsr2	2.03685	0.743765	0.2608	1.3121	1.46497	0.680099	0.501407	5	0	1	7	6	0	6	9	7	5	4	15	11
Obox4	2.22623			0.645152	1.27669	0.401769	0.450164	5	0	1	7	6	0	6	9	7	5	4	15	11
Og9x	2.15957	0.708291	0.522527	1.21892	0.633473	1.16048	0.596742	5	0	1	7	6	0	6	9	7	5	4	15	11
Oprk1	3.16399	0.217741	0.359647	0.478366	1.06169	1.3618	0.356765	5	0	1	7	6	0	6	9	7	5	4	15	11
Pah	2.71028	0.197422	0.982435	0.229106	1.54754	0.849653	0.483559	5	0	1	7	6	0	6	9	7	5	4	15	11
Pbx2	3.01843	0.578966	0.284232	1.02151	0.0658592	0.609969	1.42104	5	0	1	7	6	0	6	9	7	5	4	15	11
Pitx3	2.04192	0.282258		0.281803	2.19993	0.194083		5	0	1	7	6	0	6	9	7	5	4	15	11
Pou3f2	1.53919	0.627039	0.830377	0.62706	1.35155	1.16155	0.86323	0	5	1	7	6	0	6	9	7	5	4	15	11
Pvrl3	2.61494	0.116343	0.186041	0.96073	1.74316	1.0346	0.344188	5	0	1	7	6	0	6	9	7	5	4	15	11
Rac1	2.32104	0.992317	0.571889	0.591141	1.08872	0.544205	0.890685	5	0	1	7	6	0	6	9	7	5	4	15	11
Rapgef1	1.95558	0.564923	0.511986		1.10693	1.32417	0.536415	2	4	1	7	6	0	6	9	7	5	4	15	11
Rcor2		1.08881	0.454128	1.72904	0.606502	0.865662	1.25585	2	0	1	7	6	0	6	9	7	5	4	15	11
Rhoa	2.47745	0.728513	0.472175	1.01756	0.992087	0.858304	0.453911	5	0	1	7	6	0	6	9	7	5	4	15	11
Rorc	1.95942	0.511907	0.669015	1.40162	0.868864	1.3953	0.193869	2	5	1	7	6	0	6	9	7	5	4	15	11
Scara3	2.12568	0.253631	0.347137	0.38317	1.95001	1.36713	0.57324	5	0	1	7	6	0	6	9	7	5	4	15	11
Six1	2.48053	0.598463	0.610498	0.299224	0.986483	0.0988152	1.92598	5	0	1	7	6	0	6	9	7	5	4	15	11
Six5	2.18289	1.13555	1.57164	0.421731	0.574722	0.826164	0.287311	0	5	1	7	6	0	6	9	7	5	4	15	11
Slit2	2.91702	0.34293	0.114503	0.979362	2.13568	0.414949	0.0955606	5	0	1	7	6	0	6	9	7	5	4	15	11
Sp3	2.14487	0.901043	0.624525	0.0483271	1.30105	0.975102	1.00508	5	0	1	7	6	0	6	9	7	5	4	15	11
Ssrp1	2.7455	0.957071	0.341392	0.209975	1.10735	0.929119	0.709595	5	0	1	7	6	0	6	9	7	5	4	15	11
Sstr3	1.91094	0.28014	0.33339	1.31807	1.21536	0.811814	1.13029	2	0	1	7	6	0	6	9	7	5	4	15	11
St18	2.91906	0.236482	0.230475	0.488012	0.72106	0.247549	2.15736	5	0	1	7	6	0	6	9	7	5	4	15	11
Taf9	2.8894	0.607893	0.592402	0.597384	1.63492	0.441377	0.236619	5	0	1	7	6	0	6	9	7	5	4	15	11
Tcam1	1.74121	0.446117	0.868722	1.49255	0.526775	1.09151	0.833124	2	5	1	7	6	0	6	9	7	5	4	15	11
Tcf12	2.70238	0.905	0.14811	0.342701	0.837038	1.23766	0.82711	5	0	1	7	6	0	6	9	7	5	4	15	11
Tcf21	1.84611	0.971452	0.985916	1.15975	0.854053	0.649943	0.532772	0	5	1	7	6	0	6	9	7	5	4	15	11
Tdgf1	1.77379	0.578257	0.440169	1.77243	1.19515	0.911231	0.32897	2	4	1	7	6	0	6	9	7	5	4	15	11
Tsc22d1	2.21505	0.687676	0.51541	0.988599	0.814255	1.26711	0.511904	5	0	1	7	6	0	6	9	7	5	4	15	11
Ucn3	1.90525	0.427015	0.448451	1.57549	1.70385	0.572889	0.367054	2	4	1	7	6	0	6	9	7	5	4	15	11
Vax2	2.8857	0.21646	0.581474	0.137552	1.49802	0.248603	1.43219	5	0	1	7	6	0	6	9	7	5	4	15	11
Wnt5b	2.85535	1.09079	0.0709312	0.383384	1.29092	1.08779	0.220838	5	0	1	7	6	0	6	9	7	5	4	15	11
Acvr2b	1.56794	1.43374	0.289454	1.13758	1.02916	1.19698	0.345139	0	5	1	7	6	0	6	9	7	5	4	15	15
Angptl3	2.35646	1.66266	0.361997	1.16262	0.243863	0.778681	0.433719	5	0	1	7	6	0	6	9	7	5	4	15	15
Csnk1d	1.55729		0.293162	0.771985	1.01473	1.177	1.18583	0	5	1	7	6	0	6	9	7	5	4	15	15
E130309B19Rik	1.93459	1.47674	0.480789	0.642834	0.756936	0.633141	1.07497	0	5	1	7	6	0	6	9	7	5	4	15	15
Hdac2	1.71806	1.30658	0.607945	0.440373	1.15655	1.05068	0.719823	0	5	1	7	6	0	6	9	7	5	4	15	15
Igf2	1.80953	1.62065	0.727064	1.36426	0.378834	0.806787	0.292874	0	5	0	6	6	0	6	9	7	5	4	15	15
Lepr	1.43937	1.0284	0.34334	1.07496	1.00126	0.968592	1.14409	0	5	1	7	6	0	6	9	7	5	4	15	15
Meox2	1.62569	1.62063	0.28206	0.21791	1.82177	0.431939		0	5	0	6	6	0	6	9	7	5	4	15	15
Tagln2	2.08436	1.49597	1.0692	0.167787	1.13411	1.02078	0.0277921	0	5	1	7	6	0	6	9	7	5	4	15	15
Tek	2.01934	1.70123	0.278652	0.852084	0.603136	1.42503	0.120526	0	5	1	7	6	0	6	9	7	5	4	15	15
Tgif	2.01223	1.58896	0.14321	0.337561	0.847173	0.790791	1.28007	0	5	1	7	6	0	6	9	7	5	4	15	15
Foxd4	1.91243	0.402722	0.930554	0.940621	0.611846	0.536215	1.66562	5	0	1	7	6	0	6	9	7	5	9	15	11
Tle1	1.28903	1.05016	0.516101	1.29727	0.933944	1.30075	0.612746	0	5	1	7	6	0	6	9	7	5	14	0	15
Hhex		0.473915	0.61247	1.40385	1.28509	1.24469	0.979977	2	1	1	7	6	0	6	9	7	5	14	0	17
Msx1	1.72416	1.2512	0.469818	2.30739	0.0679106	0.927863	0.251661	2	4	3	7	6	0	6	12	7	5	4	15	15
Abl1	1.50867	0.623907	0.19573	0.0692264	0.609014	1.86349	2.12997	4	2	1	3	6	3	4	2	2	1	9	11	2
Efna1	1.45847	0.720322	0.0622177	0.126803	0.657367	1.74121	2.23362	4	2	2	3	6	3	4	2	8	9	9	11	2
Nsd1	1.29642	0.459821	0.321204	0.867837	1.58505	1.37191	1.09776	1	1	1	4	6	8	2	2	8	9	14	0	17
Erg	1.51246	0.0786332	0.347457	1.04329	2.17434	1.24357	0.600247	1	6	1	7	6	8	2	8	13	3	3	14	14
Csnk2a1	1.13705	0.693733	0.875923	0.120165	1.25314	1.63182	1.28818	0	1	6	4	6	8	4	2	8	9	14	0	17
Gatad2a	1.43719	1.29594	0.331392	0.370469	0.126075	2.01681	1.42212	0	5	1	7	6	9	4	0	2	1	6	10	5
Hoxc12	1.32653	1.47338	0.525151	0.674934				0	5	0	6	6	9	4	0	2	1	9	11	15
Drap1		0.709447	0.781475	0.453227	0.447961	1.95451	1.65338	4	1	1	7	6	9	4	2	2	1	6	10	5
Nr2e3	1.20862	0.436054	0.490303	1.02158	0.294563	1.81023	1.73865	4	1	1	7	6	9	4	2	8	9	9	11	2
Atf3	1.11708	0.550297	0.417037	1.39396	0.523043	1.70164	1.29694	2	1	1	7	6	9	4	2	8	9	14	0	17
C330003B14Rik	1.67838	0.916638	0.589536	0.645517	0.31511	2.23429	0.620529	0	5	1	7	6	9	6	0	2	1	6	10	5
Foxc1	1.37383	1.21169	0.364917	1.05492	0.272121	1.96354	0.758975	0	5	1	7	6	9	6	0	2	1	6	10	5
Myh9	1.76863	0.824373	0.524922	0.200163	0.845922	2.39529	0.440693	0	1	1	7	6	9	6	0	2	1	6	10	5
Nfatc4	1.47697	1.45432	0.459923	0.139908		2.20339	0.265489	0	5	1	7	6	9	6	0	2	1	6	10	5
Nr2f2	2.39647	0.555372	0.0720409	0.533825	0.176805	2.98544	0.280045	3	3	1	7	6	9	6	0	2	1	6	10	5
Pdgfrb	1.42952	0.536607	0.180985	1.63624	0.314881	1.89835	1.00342	2	1	1	7	6	9	6	0	2	1	6	10	5
Sema5b		1.17058	1.10836	0.735761	0.591294	2.10509	0.288907	0	5	1	7	6	9	6	0	2	1	6	10	5
Mael	1.31792	1.65494	0.33091	0.523329	0.310226	1.94184	0.920836	0	5	1	7	6	9	6	0	2	1	6	10	15
Ahr	1.38731	0.3509	1.82948	0.328069	0.325854	2.30672	0.471665	0	5	1	7	6	9	10	0	2	1	6	10	5
Bambi	2.10961	0.0696427	0.199148	0.533665	0.643518	2.81989	0.62453	3	3	1	7	6	9	10	0	2	1	6	10	5
Bbx	1.55163	0.529098	0.113387	0.450429	1.47158	2.29154	0.59234	1	1	1	7	6	9	10	0	2	1	6	10	5
Dbh	2.27546	0.0948695	0.0617522	1.02852	0.25468	3.19796	0.086753	3	3	1	7	6	9	10	0	2	1	6	10	5
Gabre	1.75352	0.377796	0.150085	0.173363	0.678156	2.46002	1.40707	3	1	1	7	6	9	10	0	2	1	6	10	5
Gpr101	1.63577	0.00672733	0.0841879		1.18729	2.36087	0.725156	2	1	1	7	6	9	10	0	2	1	6	10	5
Hoxd4	1.66688	0.178216	0.0716707	0.460817		2.84247	0.779949	3	1	1	7	6	9	10	0	2	1	6	10	5
Irf1	1.61594	0.0151725	0.0672553	1.20128	0.137586	2.8792	1.08357	3	3	4	7	6	9	10	0	2	1	6	10	5
Itga4	1.30025	1.62896	0.247409	0.225683	0.269579	2.79896	0.529155	3	3	1	7	6	9	10	0	2	1	6	10	5
Lamb1-1	1.31979	1.46812	0.2935	0.532741	0.0741302	2.07092	1.2408	0	5	1	7	6	9	10	0	2	1	6	10	5
Letmd1	1.78024	0.299914	0.319691	0.51663	0.70026	2.76032	0.622944	3	3	1	7	6	9	10	0	2	1	6	10	5
Meis1	1.85202	1.0398	0.307103	0.241533	0.17675	2.9481	0.4347	3	3	1	7	6	9	10	0	2	1	6	10	5
Mesp2	1.71711	0.199412	0.21925	0.661857	0.190238	2.6514	1.36074	3	3	1	7	6	9	10	0	2	1	6	10	5
Mib1	1.50041	0.984148	0.244526	0.436177	0.027566	2.27406	1.53311	3	1	1	7	6	9	10	0	2	1	6	10	5
Mixl1	1.49981	0.0990709	0.662736	0.74039	0.480279	2.37609	1.14162	3	1	1	7	6	9	10	0	2	1	6	10	5
Pdpn	1.40922	0.887438	0.927596	0.447603	0.761934	2.37655	0.189666	0	5	1	7	6	9	10	0	2	1	6	10	5
Ptch1	1.63256	1.01239	0.366711	0.729901	0.379984	2.35229	0.526156	0	5	1	7	6	9	10	0	2	1	6	10	5
Twist2	1.76066	1.03199	0.201457	0.21151	0.156834	2.95892	0.678627	3	3	1	7	6	9	10	0	2	1	6	10	5
Vsx1	1.29022	1.03228	0.451176	0.543627	0.62064	2.33107	0.730988	0	1	1	7	6	9	10	0	2	1	6	10	5
Wwtr1	1.49833	0.378625	1.56485	0.290682	0.672568	2.44482	0.150123	0	1	1	7	6	9	10	0	2	1	6	10	5
Hey1		0.605873	0.998177	0.417438	0.721272	2.71301	0.544229	3	1	1	7	6	9	10	0	12	1	6	10	5
Gli2		0.52972	1.19097	0.768048	0.744254	2.57333	0.193675	3	1	1	7	6	9	10	0	12	1	6	10	13
Notch4	1.12897	0.635345	0.984927	0.637725	0.30695	2.76576	0.540323	3	3	4	7	6	9	10	0	12	1	6	10	13
Nr5a2	1.51607	0.471983	0.243013	1.2543	0.226891	2.94141	0.346329	3	3	1	7	6	9	10	0	12	1	6	10	13
Id1	1.07579	0.563307	0.47452	1.73428	0.257246	2.37135	0.523501	2	1	1	7	6	9	10	0	12	2	6	6	13
Dusp6	1.15178	0.440545	0.630773	1.23647	0.552492	2.22786	0.760079	2	1	1	7	6	9	10	0	12	2	6	10	13
Fgf16	1.1171	0.648085	0.12879	1.91	0.177485	2.58162	0.436919	2	1	1	7	6	9	10	0	12	2	13	6	13
Plcd1	0.93746	1.272	0.334427	1.76149	0.319428	2.17492	0.200277	2	5	1	7	6	9	10	0	12	2	14	6	13
Nkx6-1						1.80468	0.195323	1	6	1	7	6	10	6	9	2	1	2	16	10
Cyp19a1	3.24804	0.330131	0.121439	0.415871	0.36425	0.524261	1.99601	5	0	5	1	7	0	0	9	4	8	4	9	11
Phb2	3.13995	0.591951	0.423082	0.296336	1.00935	0.414529	1.12481	5	0	5	1	7	0	0	9	7	5	4	15	11
9830123M21Rik	3.19678	0.103623	0.0708284	0.839241	1.31991	0.695156	0.774467	5	0	5	1	7	0	6	9	7	5	4	15	11
Celsr1	3.11278	0.453977	0.17039	2.76504	0.135385	0.319476	0.0429534	5	0	5	1	7	0	6	9	7	5	4	15	11
Cfc1	3.09852	0.234876	0.170564	1.65635	1.14606	0.631808	0.0618155	5	0	5	7	7	0	6	9	7	5	4	15	11
Kremen2	2.96833	0.0613382	0.314805	1.87502	1.54804	0.0925494	0.139924	5	0	5	7	7	0	6	9	7	5	4	15	11
Tbx3	3.10702	0.38278		0.138373		1.31683	0.0549968	5	0	5	1	7	0	6	9	7	5	4	15	11
Gbx1	3.72787	0.0580484	0.0304998	0.175233	0.101888	2.19785	0.708609	5	0	5	1	7	4	0	6	2	1	6	9	5
Sox3	2.8923	2.41626	0.141798	0.00665285	0.125428		0.417559	5	0	5	1	7	4	0	6	2	1	6	9	15
Dnmt1	3.28186	0.865501	0.493422	0.737998	0.847388	0.49212	0.281716	5	0	5	1	7	4	0	6	4	5	4	15	11
E2f5	3.42886	0.604136	0.177346	2.3347	0.0834817	0.124662	0.246817	5	0	5	1	7	4	0	6	4	8	4	9	11
Gpr55	3.53327	0.312357	0.476957	0.95894	1.26371	0.324418	0.130349	5	0	5	1	7	4	0	6	4	8	4	9	11
Prrx1	3.48705	0.238596	0.266386	2.11322	0.299615	0.293466	0.301663	5	0	5	1	7	4	0	6	4	8	4	9	11
Akr1c18	4.97202	0.193114	0.136282	0.511684	0.323702	0.404123	0.459074	5	0	5	1	7	4	0	6	4	8	7	9	7
Akt1s1	3.55114	0.067477	0.115201	0.758377	0.362959		1.14484	5	0	5	1	7	4	0	6	4	8	7	9	7
Areg	5.52523	0.0588472	0.0909925	0.520734	0.395394	0.279394	0.129409	5	0	5	1	7	4	0	6	4	8	7	9	7
Arf6	3.7244	0.312154	0.3571	0.117359	0.752336	1.11308	0.623576	5	0	5	1	7	4	0	6	4	8	7	9	7
Artn	4.15983	0.14419	0.128414	1.30669	0.573234	0.45272	0.234921	5	0	5	1	7	4	0	6	4	8	7	9	7
Ascl1	4.34004	0.514702	0.154429	0.451086	0.0821575	0.309925	1.14766	5	0	5	1	7	4	0	6	4	8	7	9	7
Bach1	4.40169	0.0468577	0.0645055	0.1847	0.0756005	1.75236	0.474284	5	0	5	1	7	4	0	6	4	8	7	9	7
Cdx4	3.59955	0.833873	0.46801	0.399134	0.29986	0.956126	0.443449	5	0	5	1	7	4	0	6	4	8	7	9	7
Col14a1	3.33987	1.41162	0.306266	0.476077	0.375671	0.590884	0.499615	5	0	5	1	7	4	0	6	4	8	7	9	7
Col3a1	3.45632	1.37914	0.525593	0.555567	0.401334	0.56383	0.118212	5	0	5	1	7	4	0	6	4	8	7	9	7
Col5a2	3.57648	0.883173	0.0740051	0.398925	0.453696	1.5191	0.0946261	5	0	5	1	7	4	0	6	4	8	7	9	7
Dbx1	5.17919	1.51682	0.146429	0.0371003	0.0502211	0.0441546	0.0260814	5	0	5	1	7	4	0	6	4	8	7	9	7
Dll1	3.71229	2.23484	0.435914	0.189798	0.0274748	0.349658	0.0500217	5	0	5	1	7	4	0	6	4	8	7	9	7
Dnmt3l	3.97186	0.870547	0.192931	0.698732	0.350468	0.47502	0.440445	5	0	5	1	7	4	0	6	4	8	7	9	7
Drd3	3.69959	0.141537	0.104085	0.836389	0.323175	1.17228	0.722943	5	0	5	1	7	4	0	6	4	8	7	9	7
Dsg1c	4.41994	0.104134	0.203658	0.0877262	0.569769	1.13444	0.480331	5	0	5	1	7	4	0	6	4	8	7	9	7
E2f7	5.63703	1.02986	0.118361	0.0716122	0.0853382	0.0311118	0.0266951	5	0	5	1	7	4	0	6	4	8	7	9	7
Efnb1	3.18495	1.36485	0.013391	0.886601	0.310193		0.240019	5	0	5	1	7	4	0	6	4	8	7	9	7
Elf2	3.50594	0.946022	0.344263	0.442882	0.359518	0.833458	0.567917	5	0	5	1	7	4	0	6	4	8	7	9	7
Emx1	3.95248	2.83809	0.135066	0.0245882	0.0252836	0.0116425	0.0128494	5	0	5	1	7	4	0	6	4	8	7	9	7
Emx2	4.54669	1.7281	0.110599	0.460662	0.0955458	0.0505193	0.00787957	5	0	5	1	7	4	0	6	4	8	7	9	7
En1	5.80859	0.200029	0.328993	0.197621	0.192699	0.11348	0.158589	5	0	5	1	7	4	0	6	4	8	7	9	7
Epha7	4.07569	0.100728	0.0922701	0.280812	1.73352	0.413667	0.303311	5	0	5	1	7	4	0	6	4	8	7	9	7
Fgf15	5.03412	1.19483	0.3227	0.276324	0.0336711	0.123668	0.0146813	5	0	5	1	7	4	0	6	4	8	7	9	7
Fgf8	5.07799	0.343404	0.0711347	0.168827	0.468189	0.468818	0.401641	5	0	5	1	7	4	0	6	4	8	7	9	7
Figf	5.4676	0.09964	0.0390383	0.107863	0.531851	0.692255	0.0617513	5	0	5	1	7	4	0	6	4	8	7	9	7
Foxm1	4.06875	2.19182	0.06496	0.161248	0.10083	0.388797	0.0235951	5	0	5	1	7	4	0	6	4	8	7	9	7
Frat1	3.36473	1.13869	0.0716379	1.14615	0.398113	0.744428	0.136246	5	0	5	1	7	4	0	6	4	8	7	9	7
Fzd10	6.01132	0.199852	0.225078	0.26521	0.156719	0.13565	0.00616966	5	0	5	1	7	4	0	6	4	8	7	9	7
Gabrd	4.1495	1.02436	0.502545	0.460459	0.65206	0.0799375	0.131139	5	0	5	1	7	4	0	6	4	8	7	9	7
Gabrr1	5.67169	0.0359651	0.0273358	0.538206	0.49561	0.169091	0.0621019	5	0	5	1	7	4	0	6	4	8	7	9	7
Galr1	3.65487	0.128125	0.0865632	0.329508	0.782472	1.33519	0.683275	5	0	5	1	7	4	0	6	4	8	7	9	7
Gdf9	3.40126	0.127537	0.301121	0.466993	0.197489	0.28825	2.21735	5	0	5	1	7	4	0	6	4	8	7	9	7
Ghsr	3.62795	2.18984	0.0519953	0.193704	0.284936	0.452777	0.198804	5	0	5	1	7	4	0	6	4	8	7	9	7
Gli1	4.3817	0.2269	0.0546019	0.419779	0.104641	0.599523	1.21286	5	0	5	1	7	4	0	6	4	8	7	9	7
Gpx1	4.53685	0.401151	1.19096	0.147383	0.136786	0.372091	0.214777	5	0	5	1	7	4	0	6	4	8	7	9	7
Gsh2	4.49247	0.0836292	0.0540773	1.95319	0.160134	0.0320621	0.224434	5	0	5	1	7	4	0	6	4	8	7	9	7
Helt	4.70895	0.286307	0.581606	0.278883	0.489741	0.335754	0.31876	5	0	5	1	7	4	0	6	4	8	7	9	7
Hmg20b	3.79905	0.403055	0.0698761	0.028536		1.15199	0.547495	5	0	5	1	7	4	0	6	4	8	7	9	7
Hmgn1	3.78001	0.73199	0.719232	0.135796	0.984391	0.314433	0.334153	5	0	5	1	7	4	0	6	4	8	7	9	7
Hmgn2	3.55117	0.738991	0.389118	0.495386	0.57792	0.652406	0.59501	5	0	5	1	7	4	0	6	4	8	7	9	7
Hoxa6	4.43543	0.549529	0.146605	0.790257	0.168982	0.596855	0.312347	5	0	5	1	7	4	0	6	4	8	7	9	7
Hoxa7	3.37638	0.0393959	0.258547	0.325674				5	0	5	1	7	4	0	6	4	8	7	9	7
Hoxb9	3.76342	0.664843	0.152801	0.145108	1.51921	0.387597	0.367013	5	0	5	1	7	4	0	6	4	8	7	9	7
Htr1d	5.00685	0.161638	0.106529		0.354894	0.233779	0.136313	5	0	5	1	7	4	0	6	4	8	7	9	7
Htr5a	4.59325	0.343987	0.0917517	0.259481	0.436512	0.971277	0.303744	5	0	5	1	7	4	0	6	4	8	7	9	7
Insl5	3.98428	0.103154	0.0799365	1.51833	1.0172	0.247955	0.0491443	5	0	5	1	7	4	0	6	4	8	7	9	7
Irx1	3.32208	1.84435	1.01109	0.26667	0.166399	0.0459612	0.343441	5	0	5	1	7	4	0	6	4	8	7	9	7
Lama1	3.17325	1.20298	0.705548	0.345041	0.303148	1.03586	0.234164	5	0	5	1	7	4	0	6	4	8	7	9	7
Lgals1	5.99017	0.158579	0.472191	0.0460185	0.0599496	0.246769	0.0263223	5	0	5	1	7	4	0	6	4	8	7	9	7
Loxl2	3.83874	0.542322	0.0227627	1.94739	0.0928147	0.490815	0.0651563	5	0	5	1	7	4	0	6	4	8	7	9	7
Lrmp	4.51465	0.322473	0.573635	0.0988612	0.184361	1.11501	0.191002	5	0	5	1	7	4	0	6	4	8	7	9	7
Lrrk2	4.76981	0.0781862	0.0383557	0.495318	0.229532	0.783293	0.605506	5	0	5	1	7	4	0	6	4	8	7	9	7
Msx2	5.39739	0.144057	0.0851496	0.182823	0.100211		0.090365	5	0	5	1	7	4	0	6	4	8	7	9	7
Neurog2	3.29344	1.68018	0.913744	0.132848	0.736589	0.211022	0.0321761	5	0	5	1	7	4	0	6	4	8	7	9	7
Nfxl1	3.61163	0.139016	0.367445	0.545514	0.420894	1.71989	0.19561	5	0	5	1	7	4	0	6	4	8	7	9	7
Nkx2-9	3.84218	1.23433		0.185925	0.143424	0.331837	0.262303	5	0	5	1	7	4	0	6	4	8	7	9	7
Nmral1	3.28258	1.00365	0.310452	0.0324561	0.080411	0.0817687	2.20868	5	0	5	1	7	4	0	6	4	8	7	9	7
Nr2e1	5.03141	1.65408	0.23594	0.0193882	0.014752	0.0116586	0.0327682	5	0	5	1	7	4	0	6	4	8	7	9	7
Olig3	5.0457	1.32669	0.110246	0.0506501	0.445328	0.00437776	0.0170127	5	0	5	1	7	4	0	6	4	8	7	9	7
Otx2	3.60474	1.73015	0.62818	0.54638	0.140413	0.228204	0.121932	5	0	5	1	7	4	0	6	4	8	7	9	7
Pax3	3.82581	0.875472	0.784821	0.216343	1.07841	0.101978	0.11716	5	0	5	1	7	4	0	6	4	8	7	9	7
Pax4	5.05639	0.121612	0.171429	0.333025		0.116965	0.200581	5	0	5	1	7	4	0	6	4	8	7	9	7
Pax6	3.49714	1.00072	1.1195	0.670184	0.446066	0.120809	0.145584	5	0	5	1	7	4	0	6	4	8	7	9	7
Pcdh12	3.77052	0.586912	0.196376	0.619008	0.739157	0.477134	0.610893	5	0	5	1	7	4	0	6	4	8	7	9	7
Pcp2	5.02546	0.038447	0.584009	0.498331	0.0858645	0.695056	0.0728362	5	0	5	1	7	4	0	6	4	8	7	9	7
Peg12	3.98874	0.960835	0.0391756	0.916513	0.263058	0.151312	0.680363	5	0	5	1	7	4	0	6	4	8	7	9	7
Plagl1	3.98733	0.601351	0.727534	0.30102		0.151182	0.231585	5	0	5	1	7	4	0	6	4	8	7	9	7
Pomc1	5.17104	0.196632	0.0689758	0.163345	0.0441607	0.46969	0.886155	5	0	5	1	7	4	0	6	4	8	7	9	7
Pou3f1	5.22898	1.15673	0.193498	0.0784724	0.281914	0.0525176	0.00788462	5	0	5	1	7	4	0	6	4	8	7	9	7
Pou3f3	3.50168	1.06393	1.67664	0.251491	0.228807	0.270634	0.00682652	5	0	5	1	7	4	0	6	4	8	7	9	7
Pou3f4	4.14033	1.53597	0.135824	0.0390458	0.0434091		0.105427	5	0	5	1	7	4	0	6	4	8	7	9	7
Pou4f3	4.72502	0.36038	0.849839	0.611394	0.214011	0.169854	0.0694988	5	0	5	1	7	4	0	6	4	8	7	9	7
Pou5f1	4.11756	0.0726288	0.18966	0.125293	0.309257	1.83775	0.34786	5	0	5	1	7	4	0	6	4	8	7	9	7
Pros1	3.94498	0.99009	0.120191	0.407474	0.410679	0.718041	0.40854	5	0	5	1	7	4	0	6	4	8	7	9	7
Prrxl1	4.81396	0.112906	0.34738	0.271892	0.733984	0.538836	0.181045	5	0	5	1	7	4	0	6	4	8	7	9	7
Ptk7	3.42082	2.18346	0.396955	0.208209	0.142203	0.5122	0.136157	5	0	5	1	7	4	0	6	4	8	7	9	7
Ptprc	4.24892	1.09409	0.484811	0.286168	0.553661	0.157164	0.175181	5	0	5	1	7	4	0	6	4	8	7	9	7
Rps4x	4.05099	1.12326	0.75482	0.321902	0.269002	0.301113	0.178909	5	0	5	1	7	4	0	6	4	8	7	9	7
Rspo1	5.26896	0.483973	0.048186	0.0710989	0.169821	0.629278	0.328689	5	0	5	1	7	4	0	6	4	8	7	9	7
Rspo2	5.33194	0.722228	0.712639	0.0567211	0.0474573	0.114596	0.0144234	5	0	5	1	7	4	0	6	4	8	7	9	7
Rspo3	4.68135	1.03034	1.0114	0.182416	0.0383687	0.0337087	0.0224278	5	0	5	1	7	4	0	6	4	8	7	9	7
Rxra	4.31606	0.727955	0.106265	0.0515966	0.294077	0.739642	0.764406	5	0	5	1	7	4	0	6	4	8	7	9	7
Ryk	5.30043	1.04888	0.128788	0.0833962	0.0947123	0.265564	0.0782247	5	0	5	1	7	4	0	6	4	8	7	9	7
Sema3a	3.63842	0.498637	0.310321	1.54881	0.663594	0.299833	0.0403867	5	0	5	1	7	4	0	6	4	8	7	9	7
Serpina9	4.0532	0.0927767	0.0799556	0.330041	0.205215	1.33501	0.903801	5	0	5	1	7	4	0	6	4	8	7	9	7
Shh	3.8758	0.0941474	0.320042	0.191306	1.50309	0.287414	0.728197	5	0	5	1	7	4	0	6	4	8	7	9	7
Slc6a2	4.42576	0.151707	0.462073	1.0057	0.599923	0.17886	0.17598	5	0	5	1	7	4	0	6	4	8	7	9	7
Smad4	3.31071	1.734	0.251479	0.384764	0.0417928	1.06222	0.215035	5	0	5	1	7	4	0	6	4	8	7	9	7
Sox11	4.2693	0.452273	0.350123	0.894184	0.488864	0.529486	0.0157693	5	0	5	1	7	4	0	6	4	8	7	9	7
Taf13	3.85956	0.201447	0.0554509		0.240203	1.1372	0.506133	5	0	5	1	7	4	0	6	4	8	7	9	7
Tal2	3.51053	1.83592	0.290438	0.262127	0.550682	0.398758	0.151553	5	0	5	1	7	4	0	6	4	8	7	9	7
Tbx15	3.98713	1.54954	0.156889	0.617275	0.0873113	0.242564	0.359292	5	0	5	1	7	4	0	6	4	8	7	9	7
Tcf3	3.9026	1.72699	0.142768	0.133813	0.0387785	0.681967	0.373092	5	0	5	1	7	4	0	6	4	8	7	9	7
Tcfap2c	4.6059	0.273656	0.124296	0.182223	0.578078	0.916023	0.319826	5	0	5	1	7	4	0	6	4	8	7	9	7
Tcfe2a	3.62659	2.11283	0.160703	0.117987	0.0422276	0.710112	0.22955	5	0	5	1	7	4	0	6	4	8	7	9	7
Tead1	3.52562	1.16221	0.310152	0.336828	0.285526		0.379672	5	0	5	1	7	4	0	6	4	8	7	9	7
Tead2	5.27416	0.614546	0.120102	0.0101729	0.0156219	0.00268413	0.96271	5	0	5	1	7	4	0	6	4	8	7	9	7
Tgfb1	3.61002	0.619852	0.35675	1.39133	0.288919	0.67065	0.0624797	5	0	5	1	7	4	0	6	4	8	7	9	7
Tlx2	3.82979	0.344778	0.297223	0.268709	0.21838	0.224828	1.81629	5	0	5	1	7	4	0	6	4	8	7	9	7
Top1	4.85789	1.12072	0.429224	0.177215	0.157883	0.151451	0.105612	5	0	5	1	7	4	0	6	4	8	7	9	7
Trpc6	4.12635	0.174217	0.102025	0.33671	0.31772	0.374318	1.56866	5	0	5	1	7	4	0	6	4	8	7	9	7
Twist1	4.29406	0.400424	0.615549	0.857902	0.20543	0.0611677	0.56547	5	0	5	1	7	4	0	6	4	8	7	9	7
Wisp1	4.44365	0.881429	0.315024	0.238951	0.28894	0.430621	0.401385	5	0	5	1	7	4	0	6	4	8	7	9	7
Wnt3a	4.67514	1.45281	0.383729	0.24677	0.115876	0.059143	0.0665324	5	0	5	1	7	4	0	6	4	8	7	9	7
Wnt8b	6.2181	0.594527	0.0971885	0.0304329	0.0219299	0.00217947	0.0356433	5	0	5	1	7	4	0	6	4	8	7	9	7
Zic4	5.16397	0.232797	0.109969	0.732642	0.35779	0.154572	0.248261	5	0	5	1	7	4	0	6	4	8	7	9	7
Mc4r	3.62448	0.124067	0.040575	1.4718	0.713616	0.414065	0.611393	5	0	5	1	7	4	0	6	4	8	7	9	11
Elf4	3.39569	0.122601	0.428524	0.709085	1.39098	0.560645	0.392479	5	0	5	1	7	4	0	6	7	5	4	15	11
Gabpa	2.90401	1.46063	1.27493	0.719336	0.297843	0.061109	0.28214	5	0	5	1	7	4	0	6	7	5	4	15	11
Hnrpab	2.96633	1.5065	0.910142	0.208622	0.883967	0.23025	0.294189	5	0	5	1	7	4	0	6	7	5	4	15	11
Hoxc6	3.26773	0.050149	0.916542	0.239615	1.46573	0.0602276		5	0	5	1	7	4	0	6	7	5	4	15	11
Pspn	3.31625	0.842453	0.110861	2.16894	0.165705	0.0628695	0.332917	5	0	5	1	7	4	0	6	7	5	4	15	11
Tcfap2e	3.06524	1.08853	0.689772	0.857546	0.425443	0.407822	0.465647	5	0	5	1	7	4	0	6	7	5	4	15	11
Whsc1	3.35424	1.17681	0.181595	0.185056	2.00277	0.0541955	0.045335	5	0	5	1	7	4	0	6	7	5	4	15	11
Id2	3.30427	0.437823	0.489009	0.296022	0.784841	0.942586	0.745454	5	0	5	1	7	4	0	9	4	8	4	9	11
Gabra6	3.32994	0.0485984	0.475577	0.81205	1.57132	0.551298	0.211214	5	0	5	1	7	4	0	9	7	5	4	15	11
Srd5a1	3.18714	0.730924	0.116541	0.429206	1.02172	0.336818	1.17765	5	0	5	1	7	4	0	9	7	5	4	15	11
Nr1h5	0.5	0.716888	0.696484	1.78809	2.49106	0.370572	0.436905	2	4	3	5	8	5	7	8	13	3	3	14	14
Hbegf	0.353621	2.24888	0.672895	0.125744	2.68807	0.659652	0.251138	0	6	0	6	8	6	8	11	6	6	3	13	14
Slc18a1	0.337972	1.29256	0.339695	0.219422	2.37125	0.632297	1.8068	1	6	7	0	8	8	2	2	8	9	3	2	14
Accn1	0.0432292	0.111851	0.439909	0.603783	2.76903	1.19371	1.83849	1	6	7	0	8	8	2	3	5	4	2	16	10
Arntl	0.100256	0.0517737	0.157138	0.611301	2.94137	1.39173	1.74643	1	6	7	0	8	8	2	3	5	4	2	16	10
Bhlhb8	0.513759	1.74811	0.169278	0.12838	2.5788		0.861675	1	6	7	0	8	8	2	3	5	4	2	16	10
Cdh9	0.149933	0.0798593	0.34763	0.350437	2.8831	1.93794	1.25111	1	6	7	0	8	8	2	3	5	4	2	16	10
Pb1	0.302213	1.24917	0.393172	0.420086	2.46184	1.62373	0.549794	1	6	7	0	8	8	2	3	5	4	2	16	10
Psd	0.0404904	0.565585	0.608551	0.690038	2.60644	1.46593	1.02296	1	6	7	0	8	8	2	3	5	4	2	16	10
Htr4	0.431888	0.150031	0.039998	0.719019	2.64092	0.812491	2.20565	1	6	7	0	8	8	2	3	5	4	12	2	9
Adcy1	0.165341	0.00310091	0.0903902	1.24443	2.782	1.75535	0.959381	1	6	7	0	8	8	2	8	5	4	2	16	10
Slc6a11	0.0178256	0.0263583	0.0638341	1.16549	2.90344	1.48137	1.34168	1	6	7	0	8	8	2	8	5	4	2	16	10
Ece2	0.0732989	0.00211499	0.0206911	1.7172	2.68927	1.41181	1.08561	1	6	7	0	8	8	2	8	13	3	2	14	10
Epha6	0.0184434	0.0148303	0.0464556	1.49456	2.68879	1.39289	1.34403	1	6	7	0	8	8	2	8	13	3	2	16	10
Plch1	0.954718	0.127252	0.0484898	1.13108	2.48548	1.74331	0.509673	1	6	7	0	8	8	2	8	13	3	2	16	10
Bmpr2	0.413595	0.0486735	0.144048	1.74246	2.61375	1.08409	0.953381	1	6	7	0	8	8	2	8	13	3	3	14	14
Efna2	1.5336	0.071127	0.0860972	0.953839	2.42783	1.0441	0.883396	1	6	7	0	8	8	2	8	13	3	3	14	14
Evi5	0.0676433	0.508895	0.15006	1.24482	2.63216	0.992576	1.40384	1	6	7	0	8	8	2	8	13	3	3	14	14
Frzb	0.873233	0.208727	0.661478	1.37652	2.19791	0.925899	0.756226	1	6	7	4	8	8	2	8	13	3	3	14	14
Gsk3b	1.2736	0.470326	0.261905	0.88599	2.22359	0.90069	0.983898	1	6	7	0	8	8	2	8	13	3	3	14	14
Kctd9	1.25378	0.122006	0.47089	1.22832	2.27466	0.850411	0.799926	1	6	7	0	8	8	2	8	13	3	3	14	14
Prg4	0.34542	0.312557	0.857606	1.16412	2.34717	0.691328	1.2818	1	6	7	0	8	8	2	8	13	3	3	14	14
Psenen	0.245924	0.271808	0.34566	1.39915	2.51987	0.0960156	2.12156	1	6	7	0	8	8	2	8	13	3	3	14	14
Ptprk	0.456206	0.254035	0.712324	1.48537	2.43408	0.780793	0.877194	1	6	7	0	8	8	2	8	13	3	3	14	14
Sox12	0.871326	0.157782	0.822997	0.798015	2.42412	0.61814	1.30761	1	6	7	0	8	8	2	8	13	3	3	14	14
Tlx1	0.399217	0.304326	0.377512	1.26747	2.58347	0.416906	1.6511	1	6	7	0	8	8	2	8	13	3	3	14	14
Shank3		0.00509073	1.22721	0.439975	2.444	0.931096	0.95263	1	6	7	0	8	8	2	8	13	3	3	16	14
Slc1a3	0.0826336	0.422366	1.55133	0.580257	2.53667	1.27104	0.555708	1	6	7	0	8	8	2	8	13	3	3	16	14
Csdc2	0.00396918	0.119749	0.0647169	1.38453	2.76955	1.66867	0.988811	1	6	7	0	8	8	2	8	13	4	2	16	10
Atoh7	1.15263	0.620012	0.390637	1.52493		0.93621	1.37558	2	6	7	0	8	8	4	2	8	9	3	14	14
Nr0b1	0.344616	0.812352	0.155425	0.324661	2.52137	0.205057	2.63652	1	6	7	0	8	8	4	2	8	9	9	11	2
Angpt2	0.49327	0.156854	0.0341116	0.432537	3.07724	1.65746	1.14853	1	6	7	0	8	10	1	1	5	4	2	16	10
Aph1b	0.871018	0.152325	0.292006	0.207045	2.97659	2.03077	0.470245	1	6	7	0	8	10	1	1	5	4	2	16	10
Grm8	0.041253	0.457334	0.430762	0.242579	3.17803	2.18291	0.467135	1	6	7	0	8	10	1	1	5	4	2	16	10
Ptk2	0.0365177	0.446492	0.308763	0.237153	3.13812	1.67988	1.15307	1	6	7	0	8	10	1	1	5	4	2	16	10
Dcx	0.12478	0.563185	1.54731	1.04045	3.32597	0.379651	0.0186628	1	6	7	0	8	10	1	1	11	3	3	14	14
Slc1a4	0.0527357	0.406738	1.51805	1.06716	3.30863	0.426017	0.220669	1	6	7	0	8	10	1	1	11	3	3	14	14
B3galt2	0.0455601	0.249999	0.126751	1.14779	3.4095	0.937571	1.08283	1	6	7	0	8	10	1	1	11	14	2	4	4
Foxj2	0.094978	0.334694	0.128863	0.739306	3.45513	1.12371	1.12331	1	6	7	0	8	10	1	1	11	14	2	4	4
Gpr26	0.066682	0.0632042	0.103963	1.10952	3.69015	1.45238	0.514107	1	6	7	0	8	10	1	1	11	14	2	4	4
Hes7	1.07663	0.282774	0.225203	0.0486801	3.36672			1	6	7	0	8	10	1	1	11	14	2	4	4
Pthlh	0.271266	0.210783	0.0584524	0.962545	3.5478	1.12142	0.827727	1	6	7	0	8	10	1	1	11	14	2	4	4
Sox5	0.163837	0.278638	0.606026	0.344987	3.36756	0.923787	1.31517	1	6	7	0	8	10	1	1	11	14	2	4	4
Anxa11	0.118382	0.027923	0.00854885	0.0402131	3.5167	1.19565	2.09258	1	6	7	0	8	10	1	1	11	14	2	16	4
Fbxw4	1.10099	0.0553694	0.145123	0.208238	3.46084	1.66119	0.368259	1	6	7	0	8	10	1	1	11	14	2	16	4
Ntn4	0.03265	0.0668949	0.021708	0.0664424	4.05959	2.65504	0.0976751	1	6	7	0	8	10	1	1	11	14	2	16	4
Rorb	0.00968311	0.00691476	0.0819443	0.216816	3.7133	1.66857	1.30277	1	6	7	0	8	10	1	1	11	14	2	16	4
A930038C07Rik	0.145319	0.206032	0.117528	1.03379	3.42033	1.45823	0.61876	1	6	7	0	8	10	1	1	11	14	2	16	10
Adam19	0.622514	0.462271	0.340403	0.281759	3.30006	1.43626	0.55674	1	6	7	0	8	10	1	1	11	14	2	16	10
Camk4	0.018537	0.0107002	0.033621	1.41538	3.40828	1.7696	0.34388	1	6	7	0	8	10	1	1	11	14	2	16	10
Cd59a	0.219108	0.0111364	0.0357588	0.639935	3.55705	1.61042	0.926584	1	6	7	0	8	10	1	1	11	14	2	16	10
Cdh7	0.0468826	0.0298173	0.0919035	0.838654	3.57957	1.84487	0.568303	1	6	7	0	8	10	1	1	11	14	2	16	10
Chrna7	0.149607	0.0756528	0.121119	0.465243	3.50624	2.30035	0.38179	1	6	7	0	8	10	1	1	11	14	2	16	10
Dst	0.415702	0.18907	0.424451	0.317459	3.20742	1.53811	0.907791	1	6	7	0	8	10	1	1	11	14	2	16	10
Epha10	0.206415	0.0486017	0.115217	0.380634	3.37998	1.86437	1.00478	1	6	7	0	8	10	1	1	11	14	2	16	10
Gdf1	0.960471	0.0364194	0.0269752	0.453067	3.48614	1.71957	0.317353	1	6	7	0	8	10	1	1	11	14	2	16	10
Large	0.180431	0.0931166	0.217458	0.586015	3.38571	1.30688	1.23039	1	6	7	0	8	10	1	1	11	14	2	16	10
Limk1	0.0968784	0.0618286	1.0634	0.331451	3.11884	1.25239	1.07521	1	6	7	0	8	10	1	1	11	14	2	16	10
Ly6h	0.0225163	0.295464	0.492638	0.260932	3.29894	1.69342	0.936092	1	6	7	0	8	10	1	1	11	14	2	16	10
Lypd1	0.0178506	0.0379891	0.212134	0.320333	3.34973	1.83521	1.22676	1	6	7	0	8	10	1	1	11	14	2	16	10
Nck2	0.341233	0.587765	0.363127	0.512938	3.0926	0.96221	1.14012	1	6	7	0	8	10	1	1	11	14	2	16	10
Neurog3	1.98328	0.152204	0.101768	0.227249	2.91102	1.35409	0.27039	1	6	7	0	8	10	1	1	11	14	2	16	10
Pde1a	0.31721	0.214244	0.271622	0.410973	3.12958	1.34198	1.3144	1	6	7	0	8	10	1	1	11	14	2	16	10
Rtn4r	0.00637951	0.00591693	0.0561384	0.00828168	3.54856	2.36963	1.00509	1	6	7	0	8	10	1	1	11	14	2	16	10
Six3	0.0196394	0.332486		0.105341	3.10158	1.08528	1.35568	1	6	7	0	8	10	1	1	11	14	2	16	10
Slc6a1	0.0206572	0.0226435	0.0312057	0.888663	3.34201	1.89098	0.803835	1	6	7	0	8	10	1	1	11	14	2	16	10
Tyro3	0.16258	0.0427104	0.0793224	0.125191	3.53766	1.89373	1.15881	1	6	7	0	8	10	1	1	11	14	2	16	10
Trpc5	1.16785	0.118258		0.196685	2.75953	0.918016	0.839665	1	6	7	0	8	10	1	1	11	14	2	16	14
Pbx4	0.0929622	1.80934	0.385981	0.308047	3.24277	1.05684	0.104054	1	6	7	0	8	10	1	1	11	14	3	4	4
Ahctf1	0.344467	1.07785	1.02166	0.436601	3.27974	0.30541	0.534275	1	6	7	0	8	10	1	1	11	14	3	4	14
Aldh4a1	0.0779091	0.699195	0.320406	1.35265	3.54454	0.542808	0.462491	1	6	7	0	8	10	1	1	11	14	3	4	14
Dlx1	0.619881	0.718352	1.10025	0.41737	3.19912	0.678917	0.266103	1	6	7	0	8	10	1	1	11	14	3	4	14
Nkx2-2	0.199661	0.730284	0.20031	1.19486	3.36177	1.06856	0.244553	1	6	7	0	8	10	1	1	11	14	3	4	14
Pcdh19	0.265869	0.73517	1.19143	0.731404	3.25172	0.114123	0.710282	1	6	7	0	8	10	1	1	11	14	3	4	14
Wnt7b	1.0206	1.78462	0.299398	0.188224	3.04012	0.435859	0.231181	1	6	7	0	8	10	1	1	11	14	3	4	14
Gfra2	0.0309028	0.269697	0.577774	1.24878	3.33772	1.16992	0.365206	1	6	7	0	8	10	1	1	11	14	3	16	14
5730589K01Rik	0.0455455	0.021511	0.0131717	0.0461752	4.71177	1.24982	0.912003	1	6	7	0	8	10	1	1	11	14	11	4	4
Bcl9	0.768798	0.0691057	0.104686	0.877114	3.89699	1.07842	0.204882	1	6	7	0	8	10	1	1	11	14	11	4	4
Btc	0.210875	0.127786	0.105493	1.99819	4.07266	0.335411	0.149577	1	6	7	0	8	10	1	1	11	14	11	4	4
Btrc	0.538579	0.0253377	0.0103297	0.154794	3.95747	1.76127	0.55222	1	6	7	0	8	10	1	1	11	14	11	4	4
Cdh1	0.141879	0.236165	0.0668694	1.1075	5.13516	0.184241	0.12818	1	6	7	0	8	10	1	1	11	14	11	4	4
Chrm5	0.356653	0.0456643	0.345824	0.361879	3.93542	1.44602	0.508548	1	6	7	0	8	10	1	1	11	14	11	4	4
Chrna3	0.0162055	0.0737357	0.0163093	0.830837	4.2399	1.25873	0.564285	1	6	7	0	8	10	1	1	11	14	11	4	4
Chrna5	0.180077	0.176852	0.170497	0.676705	5.04163	0.546081	0.208154	1	6	7	0	8	10	1	1	11	14	11	4	4
Creb3l1	1.25531	0.130838	0.00849039	0.0351824	4.21091	0.359269		1	6	7	0	8	10	1	1	11	14	11	4	4
Crlf1	0.330723	0.129579	0.0573981	0.0584721	4.24531	1.80621	0.372309	1	6	7	0	8	10	1	1	11	14	11	4	4
D630021H01Rik	0.343204	0.0347291	0.103849	0.0848002	6.09512	0.214689	0.123613	1	6	7	0	8	10	1	1	11	14	11	4	4
D6Wsu176e	0.306928	0.183874	0.0662973	0.128514	4.48353	1.38179	0.449066	1	6	7	0	8	10	1	1	11	14	11	4	4
Dact1	0.186692	0.107553	0.133687	0.392816	5.952	0.117427	0.109829	1	6	7	0	8	10	1	1	11	14	11	4	4
Epha3	0.214998	0.0138133	0.127306	1.99724	4.51704	0.0993844	0.0302235	1	6	7	0	8	10	1	1	11	14	11	4	4
Ferd3l	0.127275	0.0285528	0.0518106	0.128767	3.89403		1.76957	1	6	7	0	8	10	1	1	11	14	11	4	4
Frat2	0.164795	0.746166	0.259591	0.667911	4.64059	0.368659	0.152289	1	6	7	0	8	10	1	1	11	14	11	4	4
Fzd9	1.5738	0.0837241	0.359442	0.320858	4.22256	0.317683	0.121929	1	6	7	0	8	10	1	1	11	14	11	4	4
Gabpb1	1.18855	0.48007	0.0935709	0.822462	3.59684	0.288453	0.530054	1	6	7	0	8	10	1	1	11	14	11	4	4
Gabrg1	0.438332	0.0242686	0.0556262	0.388647	3.87261	1.46556	0.754958	1	6	7	0	8	10	1	1	11	14	11	4	4
Glra2	0.0643924	0.0850194	1.44013	0.565112	4.33832	0.0742317	0.432799	1	6	7	0	8	10	1	1	11	14	11	4	4
Gnb4	0.110621	0.136303	0.0723375	0.171601	5.09253	1.12308	0.293521	1	6	7	0	8	10	1	1	11	14	11	4	4
Grp	0.232646	0.235153	0.231365	0.143565	4.81758	1.00138	0.338313	1	6	7	0	8	10	1	1	11	14	11	4	4
Gsg1l	0.897434	0.0165115	0.137569	1.22464	3.59449	0.980043	0.149314	1	6	7	0	8	10	1	1	11	14	11	4	4
Gsh1	1.44748	0.555857	0.0806731	0.255258	4.05601	0.319959	0.28476	1	6	7	0	8	10	1	1	11	14	11	4	4
Hnf4a	0.137329	0.0722591	0.0858134	0.283832	5.38017		0.0405986	1	6	7	0	8	10	1	1	11	14	11	4	4
Hoxa2	0.535021	0.90521	0.671137	0.226488	4.31753	0.109066	0.235551	1	6	7	0	8	10	1	1	11	14	11	4	4
Hrh1	0.141877	0.113131	0.122442	0.0831726	5.16244	0.733618	0.643316	1	6	7	0	8	10	1	1	11	14	11	4	4
Htr1b	0.0386714	0.012875	0.103955	0.116593	5.94318	0.557252	0.22747	1	6	7	0	8	10	1	1	11	14	11	4	4
Htr2a	0.316205	0.233194	0.0827512	0.504128	3.90633	1.4623	0.495093	1	6	7	0	8	10	1	1	11	14	11	4	4
Irx3	0.050005	0.955012	0.482368	0.790601	3.47179	0.919359	0.330861	1	6	7	0	8	10	1	1	11	14	11	4	4
Kcnd2	0.0126618	0.0290801	0.0971888	0.102461	4.63246	1.67072	0.455428	1	6	7	0	8	10	1	1	11	14	11	4	4
LOC433436	0.0135736	0.00564181	0.0334467	0.318768	6.30068	0.191185	0.136707	1	6	7	0	8	10	1	1	11	14	11	4	4
Lyl1	0.399499	0.361426	0.16423	0.193354	3.77686	1.22899	0.875644	1	6	7	0	8	10	1	1	11	14	11	4	4
Mll3	0.301132	0.248425	0.23502	0.912479	4.07576	0.327262	0.89992	1	6	7	0	8	10	1	1	11	14	11	4	4
Mrg2	0.427385	0.179929	0.228207	0.134832	3.72194	1.26552	1.04218	1	6	7	0	8	10	1	1	11	14	11	4	4
Myb	0.520132	0.479008	0.0618365	0.209971	4.03012	1.48871	0.21023	1	6	7	0	8	10	1	1	11	14	11	4	4
Nkx2-6	0.586351	0.689351	0.641065	0.520649	3.7251	0.374981	0.462508	1	6	7	0	8	10	1	1	11	14	11	4	4
Nle1	0.521647	0.0649006	0.0881072	0.136596	3.87337	1.61455	0.700821	1	6	7	0	8	10	1	1	11	14	11	4	4
Nr2f6	0.627459	0.163849	0.105931	0.437162	3.72304	0.687824	1.25473	1	6	7	0	8	10	1	1	11	14	11	4	4
Ntf3	0.0728594	0.0159091	0.0155074	0.424176	5.56063	0.62896	0.281962	1	6	7	0	8	10	1	1	11	14	11	4	4
Numb	0.12286	0.010054	0.0199269	0.26499	4.61006	0.348859	1.62325	1	6	7	0	8	10	1	1	11	14	11	4	4
Numbl	0.075972			0.202194	3.43127	0.258197	1.03237	1	6	7	0	8	10	1	1	11	14	11	4	4
Obox5	0.159624	0.185218	0.0778021	0.123789	5.62117	0.555082	0.277316	1	6	7	0	8	10	1	1	11	14	11	4	4
Otof	0.0866993	0.015028	0.0638286	0.101797	4.72699	1.73537	0.270287	1	6	7	0	8	10	1	1	11	14	11	4	4
Pcdh21	0.0494773	0.123838	0.0167849	0.179814	4.36521	1.85143	0.413446	1	6	7	0	8	10	1	1	11	14	11	4	4
Pldn	0.894958	0.0901047	0.16322	0.231698	3.60313	1.28006	0.73683	1	6	7	0	8	10	1	1	11	14	11	4	4
Pofut1	0.0519921	0.0575741	0.0288508	0.558824	3.93828	1.89685	0.46763	1	6	7	0	8	10	1	1	11	14	11	4	4
Rara	0.342462	0.754924	0.254205	0.39091	3.95877	0.867896	0.430832	1	6	7	0	8	10	1	1	11	14	11	4	4
Rfrp	0.217539	0.286766	0.378309	0.640714	4.84381	0.334783	0.298074	1	6	7	0	8	10	1	1	11	14	11	4	4
Scn10a	0.544007	0.0259849	0.0406949	0.0628381	6.2343	0.053884	0.0382893	1	6	7	0	8	10	1	1	11	14	11	4	4
Slc6a4	0.22363	0.121371	0.0572875	1.3782	5.14828	0.0456687	0.0255625	1	6	7	0	8	10	1	1	11	14	11	4	4
Spint2	0.0383643	0.283184	0.191163	0.144668	4.19385	1.37672	0.772051	1	6	7	0	8	10	1	1	11	14	11	4	4
Stx3	0.0510398	0.00347734	0.0638452	0.0513836	4.94145	1.39063	0.498177	1	6	7	0	8	10	1	1	11	14	11	4	4
Styk1	0.101819	0.105221	0.199719	0.674151	4.72272	0.286489	0.909877	1	6	7	0	8	10	1	1	11	14	11	4	4
Tcf2	0.163323	0.0953324	0.079369	0.0535384	5.46702	0.787691	0.353726	1	6	7	0	8	10	1	1	11	14	11	4	4
Tcfec	1.78098	0.245458	0.326826	0.185504	3.82538	0.108871	0.526976	1	6	7	0	8	10	1	1	11	14	11	4	4
Tcfl5	0.273485	0.301482	0.461184	0.476515	4.9921	0.223579	0.271657	1	6	7	0	8	10	1	1	11	14	11	4	4
Ube3a	1.01813	0.851814	0.486541	0.0713566	4.12853	0.112679	0.330945	1	6	7	0	8	10	1	1	11	14	11	4	4
Wnt2	1.21054	0.352456	0.134784	0.804051	3.60933	0.774665	0.114175	1	6	7	0	8	10	1	1	11	14	11	4	4
Hmgn3	0.0211709	0.113895	0.0440221	0.518942	3.24211	2.16997	0.889893	1	6	7	0	8	10	1	3	5	4	2	16	10
Pax9	1.10688	0.315577	0.494911	0.289442	2.79319			1	6	7	0	8	10	1	3	5	4	2	16	10
Rhox8	1.84235	0.327548	0.33689	1.00607	2.57149	0.265379	0.650276	1	6	7	0	8	10	1	8	7	3	3	14	14
Scpep1	1.93852	0.14781	0.326918	0.385506	2.675	1.28134	0.244909	1	6	7	0	8	10	1	8	7	5	2	16	14
Tlr2	1.79078	0.793811	0.280753	0.864453	2.62433	0.0898231	0.556055	1	6	7	0	8	10	1	8	7	5	3	14	14
Csnk1g1	0.104412	0.0430341	0.15643	1.84911	3.58903	1.1067	0.151279	1	6	7	0	8	10	1	8	11	3	3	14	14
Dtx4	0.654954	0.0927665	0.0327008	2.24146	3.80923	0.152054	0.0168376	1	6	7	0	8	10	1	8	11	3	3	14	14
Grin3a	0.00486202	0.0338891	0.187559	1.55807	3.06955	1.62193	0.524152	1	6	7	0	8	10	1	8	13	3	2	16	10
Lgi2	0.179704	0.046872	0.161745	1.556	2.92702	1.53054	0.598114	1	6	7	0	8	10	1	8	13	3	2	16	10
Ngef	0.0190231	0.0111346	0.00968031	1.73339	3.0691	1.51763	0.640037	1	6	7	0	8	10	1	8	13	3	2	16	10
Pygo1	0.731931	0.0378243		0.663796	2.82335	1.57934	0.163759	1	6	7	0	8	10	1	8	13	3	2	16	10
Zdhhc2	0.0934611	0.0160411	0.11413	1.63236	3.06779	1.913	0.163221	1	6	7	0	8	10	1	8	13	3	2	16	10
Chrna9	0.497877	0.530441	0.574423	1.21097	2.71445	0.408073	1.06377	1	6	7	0	8	10	1	8	13	3	3	14	14
Col6a1	0.0649766	1.68706	0.05961	0.987626	2.77465	1.07076	0.355308	1	6	7	0	8	10	1	8	13	3	3	14	14
Ddr2	0.447842	0.240155	0.240576	2.1494	3.3554	0.364359	0.202265	1	6	7	0	8	10	1	8	13	3	3	14	14
Doc2b	0.00976954	0.0137071	0.119339	1.72604	3.32934	1.19105	0.610751	1	6	7	0	8	10	1	8	13	3	3	14	14
Dvl1	0.0238712	0.00393627	0.0914012	2.12433	3.29577	1.00074	0.459951	1	6	7	0	8	10	1	8	13	3	3	14	14
Epha8	0.0351849	0.146681	0.196247	2.21843	3.58449	0.543504	0.27546	1	6	7	0	8	10	1	8	13	3	3	14	14
Ephb2	0.63434	0.190971	0.610719	2.00188	3.36304	0.168752	0.030293	1	6	7	0	8	10	1	8	13	3	3	14	14
Gas1	1.50407	0.586873	0.274099	0.782989	2.78787	0.0641069		1	6	7	0	8	10	1	8	13	3	3	14	14
Hoxc4	0.638681	0.942248	0.809456	1.04252	2.85668	0.352132	0.358277	1	6	7	0	8	10	1	8	13	3	3	14	14
Jag1	1.50642	0.618793	0.603327	0.914453	2.60883	0.694866	0.053315	1	6	7	0	8	10	1	8	13	3	3	14	14
Kcnj6	0.0978976	0.0163867	0.167608	2.11293	3.22419	0.918517	0.462473	1	6	7	0	8	10	1	8	13	3	3	14	14
Lmtk2	0.00494279	0.010295	0.138304	2.16894	3.14405	1.12472	0.408752	1	6	7	0	8	10	1	8	13	3	3	14	14
Lxn	0.0444445	0.30554	0.296403	1.93468	3.23168	0.967704	0.219554	1	6	7	0	8	10	1	8	13	3	3	14	14
Ncam1	0.0598435	0.0996169	0.367884	1.86956	2.81698	1.26828	0.517833	1	6	7	0	8	10	1	8	13	3	3	14	14
Ndst4	0.170353	0.142555	0.200446	2.29194	3.38057	0.613511	0.200627	1	6	7	0	8	10	1	8	13	3	3	14	14
Nfatc3	1.80305	0.307738	0.0595708	1.07491	2.89166	0.730526	0.132546	1	6	7	0	8	10	1	8	13	3	3	14	14
Nfkbia	0.189343	0.305458	0.119232	2.58832	3.33953	0.268412	0.189707	1	6	7	0	8	10	1	8	13	3	3	14	14
Npy5r	0.521485	0.572903	0.345349	1.1373	3.09519	0.443032	0.884742	1	6	7	0	8	10	1	8	13	3	3	14	14
Ntrk1	0.106432	0.0265991	0.0929181	2.35139	2.97346	0.908245	0.540957	1	6	7	0	8	10	1	8	13	3	3	14	14
Ntrk3	0.0247188	0.0795524	0.0496725	2.16794	3.43756	0.726591	0.513967	1	6	7	0	8	10	1	8	13	3	3	14	14
Plxnc1	0.0517041	0.31593	0.975911		3.17175	0.801466	0.683238	1	6	7	0	8	10	1	8	13	3	3	14	14
Ptprz1	0.96897	0.258108	0.531885	1.19497	2.81891	0.932773	0.294389	1	6	7	0	8	10	1	8	13	3	3	14	14
Rac3	0.0244319	0.0449156	0.783432	2.21079	3.05427	0.463193	0.418971	1	6	7	0	8	10	1	8	13	3	3	14	14
Vasp	0.739269	0.766843	0.431975	1.27317	3.05321	0.566583	0.168953	1	6	7	0	8	10	1	8	13	3	3	14	14
Dnmt2	0.872454	0.388033	1.23196	0.435996	2.70009	1.121	0.250477	1	6	7	0	8	10	1	8	13	3	3	16	14
Tacr2	1.28624	0.312822	0.577053	0.745485	2.71375	1.21021	0.154447	1	6	7	0	8	10	1	8	13	3	3	16	14
Adcyap1r1	0.0280588	0.00914959	0.0392425	0.117748	3.24205	1.65808	1.90568	1	6	7	0	8	10	2	3	5	4	2	16	10
Apba1	0.0291702	0.0322818	0.195429	0.308615	3.11706	2.55853	0.758911	1	6	7	0	8	10	2	3	5	4	2	16	10
Ebf4	0.231746	0.190243	0.0653763	0.752851	3.02736	2.14112	0.591311	1	6	7	0	8	10	2	3	5	4	2	16	10
Hmgb2l1	0.478549	0.437509	0.369565	0.27098	2.83822	2.06926	0.535916	1	6	7	0	8	10	2	3	5	4	2	16	10
Mlx	0.0179977	0.00842402	0.245746	0.1054	3.14136	2.36274	1.11833	1	6	7	0	8	10	2	3	5	4	2	16	10
Olig2	0.0793378	0.0313295	0.15914	0.932957	3.03555	1.69725	1.06444	1	6	7	0	8	10	2	3	5	4	2	16	10
Phtf2	0.119147	0.241178	0.01432	0.871383	2.982	1.66736	1.10462	1	6	7	0	8	10	2	3	5	4	2	16	10
Plcg1		0.352758	0.244281	0.177191	2.74666	1.47174	1.00737	1	6	7	0	8	10	2	3	5	4	2	16	10
Ppp3r2	0.123565	0.0431043	0.214232	1.11641	2.91349	2.42063	0.16857	1	6	7	0	8	10	2	3	5	4	2	16	10
Wdr68	0.49365	0.267435	0.490769	0.183518	2.83018	2.02477	0.709681	1	6	7	0	8	10	2	3	5	4	2	16	10
Ntsr1	0.567421	0.178863	0.261837	0.605851	2.86529	1.38064	1.1401	1	6	7	0	8	10	2	8	5	4	2	16	10
Cdh10	0.179913	0.0114937	0.182138	1.39916	2.91661	1.83532	0.475362	1	6	7	0	8	10	2	8	13	3	2	16	10
Fgf18	0.105836	0.0109627	0.0135	1.9805	2.72749	2.12484	0.036867	1	6	7	0	8	10	2	8	13	3	2	16	10
Vegfc	0.315695	0.442487	0.207988	1.17706	2.85677			1	6	7	0	8	10	2	8	13	3	2	16	10
6430573F11Rik	0.838682	0.788213	0.297537	1.0631	2.4465	0.809464	0.756502	1	6	7	0	8	10	2	8	13	3	3	14	14
Cd109	0.882922	0.213005	0.142922	1.73759	2.53337	0.973064	0.517135	1	6	7	0	8	10	2	8	13	3	3	14	14
Lass4	0.0013934	0.0363031	0.332891	1.58104	2.78622	1.22518	1.03697	1	6	7	0	8	10	2	8	13	3	3	14	14
Nov	0.139754	0.0552523	1.82499	1.14855	2.69791	1.01011	0.123427	1	6	7	0	8	10	11	8	13	3	3	14	14
Plxna1	0.115406	0.0539255	1.89828	1.16588	2.76871	0.90002	0.0977762	1	6	7	0	8	10	11	8	13	3	3	14	14
Kcnj12	0.444305	0.0926877	0.00945325	0.314311	0.0531418	4.37848	1.70762	3	3	4	2	9	2	5	4	1	7	0	1	0
LOC546316	0.759349	0.0167392	0.00900994	0.152241	0.29843	4.26269	1.50154	3	3	4	2	9	2	5	4	1	7	0	1	0
6330527O06Rik	0.162349	0.0821515	0.185724	0.323349	0.840641	4.12679	1.27899	3	3	4	2	9	2	5	4	1	7	0	8	0
Bdnf	0.025348	0.0296853	0.0856969	0.660774	0.176759	4.20869	1.81305	3	3	4	2	9	2	5	4	1	7	0	8	0
Dbp	0.34284	0.0322805	0.0361715	0.0756218	0.05357	4.49436	1.96515	3	3	4	2	9	2	5	4	1	7	0	8	0
Lgmn	0.203836	0.325967	0.269707	0.286296	0.442601	3.92999	1.54161	3	3	4	2	9	2	5	4	1	7	0	8	0
Maoa	0.176729	0.113002	0.0914775	0.234728	0.453617	4.31809	1.61236	3	3	4	2	9	2	5	4	1	7	0	8	0
Musk	0.0783005	0.124535	0.033183	0.206983		4.00073	1.55627	3	3	4	2	9	2	5	4	1	7	0	8	0
Npy1r	0.186393	0.152332	0.0338404	0.423662	0.246369	4.24143	1.71598	3	3	4	2	9	2	5	4	1	7	0	8	0
Prkcb1	0.00470676	0.0375864	0.0201421	0.236738	0.379759	4.31754	2.00353	3	3	4	2	9	2	5	4	1	7	0	8	0
Rasgrf2	0.213551	0.0344493	0.107032	0.143878	0.931282	4.07689	1.49292	3	3	4	2	9	2	5	4	1	7	0	8	0
Slc1a6	0.184292	0.0259793	0.0469667	0.367185	0.279454	4.27339	1.82274	3	3	4	2	9	2	5	4	1	7	0	8	0
Unc5c	0.26914	0.27464	0.174328	0.177748	0.720633	4.00582	1.37769	3	3	4	2	9	2	5	4	1	7	0	8	0
Wnt10a	0.272538	0.471367	0.0214454	0.599157	0.170583	4.00834	1.45656	3	3	4	2	9	2	5	4	1	7	0	8	0
E2f4	1.45424	0.0557147	0.0182217	0.0174607	0.613898	3.84688	0.993592	3	3	4	2	9	2	5	4	1	7	13	1	0
Edg1	0.00664069	0.193068	0.118897	0.601489	1.25783	3.90018	0.921896	3	3	4	2	9	2	5	4	1	7	13	6	0
Gfap		0.034627	0.0180363	0.498382	0.958703	3.72003	0.770221	3	3	4	2	9	2	5	4	1	7	13	6	13
Abra	0.142828	0.0831173	0.558051	0.24276	0.818797	3.88087	1.27358	3	3	4	2	9	2	5	4	1	7	13	8	0
Ankrd43	0.119228	0.0762131	0.0769663	0.128935	1.56347	3.70523	1.32996	3	3	4	2	9	2	5	4	1	7	13	8	0
Atp10a	0.0699827	0.407554	0.320511	0.161009		3.66079	1.38016	3	3	4	2	9	2	5	4	1	7	13	8	0
Chrm3	0.0772082	0.090253	0.909991	0.718462	0.104631	3.70091	1.39854	3	3	4	2	9	2	5	4	1	7	13	8	0
Etv2	0.316216	0.0614695	0.0293386	0.0833372	1.53459	3.63813	1.33691	3	3	4	2	9	2	5	4	1	7	13	8	0
Fgfr3	0.365132	0.622304	0.599402	0.212679	0.498624	3.79149	0.910373	3	3	4	2	9	2	5	4	1	7	13	8	0
Gm528	0.973351	0.0508473	0.0425808	0.190612	0.299517	3.7898	1.65329	3	3	4	2	9	2	5	4	1	7	13	8	0
Hcrt	0.424086		0.104294	0.297809	0.285821	3.62686	1.26113	3	3	4	2	9	2	5	4	1	7	13	8	0
Hoxc5	0.146894	0.0574538	0.313486	0.264266	1.19679	3.99753	1.02358	3	3	4	2	9	2	5	4	1	7	13	8	0
Kcnn2	0.433332	0.21463	0.186216	0.10259	1.06834	3.90804	1.08685	3	3	4	2	9	2	5	4	1	7	13	8	0
LOC627415	0.0266457	0.147927	0.532182	0.0725757	1.09626	3.74228	1.38212	3	3	4	2	9	2	5	4	1	7	13	8	0
Ntn2l	1.23977	0.104751	0.0457091	0.096256	0.230809	3.73398	1.54872	3	3	4	2	9	2	5	4	1	7	13	8	0
Parvb	1.186	0.384113	0.0610909	0.069402	0.476879	3.74945	1.07306	3	3	4	2	9	2	5	4	1	7	13	8	0
Sema3e	0.0220712	0.030208	0.0126253	0.488502	1.38872	3.72218	1.33569	3	3	4	2	9	2	5	4	1	7	13	8	0
Slc6a5	0.451729	0.109686	0.295183	0.686106	0.274296	3.80884	1.37416	3	3	4	2	9	2	5	4	1	7	13	8	0
Wnt3	0.979411	0.0291245	0.226603	0.169186	0.850883	3.74174	1.00305	3	3	4	2	9	2	5	4	1	7	13	8	0
8030451F13Rik	1.29202	0.331956	0.15374	0.380681	0.393049	4.11108	0.337481	3	3	4	2	9	2	5	4	1	13	0	1	6
9430056A22Rik	0.011691	0.212765	0.148786		0.100194	4.20076	1.3258	3	3	4	2	9	2	5	4	1	13	0	1	6
Angptl1	0.600687	0.309034	0.0835511	0.734437	0.426898	4.60212	0.243275	3	3	4	2	9	2	5	4	1	13	0	1	6
Bhlhb3	0.194161	0.025403	0.0308566	0.0722073	0.0307526	5.77362	0.873001	3	3	4	2	9	2	5	4	1	13	0	1	6
Bmp8a	0.22176	0.0513304	0.0533246	1.24959	0.292624	4.94215	0.189226	3	3	4	2	9	2	5	4	1	13	0	1	6
Cacna1b	0.0422644	0.021634	0.00806107	0.3771	1.36004	4.50659	0.684304	3	3	4	2	9	2	5	4	1	13	0	1	6
Cacng5	0.0430537	0.00169713	0.032068	0.00487745	1.1068	4.52224	1.28926	3	3	4	2	9	2	5	4	1	13	0	1	6
Calca	0.0646775	0.140515	0.303356	0.355225	0.162973	5.21086	0.762393	3	3	4	2	9	2	5	4	1	13	0	1	6
Car3	0.58744	0.145768	0.242633	0.17229	0.767498	4.35709	0.727278	3	3	4	2	9	2	5	4	1	13	0	1	6
Cebpg	0.0670239	0.537228	0.172698	0.128454	0.555079	4.95505	0.584469	3	3	4	2	9	2	5	4	1	13	0	1	6
Churc1	0.0260549	0.00581762	0.00564325	0.0492745	0.388554	4.96788	1.55677	3	3	4	2	9	2	5	4	1	13	0	1	6
Col11a2	0.130617	0.0693915	0.151711	0.200415	0.7225	4.33714	1.38822	3	3	4	2	9	2	5	4	1	13	0	1	6
Col13a1	0.117475	0.648431	0.213595	0.284944	0.0486697	5.10789	0.578998	3	3	4	2	9	2	5	4	1	13	0	1	6
Col24a1	0.272777	0.111986	0.117229	0.347417	0.541503	4.23948	1.3696	3	3	4	2	9	2	5	4	1	13	0	1	6
Col8a1	0.563184	0.0873345	0.274319	0.736506	0.705974	4.10069	0.531995	3	3	4	2	9	2	5	4	1	13	0	1	6
Cox6a2	0.114503	0.00936659	0.0138116	0.0609726	0.0905868	5.2916	1.41916	3	3	4	2	9	2	5	4	1	13	0	1	6
Dcun1d1	1.46343	0.278509	0.284879	0.339203	0.191478	4.26122	0.181281	3	3	4	2	9	2	5	4	1	13	0	1	6
Dcun1d3	0.253371	0.0783111	0.08752	0.678643	0.334026	4.58709	0.981036	3	3	4	2	9	2	5	4	1	13	0	1	6
Ddit3	0.302777	0.31616	0.285197	0.274724	0.813921	4.51079	0.496436	3	3	4	2	9	2	5	4	1	13	0	1	6
Dnmt3a	0.378946	0.10904	0.0328429	0.121044	1.32598	4.64527	0.386878	3	3	4	2	9	2	5	4	1	13	0	1	6
Ephb3	0.110252	0.26088	0.233292	0.120871	0.261991	4.83369	1.17903	3	3	4	2	9	2	5	4	1	13	0	1	6
Ereg	0.0621802	0.639695	0.190196	0.127229	0.214852	5.2401	0.525745	3	3	4	2	9	2	5	4	1	13	0	1	6
Esx1	1.33782	0.040738	0.0108731	0.766125	0.0153771	4.61561	0.213458	3	3	4	2	9	2	5	4	1	13	0	1	6
Etv6	0.190656	0.272926	0.240203	0.15479	0.0677441	4.70821	1.36547	3	3	4	2	9	2	5	4	1	13	0	1	6
Foxa1	0.136601	0.217973	0.426328	0.105422	0.230634	5.81503	0.06801	3	3	4	2	9	2	5	4	1	13	0	1	6
Foxb1	0.753578	0.0752522	0.321875	0.00912823	0.0518991	4.4028	1.38547	3	3	4	2	9	2	5	4	1	13	0	1	6
Foxd3	1.56695	0.179514	0.145074	0.161716	0.272239	4.01575	0.658764	3	3	4	2	9	2	5	4	1	13	0	1	6
Foxn2	0.579724	0.344908	0.0194223	0.138407	0.154126	5.43089	0.332526	3	3	4	2	9	2	5	4	1	13	0	1	6
Gabrg3	0.286	0.0615083	0.0363177	0.0803368	0.182429	5.522	0.831411	3	3	4	2	9	2	5	4	1	13	0	1	6
Gdf2	0.190665	0.0951023	0.159191	0.334952	0.0752835	5.94771	0.197094	3	3	4	2	9	2	5	4	1	13	0	1	6
Glrb	0.00258138	0.00708507	0.0376281	0.0578749	0.0752083	4.80807	2.01156	3	3	4	2	9	2	5	4	1	13	0	1	6
Grm2	1.00899	0.264375	0.106699	0.867763	0.136842	4.03257	0.582753	3	3	4	2	9	2	5	4	1	13	0	1	6
Gsc	0.283985	0.125271	0.0554152	0.174453	0.25065	5.5435	0.566726	3	3	4	2	9	2	5	4	1	13	0	1	6
Hes3	0.221881	0.0173265	0.00922187	0.0192288	0.0621085	6.15638	0.513857	3	3	4	2	9	2	5	4	1	13	0	1	6
Hif3a	0.536936	0.148182	0.131507	0.784858	0.316669	4.47329	0.608553	3	3	4	2	9	2	5	4	1	13	0	1	6
Hmg20a	0.35924	0.00864404	0.291962	0.805699	0.987333	4.15411	0.393012	3	3	4	2	9	2	5	4	1	13	0	1	6
Hoxa10	0.703595	0.0592013	0.295392	0.312859	0.160996	5.13321	0.334745	3	3	4	2	9	2	5	4	1	13	0	1	6
Hoxb1	0.087052	0.0498941	0.0641135	0.852165	0.082374	4.36964	1.49476	3	3	4	2	9	2	5	4	1	13	0	1	6
Hoxb6	0.414188	0.489612	0.300059	0.231415	0.20574	4.8849	0.47409	3	3	4	2	9	2	5	4	1	13	0	1	6
Hoxc10	0.207649	0.220043	0.222438	0.120656	0.325099	5.63285	0.271269	3	3	4	2	9	2	5	4	1	13	0	1	6
Htr6	1.04947	0.0954353	0.245185	0.285533	0.398493	4.57033	0.355558	3	3	4	2	9	2	5	4	1	13	0	1	6
Icam2	0.270176		1.16811	0.284739	0.15809	4.05646	0.0624275	3	3	4	2	9	2	5	4	1	13	0	1	6
Icam5	0.192446	0.00693836	0.00534134	0.0277964	0.203774	5.35331	1.21039	3	3	4	2	9	2	5	4	1	13	0	1	6
Igfbp1	0.922791	0.0882029	0.0280043	0.297657	0.645397	4.33109	0.686863	3	3	4	2	9	2	5	4	1	13	0	1	6
Igfbp6	0.193712	0.0443066	0.268843	0.502966	0.488312	4.88098	0.62088	3	3	4	2	9	2	5	4	1	13	0	1	6
Inhbb	0.290443	0.313088	0.0936535	0.521245	0.774894	4.49347	0.513203	3	3	4	2	9	2	5	4	1	13	0	1	6
Ipf1	0.446392	0.108936	1.09551	0.156943	0.473945	3.94322	0.775056	3	3	4	2	9	2	5	4	1	13	0	1	6
Irf2	0.0505782	0.0120283	0.0236712	0.0090126	0.120909	5.69074	1.09306	3	3	4	2	9	2	5	4	1	13	0	1	6
Irx4	0.154066	0.0492445	0.0410719	0.0745573	0.340691	4.74467	1.59569	3	3	4	2	9	2	5	4	1	13	0	1	6
Itgam	0.32146	0.302958	0.152757	0.0767317	0.821156	4.7274	0.59754	3	3	4	2	9	2	5	4	1	13	0	1	6
Itgbl1	0.277463	0.481277	0.24228	0.321061	0.642512	4.46014	0.575274	3	3	4	2	9	2	5	4	1	13	0	1	6
Jrk	0.323895	0.0232807	0.0581361	0.0272912	0.0228775	5.62786	0.916664	3	3	4	2	9	2	5	4	1	13	0	1	6
Kcnb2	0.332627	0.0884554	0.0559813	0.328935	0.393007	5.25659	0.544405	3	3	4	2	9	2	5	4	1	13	0	1	6
Kcnk2	0.101204	0.915948	0.158228	0.249957	0.789414	4.25372	0.531525	3	3	4	2	9	2	5	4	1	13	0	1	6
Klf4	0.214969		0.0553137	0.124047		4.10094	0.504734	3	3	4	2	9	2	5	4	1	13	0	1	6
Lamb3	0.549305	0.0804273	0.100309	0.0392602	0.0561677	5.93084	0.243691	3	3	4	2	9	2	5	4	1	13	0	1	6
Lass5	0.0723786	0.0214001	0.0825195	0.180274	0.497672	4.65057	1.49519	3	3	4	2	9	2	5	4	1	13	0	1	6
Lsr	0.0599871	0.0813753	0.613676	0.90604	0.755775	4.45566	0.12749	3	3	4	2	9	2	5	4	1	13	0	1	6
Mapk8	0.469614	0.0900069	0.0693488	0.0290044	0.350928	4.72262	1.26848	3	3	4	2	9	2	5	4	1	13	0	1	6
Meox1	0.0533122	0.709417	0.103121	0.311725	1.06561	4.57864	0.178177	3	3	4	2	9	2	5	4	1	13	0	1	6
Mgst3	0.0521422	0.00126909	0.0155087	0.189823	0.78962	4.57718	1.37445	3	3	4	2	9	2	5	4	1	13	0	1	6
Mlxip	0.190852	0.418509	0.0862127	0.0564019	0.852265	4.80866	0.587095	3	3	4	2	9	2	5	4	1	13	0	1	6
Mlxipl	0.202864	0.11782	0.12903	0.0979478		4.45234		3	3	4	2	9	2	5	4	1	13	0	1	6
Mucdhl	0.158182	0.371725	0.172276	0.13167	0.0837664	5.52751	0.554871	3	3	4	2	9	2	5	4	1	13	0	1	6
Myf5	0.0843703	0.481949	0.163775	1.00188	0.460076	4.40952	0.398434	3	3	4	2	9	2	5	4	1	13	0	1	6
Ncoa6	0.17106	0.0825451	0.175058	0.0634771	0.169935	5.36493	0.972989	3	3	4	2	9	2	5	4	1	13	0	1	6
Ncstn	0.0228151	0.0621169	0.0618622	0.501424	1.43087	4.2241	0.69681	3	3	4	2	9	2	5	4	1	13	0	1	6
Nfe2	0.440242	0.206661	0.107171	0.148153	0.0909398	5.1103	0.896528	3	3	4	2	9	2	5	4	1	13	0	1	6
Nfic	0.0485142	0.065312	0.0961891	0.0520063	0.03422	5.20526	1.4985	3	3	4	2	9	2	5	4	1	13	0	1	6
Nmbr	0.104881	0.0332052	0.0508362	0.336209	1.21689	4.72226	0.535722	3	3	4	2	9	2	5	4	1	13	0	1	6
Nog	0.28718	0.0115639	0.00446977	0.0416968	0.295713	5.90923	0.450148	3	3	4	2	9	2	5	4	1	13	0	1	6
Npas4	0.018446	0.0106542	0.00779966	0.413406	0.126168	4.85274	1.57079	3	3	4	2	9	2	5	4	1	13	0	1	6
Nr4a1	0.100095	0.0103785	0.219521	0.662829	0.402253	4.29097	1.31395	3	3	4	2	9	2	5	4	1	13	0	1	6
Ostf1	0.256044	0.503394	0.351206	0.383544	0.127394	4.469	0.909417	3	3	4	2	9	2	5	4	1	13	0	1	6
Patz	0.341308	0.721262	0.912791	0.155871	0.177681	4.14742	0.543664	3	3	4	2	9	2	5	4	1	13	0	1	6
Pax8	0.456517	0.0532285	0.11366	0.182216	0.278399	5.52705	0.388933	3	3	4	2	9	2	5	4	1	13	0	1	6
Pde1c	0.116995	0.154383	0.0942846	0.420374	0.241857	5.53841	0.433701	3	3	4	2	9	2	5	4	1	13	0	1	6
Perp	0.535458	0.378211	0.297841	0.276008	0.916325	4.12002	0.47614	3	3	4	2	9	2	5	4	1	13	0	1	6
Phox2a	0.0219685	0.0619623	0.0130814	0.110231	0.0508171	5.35539	1.38655	3	3	4	2	9	2	5	4	1	13	0	1	6
Phtf1	0.151886	0.159872	0.0632635	0.144017	0.0931569	4.61324	1.77456	3	3	4	2	9	2	5	4	1	13	0	1	6
Pml	0.0202645	0.449617	0.0461194	0.0717566		4.34023	1.07201	3	3	4	2	9	2	5	4	1	13	0	1	6
Porcn	0.10244	0.0338477	0.0754955	0.810633	0.725777	4.71926	0.53255	3	3	4	2	9	2	5	4	1	13	0	1	6
Prom1	0.482044	0.17084	0.152034	0.28852	0.0678352	4.34282	1.49591	3	3	4	2	9	2	5	4	1	13	0	1	6
Pura	0.286067	0.0627566	0.0116663	0.0452971	0.454929	6.08455	0.0547302	3	3	4	2	9	2	5	4	1	13	0	1	6
Rhox9	0.0673306	0.299801	0.164282	0.227485	0.38397	5.33312	0.524011	3	3	4	2	9	2	5	4	1	13	0	1	6
Rln3	0.569374	0.0649848	0.0401772	0.206635	0.276581	4.93748	0.904766	3	3	4	2	9	2	5	4	1	13	0	1	6
Runx2	0.194153	0.141395	0.0542348	0.0553774	0.138195	5.94728	0.469362	3	3	4	2	9	2	5	4	1	13	0	1	6
Rxrg	0.0316173	0.068488	0.113283	0.177437	0.236487	6.16002	0.212664	3	3	4	2	9	2	5	4	1	13	0	1	6
Scn5a	1.41144	0.112376	0.165668	0.181532	0.581963	4.06582	0.481208	3	3	4	2	9	2	5	4	1	13	0	1	6
Sfrp5	0.121649	0.00610996	0.00637568	0.225358	0.0895874	6.25353	0.297394	3	3	4	2	9	2	5	4	1	13	0	1	6
Slc16a2	0.205383	0.767316	0.424419	0.362323	0.437221	4.17446	0.62888	3	3	4	2	9	2	5	4	1	13	0	1	6
Slc18a3	0.575933	0.0263032	0.0349619	0.46067	0.25231	4.30124	1.34858	3	3	4	2	9	2	5	4	1	13	0	1	6
Slc5a1	0.0708565	0.0458022	0.0516622	0.197303	0.308106	6.17598	0.150287	3	3	4	2	9	2	5	4	1	13	0	1	6
Sox6	0.405961	1.01001	0.288194	0.3287	0.0519032	4.65304	0.26219	3	3	4	2	9	2	5	4	1	13	0	1	6
Spib	0.132214	0.0446814	0.0969086	0.0644945	0.0840635	5.86791	0.709731	3	3	4	2	9	2	5	4	1	13	0	1	6
Tacr1	0.232207	0.148236	0.0670892	0.319515	0.76836	4.81318	0.651415	3	3	4	2	9	2	5	4	1	13	0	1	6
Tbx21	0.539903	0.0528931	0.0212723	0.306594	0.715738	5.16178	0.201822	3	3	4	2	9	2	5	4	1	13	0	1	6
Tcf23	0.387678	0.134788	0.0419791	0.218723	0.291229	5.65777	0.267835	3	3	4	2	9	2	5	4	1	13	0	1	6
Tcfap2d	0.0787589	1.57449	0.209243	0.442582	0.179963	4.08922	0.425748	3	3	4	2	9	2	5	4	1	13	0	1	6
Tcfap4	0.219015	0.109462	0.194078	0.572999	0.364694	5.02423	0.51552	3	3	4	2	9	2	5	4	1	13	0	1	6
Tgfb3	0.0756589	0.0683645	1.79905	0.110459	0.103366	4.32163	0.521473	3	3	4	2	9	2	5	4	1	13	0	1	6
Tnnc1	0.117126	0.0770946	0.018146	0.128428	0.469506	4.53211	1.65759	3	3	4	2	9	2	5	4	1	13	0	1	6
Tph2	0.675011	0.0499055	0.0873676	0.570011	0.714463	4.26481	0.638431	3	3	4	2	9	2	5	4	1	13	0	1	6
Trh	0.473737	0.0243785	0.040321	0.503094	0.471778	4.54971	0.936984	3	3	4	2	9	2	5	4	1	13	0	1	6
Tspan31	0.829124	0.160981	0.196408	0.194939	0.565293	4.90235	0.150906	3	3	4	2	9	2	5	4	1	13	0	1	6
Vegfb	0.845455	0.201487	0.0973504	0.388661	0.097359	4.35853	1.01116	3	3	4	2	9	2	5	4	1	13	0	1	6
Wdr12	0.580046	0.0740195	0.0606203	0.107067	0.314647	4.352	1.5116	3	3	4	2	9	2	5	4	1	13	0	1	6
Zfp488	0.244586	0.0945959	0.00859921	0.160316	0.174932	5.04844	1.26853	3	3	4	2	9	2	5	4	1	13	0	1	6
Bmp4	1.73011	0.276607	0.0253589	0.191259	0.151422	3.78795	0.837298	3	3	4	2	9	2	5	4	1	13	13	1	6
Onecut2	0.864891	0.280213	0.627131	0.42173	0.120338	3.83646	0.849238	3	3	4	2	9	2	5	4	1	13	13	1	6
Stat4	0.96765	0.155825	0.20831	0.635859	0.402611	3.89493	0.734819	3	3	4	2	9	2	5	4	1	13	13	1	6
Fgf14	0.397436	0.0397898	0.10036	0.267957	1.6393	3.90568	0.649471	3	3	4	2	9	2	5	4	1	13	13	6	6
1700010L04Rik	0.554288	0.526325	0.282819	0.992597	0.513955	3.84939	0.280629	3	3	4	2	9	2	5	4	1	13	13	6	13
Bmp2	0.097508	0.0257159	0.378413	1.76208	0.460676	4.17231	0.103299	3	3	4	2	9	2	5	4	1	13	13	6	13
Fgf10	0.139403	0.0725255	0.054676	1.57133	0.525782	4.05192	0.58436	3	3	4	2	9	2	5	4	1	13	13	6	13
Fosl2	0.633019	0.207169	0.480499	0.756505	0.317117	3.9029	0.702792	3	3	4	2	9	2	5	4	1	13	13	6	13
Igfbp7	0.143161	0.349932	0.494455	0.811315	0.509893	3.91713	0.774113	3	3	4	2	9	2	5	4	1	13	13	6	13
Ldb2	0.0295036	0.0226204	0.0749413	1.75106	0.714231	4.11035	0.297292	3	3	4	2	9	2	5	4	1	13	13	6	13
Lpl	0.191168	0.0565927	0.123163	1.60258	0.433571	3.99738	0.595552	3	3	4	2	9	2	5	4	1	13	13	6	13
Mst1	0.401364	0.650915	0.15824	1.4797	0.143773	4.08307	0.0829367	3	3	4	2	9	2	5	4	1	13	13	6	13
Ppara	0.363218	0.384554	0.47529	0.472841	0.91343	3.82594	0.564726	3	3	4	2	9	2	5	4	1	13	13	6	13
Serpina3k	0.797637	0.110966	0.0658817	1.32553	0.456816	3.88245	0.360711	3	3	4	2	9	2	5	4	1	13	13	6	13
Six6	0.580719	0.376086	0.191119	1.37177	0.18234	4.01462	0.283349	3	3	4	2	9	2	5	4	1	13	13	6	13
Drd1a	0.142503	0.0475405	0.642175	0.283606	0.401211	3.80321	1.67976	3	3	4	2	9	2	5	10	1	7	13	8	0
Nxph4	0.160619	0.736196	0.328633	0.0474737	0.398899	3.69929	1.62889	3	3	4	2	9	2	5	10	9	7	13	8	0
Smad7	0.236725	0.0124257	0.0297363	0.487567	0.275877	4.00732	1.95035	3	3	4	2	9	2	5	10	9	7	15	8	0
Unc5a	0.0291001	0.0668312	0.120846	0.75645		3.5696	1.45717	3	3	4	2	9	2	10	10	12	7	13	8	0
Aph1a	1.36334	0.194655	1.13389	0.0221562	0.262654	3.5987	0.424612	3	3	4	2	9	9	10	0	1	13	13	6	13
Hbp1	1.81922	0.386963	0.580857	0.361492	0.0997259	3.24314	0.508608	3	3	4	2	9	9	10	0	2	1	6	10	5
Tfdp1	1.57059	1.0378	0.0196387	0.053287	0.226543	3.07863	1.01351	3	3	4	2	9	9	10	0	2	1	6	10	5
Tigd5	1.84609	0.219909	0.169004	0.306548	0.286631	3.24287	0.928947	3	3	4	2	9	9	10	0	2	1	6	10	5
Pogz	1.33367	0.220634	0.150575	0.786467	0.442786	2.92602	1.13985	3	3	4	2	9	9	10	0	12	1	13	6	13
Pparg	1.19396	0.836629	0.117932	0.727433	0.202427	2.98246	0.939158	3	3	4	2	9	9	10	0	12	1	13	6	13
Rxfp3	1.19921	0.50012	0.146593	0.279317	0.912751	3.08877	0.873233	3	3	4	2	9	9	10	0	12	1	13	6	13
Adora2a	0.128655	0.138513	0.278766	1.63358	0.739158	3.47651	0.604819	3	3	4	2	9	9	10	0	12	2	13	6	13
Bmp1	0.540352	0.203042	0.050798	1.56453	0.194645	3.16612	1.28051	3	3	4	2	9	9	10	0	12	2	13	6	13
Cdh3	0.466606	0.767893	0.455827	1.47611	0.273633	3.38895	0.170983	3	3	4	2	9	9	10	0	12	2	13	6	13
Cort	0.488961	0.313897	0.0456434	0.672631	1.58286	3.33831	0.557692	3	3	4	2	9	9	10	0	12	2	13	6	13
Crhr2	0.957831	0.0710132	0.620418	0.976469	0.472219	3.52251	0.379535	3	3	4	2	9	9	10	0	12	2	13	6	13
Crtac1	0.0292215	0.0295358	0.0580626	1.65128	0.609602	3.57846	1.04384	3	3	4	2	9	9	10	0	12	2	13	6	13
Cyp26b1	0.134717	0.737165	0.321035	1.22507	0.819995	3.10862	0.6534	3	3	4	2	9	9	10	0	12	2	13	6	13
Dmrtb1	0.701209	0.335311	0.522998	1.91957	0.19278	2.87962	0.448511	3	3	4	2	9	9	10	0	12	2	13	6	13
Dtx1	0.118922	0.0371733	0.0741292	2.34074	0.728145	3.56883	0.132054	3	3	4	2	9	9	10	0	12	2	13	6	13
Dtx2	0.136553	1.10556	0.270146	1.52526	0.258949	3.61731	0.0862109	3	3	4	2	9	9	10	0	12	2	13	6	13
Ednrb	0.203564	0.763585	0.199796	1.31986	1.10832	3.26299	0.141891	3	3	4	2	9	9	10	0	12	2	13	6	13
Egf	0.901358	0.059889	0.939274	0.638167		3.04288	0.418437	3	3	4	2	9	9	10	0	12	2	13	6	13
Fgfrl1	0.729243	0.209872	0.0469796	2.12483	0.0960595	3.33194	0.461078	3	3	4	2	9	9	10	0	12	2	13	6	13
Flt1	0.198382	0.475745	0.97963	1.09599	0.16278	3.08213	1.00535	3	3	4	2	9	9	10	0	12	2	13	6	13
Fzd1	0.223111	0.869545	0.366141	1.58487	0.746204	3.08867	0.121459	3	3	4	2	9	9	10	0	12	2	13	6	13
Gata6	1.52918	0.0664599	0.209609	1.4263	0.109609	3.34367	0.315167	3	3	4	2	9	9	10	0	12	2	13	6	13
Hdc	0.899653	0.78849	0.470256	1.20755	0.361441	2.85255	0.420055	3	3	4	2	9	9	10	0	12	2	13	6	13
Mllt7	0.331956	0.304127	0.395612	1.36314	0.194219	3.21442	1.19653	3	3	4	2	9	9	10	0	12	2	13	6	13
Msx3	0.688146	0.19784	0.0662492	0.416677	1.77708	3.6149	0.239101	3	3	4	2	9	9	10	0	12	2	13	6	13
Notch2	0.683392	0.406235	0.355462	1.43518	0.687615	3.19874	0.23338	3	3	4	2	9	9	10	0	12	2	13	6	13
Pcdhb4	0.805021	0.383186	0.630356	1.11799	0.342415	3.35572	0.365305	3	3	4	2	9	9	10	0	12	2	13	6	13
Pknox1	0.741918	0.642416	0.765476	0.919783	0.157376	2.95254	0.820492	3	3	4	2	9	9	10	0	12	2	13	6	13
Prop1	0.285102	1.66659	0.396549	0.585191	0.120885	3.19284	0.752843	3	3	4	2	9	9	10	0	12	2	13	6	13
Rhox6	0.900488	0.312418	0.387401	0.940822	0.611131	3.22186	0.625875	3	3	4	2	9	9	10	0	12	2	13	6	13
Satb2	0.0818093	0.0280383	0.109466	2.43395	0.752445	3.55427	0.0400213	3	3	4	2	9	9	10	0	12	2	13	6	13
Sema3c	1.50138	0.0440138	0.259242	1.0176	0.878295	3.1521	0.147374	3	3	4	2	9	9	10	0	12	2	13	6	13
Slc6a13	0.0101298	1.32591	0.536972		0.536756	3.08574	0.504494	3	3	4	2	9	9	10	0	12	2	13	6	13
Csnk1g2	1.06813	0.0156223	0.0732911	0.443145	0.875555	3.52483	0.999429	3	3	4	2	9	9	10	0	12	7	13	6	0
A830053O21Rik		0.429097	0.512819	0.226575	0.942434	3.204	0.685073	3	3	4	2	9	9	10	0	12	7	13	6	13
Acvrl1	0.430279	1.94009	0.125885	0.138312	0.120332	3.38288	0.862227	3	3	4	2	9	9	10	0	12	7	13	6	13
Crebbp	0.716719	1.16256	0.399944	0.0961291	0.578217	2.99115	1.05528	3	3	4	2	9	9	10	0	12	7	13	6	13
Hes2	1.21096	0.449532	0.36641	0.37115	0.187554	3.52997	0.884419	3	3	4	2	9	9	10	0	12	7	13	6	13
Pde10a		0.0901826	0.196554	0.378601	1.16692	3.49956	0.668182	3	3	4	2	9	9	10	0	12	7	13	6	13
Syt10	0.156784	0.0767606	0.288516	1.12011	0.722426	3.43288	1.20252	3	3	4	2	9	9	10	0	12	7	13	6	13
Tgfa		0.0157455	0.027495	0.548575	1.27075	3.37102	0.766421	3	3	4	2	9	9	10	0	12	7	13	6	13
Foxp4	0.997572	0.288127	0.473074	0.441225	0.231633	3.43502	1.13335	3	3	4	2	9	9	10	0	12	7	13	8	0
Homer1	1.3803	0.246667	0.230754	0.183399	0.452926	3.19133	1.31463	3	3	4	2	9	9	10	0	12	7	13	8	0
Nfe2l2	0.425097	1.50144	0.132892	0.148096	0.204402	3.26215	1.32592	3	3	4	2	9	9	10	0	12	7	13	8	0
Wnt4	0.242188	0.0497335	0.113388	1.09576	0.663949	3.38818	1.4468	3	3	4	2	9	9	10	0	12	7	13	8	0
Sox17	0.568624	0.3635	1.18908	0.321632	0.618374	3.65477	0.284013	3	3	4	2	9	9	10	0	12	13	13	6	13
Nr2c1	0.193791	0.0228563	0.61985	0.172449	1.56663	3.45493	0.969492	3	3	4	2	9	9	10	3	12	7	13	6	0
Chrm4	0.623844	0.00250483	0.241898	0.0161265	1.64902	3.32516	1.14145	3	3	4	2	9	9	10	3	12	7	13	8	0
Pdzd2	0.131642	0.24803	0.278528	0.277673	1.49968	3.44644	1.11801	3	3	4	2	9	9	10	3	12	7	13	8	0
Nr1h3	0.246014	0.151451	0.246807	0.820333	1.14311	3.6571	0.73519	3	3	4	2	9	9	10	4	12	7	13	6	13
Abcc1	0.232622	0.070996	1.4934	0.191793		3.57625	0.434938	3	3	4	2	9	9	10	4	12	13	13	6	13
P2rx7	0.63357	0.0898509	0.176325	0.117216	1.16845	3.44991	1.36467	3	3	4	2	9	9	10	10	12	7	13	8	0
Pygo2	0.55552	0.0258979	0.141874	0.891452	0.351788	3.50514	1.52833	3	3	4	2	9	9	10	10	12	7	13	8	0
