# Supplementary material for: A dual-strategy expression screen for candidate connectivity labels in the developing thalamus
Source: PLoS One. 2017 May 30;12(5):e0177977. doi: 10.1371/journal.pone.0177977 (PMC5448750; doi:10.1371/journal.pone.0177977)
Supplement: S5 Table — Normalised expression densities per gene per time-point (Columns B-H). Heatmap’s 3 colour scale of gene expression data: 0.2, red; 1, white; 5, blue. Data is sorted by cluster number at k = 10 followed by gene name (Column I). Each gene was matched to its MGI symbol (Column J). Protein localisation was assessed after combining the data from the different screens performed as either in the Golgi (gol), cytoplasmic (cyt), cytoskeletal (csk), in the endoplasmic reticulum (end), extracellular including cell wall (ext), mitochondrial (mit), nuclear (nuc), peroxisomal (per), on the plasma membrane (pla) or in vesicles of secretory system (ves; Column K). Moreover, when the protein was deemed in the extracellular compartment, it was found to be either GPI-achored (anchored), secreted, single-pass transmembrane (single-pass) or multi-pass transmembrane (multi-pass; Column L). Functional assessment was grouped in six different categories: 1) axon guidance pathway and cell adhesion; 2) synapse; 3) receptor tyrosine kinases and their ligands, and patterning; 4) neurotransmission pathway (GPCRs, ion channels, gap junctions); 5) chromatin and transcription factor activity; and 6) other (cytoskeleton, extracellular matrix, myelin, metabolic enzymes and signal transduction) and unannotated (Column M). Three colour scale of cluster number and group number: red < yellow < green, for better visualisation (Columns I and M). See text for details. (XLSX) [file pone.0177977.s005.xlsx]

## Sheet: Sheet1
Gene	E11.5	E13.5	E15.5	E18.5	P04	P14	P28	k-m 10	MGI symbol	Localisation	Anchored, Secreted, Single-Pass or Multi-Pass	Group
1700013G10Rik	0.0849538	0.0987778	0.545689	0.424492	2.70305	2.84332	0.299709	0	Pou5f2	nuc		5
4932417H02Rik	0.326643	0.187847	0.553163	1.76561	0.827457	1.50141	1.83788	0	Rptor	cyt		3
6330581N18Rik	1.09295	0.0333587	0.00109005	0.759605	1.93485	2.08279	1.09536	0	Rapgef4	cyt		6
A630042L21Rik	1.18648	0.737474	0.381018	0.108446	1.1587	2.76052	0.667361	0	Hmgxb3	nuc		6
Aatk	0.00974258	0.020425	0.109344	1.02408	1.87274	1.74976	2.2139	0	Aatk	exc	single-pass	3
Abt1	0.0579729	0.67028	0.864614	0.39945	1.55873	1.84236	1.60658	0	Abt1	nuc		5
Abtb1	0.088806	0.112578	0.188334	1.18448	1.73735	1.79988	1.88858	0	Abtb1	cyt		6
Ace	0.297042	0.17196	0.628162	0.775988	2.3682	1.43815	1.3205	0	Ace	exc	single-pass	6
Acvr1	0.0551598	0.254248	0.576241	0.915333	2.31609	2.41134	0.471584	0	Acvr1	exc	single-pass	3
Acvr1b	0.238447	0.0690181	0.176862	0.686101	2.40632	2.22744	1.19581	0	Acvr1b	exc	single-pass	3
Adcy2	0.417908	0.0450799	0.0548506	0.350428	1.71676	2.68677	1.7282	0	Adcy2	exc	multi-pass	6
Adcyap1	0.376571	0.226054	0.129013	1.0919	2.32731	1.59301	1.25614	0	Adcyap1	exc	secreted	6
Adnp	0.963346	0.33859	0.35998	0.893673	1.74708	1.08652	1.61081	0	Adnp	nuc		5
Aebp2	0.563183	0.900807	0.333541	0.234466	1.14156	2.03369	1.79275	0	Aebp2	nuc		5
Aff3	0.104376	1.12747	0.121575	1.09327	0.990833	2.82256	0.73992	0	Aff3	nuc		5
Ahi1	0.0892841	0.298026	0.605475	0.560812	2.14297	1.93249	1.37094	0	Ahi1	nuc		6
AI427515	0.0424137	0.794118	0.620465	0.816613	1.64996	1.69014	1.38629	0	Vat1l	cyt		6
AI591476	0.0441438	0.0650333	0.0463499	0.634429	1.8051	2.77941	1.62554	0	Jazf1	nuc		5
Alcam	1.0448	0.119685	0.274928	0.981943	2.16853	1.58004	0.830081	0	Alcam	exc	single-pass	1
Aldh1a2	0.0512835	1.31494	0.213887	1.56342	0.772886	0.871882	2.21169	0	Aldh1a2	cyt		6
Aldh1a3	0.649841	0.781893	0.391022	0.612272	2.22307	1.83526	0.506639	0	Aldh1a3	cyt		6
Aldh2	0.158392	0.111932	0.1491	0.275386	2.26683	2.90261	1.13575	0	Aldh2	mit		6
Alk	0.348202			0.578657	1.42274	1.6264	1.024	0	Alk	exc	single-pass	3
Amigo1	0.0496343	0.0233466		0.131728	1.69597	1.67748	2.42185	0	Amigo1	exc	single-pass	1
Angpt1		0.929503	0.156765	0.848835	2.21443	1.14497	0.705502	0	Angpt1	exc	secreted	3
Angptl2		0.263893	0.237061	1.00876	1.74703	2.20534	0.537922	0	Angptl2	exc	secreted	3
Apba2	0.130336	0.276629	0.423662	0.90041	2.32827	1.46118	1.47951	0	Apba2	nuc		2
Apc		0.231457	0.671231	0.940983	1.61212	1.62901	0.915197	0	Apc	nuc		3
Apc2	0.0982282	0.567336	0.5572	1.43687	0.717089	2.56323	1.06005	0	Apc2	exc	secreted	3
Aplp1	0.00273937	0.616873	0.808361	1.20154	1.38609	1.58196	1.40244	0	Aplp1	exc	single-pass	6
Apoe	0.152158	0.466644	0.477759	1.0135	1.62891	1.8813	1.37974	0	Apoe	exc	secreted	2
App	0.474051	0.364113	0.438115	1.16145	1.62109	1.47548	1.46571	0	App	exc	single-pass	2
Arvcf	0.205634	0.928315	0.708483	1.37909	1.16884	1.41413	1.1955	0	Arvcf	nuc		1
Ascl2	0.296312	0.219713	0.0933465	0.814271	1.45341	2.92426	1.19869	0	Ascl2	nuc		5
Astn1	0.0881486	0.0333522	0.499202	0.961825	2.22117	1.46255	1.73375	0	Astn1	exc	multi-pass	1
Astn2	0.0621655	0.208543	0.976455	0.529438	2.22234	1.67525	1.32581	0	Astn2	exc	multi-pass	1
Atf2	0.693503	0.0631314	0.36638	0.45588	2.22003	1.65635	1.54473	0	Atf2	nuc		5
Atp1a1	0.0419384	0.154925	0.374859	0.288983	2.03893	1.80851	2.29186	0	Atp1a1	exc	multi-pass	4
Atp1a2	0.0133517	1.20694	0.0295641	1.18331	1.75995	1.66725	1.13963	0	Atp1a2	exc	multi-pass	2
Atp1b2	0.00101719	0.0738607	0.321626	0.683088	1.52405	2.64104	1.75532	0	Atp1b2	end		6
Axin1	0.654624	0.361965	0.539216	1.65434	1.19566	1.64414	0.950053	0	Axin1	cyt		3
B3gat2	0.26476	0.342433	0.864319	1.79659	1.44282	1.59384	0.695237	0	B3gat2	exc	single-pass	6
Baiap3	0.175404	0.00656633	0.0259551	1.1948	2.17901	1.7411	1.67716	0	Baiap3	cyt		6
Bcan	0.00533462	0.286554	0.204603	0.781498	1.45846	2.60778	1.65577	0	Bcan	exc	secreted	1
Bche	0.451812	0.394368		0.707252	0.758778	2.09542	1.59237	0	Bche	exc	secreted	6
Bcl11b	0.0926038	0.494889	0.810509	1.73827	1.02652	2.28387	0.553338	0	Bcl11b	nuc		5
Bcl2l11	0.0309424	1.09524	0.0540049	0.379839	2.11182	3.24601	0.0821463	0	Bcl2l11	nuc		6
Bcorl1	0.826075	0.14403	0.15491	0.157471	1.60413	3.097	1.01638	0	Bcorl1	nuc		6
C1qa	0.245266	0.235581	0.657201	0.257838	2.18206	2.34388	1.07817	0	C1qa	exc	secreted	2
Cacna1a	0.00470462	0.00536572	0.0369902	0.716881	2.22993	2.178	1.82813	0	Cacna1a	exc	multi-pass	4
Cacna1g	0.00326208	0.144129	0.661379	0.608039	1.22589	2.57246	1.78484	0	Cacna1g	exc	multi-pass	4
Cacna2d1	0.0164235	0.0598053	0.120243	0.529014	2.63231	2.39546	1.24675	0	Cacna2d1	exc	single-pass	4
Cacna2d3	0.0163304	0.0876495	0.381845	0.556517	2.32078	2.12402	1.51286	0	Cacna2d3	exc	anchored	4
Cacng7		0.0715447	0.378786	1.21875	0.90784	1.44379	1.97928	0	Cacng7	end		4
Cadps2	0.0327189	0.0277322	0.0547228	2.06356	1.49893	1.51324	1.80909	0	Cadps2	cyt		4
Calb2	0.00521412	0.0851486	0.815599	1.37323	1.66463	1.87155	1.18462	0	Calb2	nuc		4
Calcb	0.39028	0.120623	0.114592	1.09789	1.30389	3.01382	0.958906	0	Calcb	exc	secreted	4
Camta1	0.164219	0.0345424	0.50834	1.9257	1.91139	1.32148	1.13432	0	Camta1	nuc		3
Camta2	0.109383	0.00276042	0.00825965	1.66615	2.02302	1.82809	1.36234	0	Camta2	nuc		3
Car10	0.0346743	0.0089758	0.576127	1.4788	2.31385	1.94417	0.643398	0	Car10	exc	single-pass	6
Cart	0.95551	0.23244	0.280806	0.283324	2.03466	1.09512	2.11814	0	Cartpt	exc	secreted	4
Cckar	0.140358	0.113569		1.2975	0.712499	2.17755	1.55853	0	Cckar	exc	multi-pass	4
Cckbr	0.237327	0.028299	0.0896438		2.18684	2.41	1.04789	0	Cckbr	exc	multi-pass	4
Cd44	1.06065	0.0932077	0.390667	0.612327	1.06833	2.41674	1.35808	0	Cd44	exc	single-pass	1
Cd47	0.0261046	0.662458	0.87939	0.978107	1.63407	1.25351	1.56636	0	Cd47	exc	multi-pass	1
Cdc42	0.430925	0.638925	0.287656	0.741108	1.33672	1.66764	1.89702	0	Cdc42	cyt		1
Cdh12	0.653606	0.14221	0.157897	1.1713	1.47643	1.68808	1.71047	0	Cdh12	exc	single-pass	1
Cdh13	0.0708185	0.0796394	0.182146	0.876037	2.66483	2.15965	0.966885	0	Cdh13	exc	anchored	1
Cdh2	0.595278	0.162076	0.678656	1.4303	1.62871	1.46657	1.03842	0	Cdh2	exc	single-pass	1
Cdh24	0.116344	0.483386	1.10971	1.38831	1.20153	2.09561	0.605115	0	Cdh24	exc	single-pass	1
Cdh4	0.0558161	0.0964068	1.30686	1.3484	1.86632	1.84436	0.481842	0	Cdh4	exc	single-pass	1
Cdh6	0.0298705	0.0902517	0.696847	1.29129	1.2235	2.42277	1.24547	0	Cdh6	exc	single-pass	1
Cdh8	0.0749408	0.373391	0.740062	1.29268	1.72803	1.70896	1.08194	0	Cdh8	exc	single-pass	1
Cdk5	0.0477771	0.049843	0.108354	1.14578	1.74506	1.59472	2.30847	0	Cdk5	cyt		6
Cdk5r1	0.00178652	0.350302	0.34398	1.15467	1.60655	2.17233	1.37039	0	Cdk5r1	nuc		1
Celsr3	0.0348145	0.511991	1.08183	1.45908	0.809048	1.55675	1.54649	0	Celsr3	exc	multi-pass	1
Chrna4	0.0402933	0.111075	0.103592	0.843587	2.09457	1.79265	2.01424	0	Chrna4	exc	multi-pass	4
Chrna6	0.138614	0.0608425	0.709246	0.356801	2.03267	2.25081	1.45101	0	Chrna6	exc	multi-pass	4
Chrnb3	0.242568	0.0244953	0.0394418	1.0038	1.546	3.10263	1.04106	0	Chrnb3	exc	multi-pass	4
Chst2	0.0611036	0.0482276	1.17325	1.55041	1.78863	1.64377	0.734601	0	Chst2	mit		6
Cic	0.220986	0.319396	0.44153	1.57479	1.80304	2.04445	0.59581	0	Cic	nuc		5
Cited1	0.455082	0.127833	0.0844028	1.8148	1.66471	0.63981	2.21336	0	Cited1	nuc		5
Cldn5	0.122286	0.300618	0.804861	1.33656	1.1172	2.56766	0.750822	0	Cldn5	end		1
Clec7a	0.124892	0.661092	1.26476	1.15977	0.739756	2.14994	0.899786	0	Clec7a	nuc		1
Clstn1	0.0732853	0.279871	0.369254	0.987361	1.48423	1.97815	1.82785	0	Clstn1	exc	single-pass	1
Clstn2	0.137578	0.040666	0.808993	1.17141	1.04498	2.27434	1.52203	0	Clstn2	exc	single-pass	1
Clu	0.11147	0.388803	0.662402	0.897549	1.51902	1.90039	1.52037	0	Clu	exc	secreted	6
Cntn1	0.0161169	0.0408321	0.195885	1.38353	2.0066	1.79377	1.56326	0	Cntn1	exc	anchored	1
Cntn6	0.0487516	0.0651674	0.115204	0.633639	2.70504	3.22267	0.209532	0	Cntn6	exc	anchored	1
Cntnap4	0.0373971	0.024988	0.327833	0.924055	1.44573	3.28315	0.956843	0	Cntnap4	exc	single-pass	1
Col11a1	0.294288	0.716801	0.369213	1.45704	0.790942	2.16536	1.20636	0	Col11a1	nuc		6
Col16a1	0.140643	0.419993	0.262391	1.21243	0.691882	2.65068	1.62198	0	Col16a1	exc	secreted	6
Col5a1	0.473214	1.2437	0.469148	1.41484	0.611097	2.55225	0.235749	0	Col5a1	exc	secreted	6
Cpne7	0.0176112	0.00393111	0.00344598	0.560054	2.47844	2.32166	1.61486	0	Cpne7	cyt		1
Crh	0.674127	0.0361919	0.102592	0.833772	2.34645	2.10371	0.903163	0	Crh	exc	secreted	4
Crhr1	0.078137	0.021428	0.0677036	1.01057	2.01428	2.46442	1.34347	0	Crhr1	exc	multi-pass	4
Csf1r	0.451832	0.794832	0.361817	0.233941	2.0807	2.42111	0.655767	0	Csf1r	exc	single-pass	3
Csnk1a1	0.718987	0.212168	0.382787	0.796349	1.44777	2.07066	1.37128	0	Csnk1a1	nuc		3
Csnk1e	0.251478	0.715261	0.249558	1.31106	0.814809	2.24426	1.41357	0	Csnk1e	nuc		3
Csnk2a2	0.0100295	0.0648786	0.0115715	0.492295	2.46834	1.8022	2.15069	0	Csnk2a2	cyt		3
Csnk2b	0.932519		0.0673914	0.62823	1.23799	1.60256	1.5313	0	Csnk2b	nuc		3
Cst3	0.0153932	0.04843	0.472385	1.06083	2.06339	1.50007	1.83951	0	Cst3	exc	secreted	6
Ctnnb1	0.520005	0.784354	0.568302	0.645153	1.11156	1.83785	1.53278	0	Ctnnb1	cyt		1
Ctnnbip1	0.155772	0.0156291	0.210776	0.520672	2.48208	2.52382	1.09124	0	Ctnnbip1	cyt		3
Ctss	0.448495	0.0864907	0.127978	1.1667	1.13038	2.58289	1.45706	0	Ctss	exc	secreted	6
Cutl2	0.624904	0.203512	0.0954126	0.850221	1.73472	1.81189	1.67934	0	Cux2	nuc		5
Cxxc4	0.188739	0.631928	0.774293	1.84928	0.913012	2.33134	0.311412	0	Cxxc4	nuc		3
Cyp39a1	0.42716	0.277561	0.540169	1.22312	1.93655	1.28763	1.30781	0	Cyp39a1	end		6
D10Ertd610e	0.357264	0.122886	0.0402389	0.88537	2.49162	1.5404	1.56222	0	Arhgef25	nuc		3
Ddit4l	0.748237	0.444508	0.31967	1.14673	0.64886	2.18656	1.50544	0	Ddit4l	cyt		6
Ddr1	0.350854	0.249075	0.191117	1.4098	2.25681	1.25598	1.28636	0	Ddr1	exc	single-pass	3
Dkk3	0.660569	0.162172	0.156222	0.627712	2.1811	2.15588	1.05634	0	Dkk3	exc	secreted	3
Dner	0.0100452	0.155331	0.943574	1.35892	1.26891	2.10799	1.15524	0	Dner	exc	single-pass	3
Dsc2	0.825029	0.66858	0.10753	0.343884		2.3206	1.73438	0	Dsc2	exc	single-pass	1
Dtx3	0.971176	0.196886	0.18629	1.58161	1.89209	1.1553	1.01664	0	Dtx3	nuc		3
Dvl3	0.291251	0.337783	0.0983804	1.43081	2.34688	2.09825	0.396646	0	Dvl3	nuc		3
Ecel1	0.251287	0.169339	1.00749	1.62727	2.06314	1.16606	0.715408	0	Ecel1	end		6
Efna5	0.169389	0.127675	0.696583	1.33545	1.74132	2.79208	0.137503	0	Efna5	exc	anchored	1
Efnb3	0.0858787	0.0874685	0.78432	0.873012	1.53777	2.03332	1.59823	0	Efnb3	exc	single-pass	1
Elk1	0.706856	0.499864	0.760559	1.07809	0.847584	1.65203	1.45502	0	Elk1	nuc		5
En2	0.902966	0.398459	0.0298723	0.738568	1.71613	2.92815	0.285861	0	En2	nuc		5
Enc1	0.289166	0.594294	0.956886	1.1633	1.609	1.29456	1.09279	0	Enc1	cyt		6
Epha1	0.00641574	0.0822767	0.0243339	1.15521	2.14398	2.57723	1.01054	0	Epha1	exc	single-pass	1
Epha4	0.0696402	0.530017	0.626832	0.890366	1.28406	2.15691	1.44218	0	Epha4	exc	single-pass	1
Epha5	0.449259	0.365482	0.449473	1.51767	1.05374	2.72591	0.438469	0	Epha5	exc	single-pass	1
Ephb6	0.0117982		0.146466	1.30206	1.84681	1.41906	1.27381	0	Ephb6	exc	single-pass	1
Etv1	0.0330116	0.169536	0.663578	1.47599	0.897013	2.05115	1.70972	0	Etv1	nuc		1
Evx1	0.0407068	0.0122095	0.162791	1.62652	1.09086	2.82309	1.24382	0	Evx1	nuc		5
Evx2	0.565993	0.449426	0.573563	1.52398	1.16084		1.72621	0	Evx2	nuc		5
Fat3	0.194085	0.101461	0.877893	0.910404	1.9162	2.29267	0.707286	0	Fat3	exc	single-pass	1
Fbxw7	0.275871	0.0338561	0.252156	0.43834	1.74604	2.38872	1.86501	0	Fbxw7	nuc		3
Fez1	0.515773	0.71009	0.741429	0.583321	1.62189	1.33173	1.49577	0	Fez1	nuc		5
Fgf1	0.0645458	0.681444	1.18401	0.790552	0.857094	2.65431	0.768041	0	Fgf1	exc	secreted	3
Fgf23	0.172236	0.27715	0.136793	1.26753	1.92153	1.58722	1.63754	0	Fgf23	exc	secreted	3
Fgfr1	0.392936	0.304212	1.5293	1.26409	0.464866	2.06067	0.983925	0	Fgfr1	exc	single-pass	3
Flt3	0.121623	0.00274323	0.030883	1.85259	1.85519	1.49193	1.64504	0	Flt3	exc	single-pass	3
Flt4	0.130556	0.25588	0.310221	1.58454	2.10082	2.35503	0.262957	0	Flt4	exc	single-pass	3
Fndc3a	1.37843	0.166598	0.449455	0.181835	1.83592	1.90046	1.0873	0	Fndc3a	exc	single-pass	1
Foxh1	1.35161	0.180191	0.207223	0.367798	1.67982	1.82761	1.38575	0	Foxh1	nuc		5
Foxi1	0.248624	0.223359	0.293579	0.235404	1.83522	2.78249	1.38133	0	Foxi1	nuc		3
Foxj3	0.627741	0.279981	0.509596	0.219244	2.35103	1.94211	1.07029	0	Foxj3	nuc		3
Foxk2	0.655837	0.372475	0.356045	1.24293	2.23389	0.680574	1.45825	0	Foxk2	nuc		3
Foxo1	0.924835	0.410747	0.936958	0.689169	1.11923	2.72145	0.197614	0	Foxo1	nuc		3
Foxp3	0.262251	0.342301	1.09032	0.519881		2.03171	1.75353	0	Foxp3	nuc		3
Frap1	0.321843	0.0190673	0.0055626	0.967212	1.67959	2.60969	1.39704	0	Mtor	cyt		3
Fyn	0.0636114	0.557341	0.792489	0.504779	1.94466	1.1864	1.95072	0	Fyn	cyt		1
Fzd5	0.46115	0.0861182	0.697063	1.48322	1.74036	1.92685	0.60525	0	Fzd5	exc	multi-pass	3
Fzd7		0.343391	0.224942	1.57815		2.383	0.470514	0	Fzd7	exc	multi-pass	3
Gabbr1		0.232345	0.629394	0.960692	1.05899	1.77108	1.34751	0	Gabbr1	exc	multi-pass	4
Gabbr2	0.0101822	0.327538	0.163973	0.716537	1.85133	1.78603	2.14441	0	Gabbr2	exc	multi-pass	4
Gabra2	0.0739978	0.15073	1.05725	1.87734	1.62051	1.91126	0.308915	0	Gabra2	exc	multi-pass	4
Gabra5	0.152756	0.012442	0.0422353	1.07717	2.8325	2.35381	0.529088	0	Gabra5	exc	multi-pass	4
Gabrb3			0.208735	0.341289	1.165	2.87045	0.414533	0	Gabrb3	exc	multi-pass	2
Gabrg2	0.013506	0.05061	1.08581	0.576958	1.32073	2.52092	1.43147	0	Gabrg2	exc	multi-pass	2
Gabrq	0.104746	0.0641485	0.0574127	2.08617	1.65903	2.03736	0.99114	0	Gabrq	exc	multi-pass	2
Gad1	0.172334	0.647406	0.843947	0.996913	1.52634	1.7517	1.06137	0	Gad1	cyt		2
Gad2	0.087362	0.866795	1.11397	0.717302	1.28411	1.78015	1.15032	0	Gad2	cyt		2
Gal	0.0329173	0.0419328	0.0686151	0.329332	2.70439	3.19727	0.625541	0	Gal	exc	secreted	4
Gap43	0.14491	0.980574	0.909193	0.913402	1.27831	1.51028	1.26334	0	Gap43	cyt		1
Gch1	0.4174	0.319362	0.79549	1.58661	1.49776	1.34126	1.04212	0	Gch1	cyt		6
Gdf6	0.291023	0.339836	1.06393	1.75824	1.0094	1.46064	1.07694	0	Gdf6	exc	secreted	3
Gdnf	0.257128	0.171894		1.09878	1.25102	3.14205	0.0791341	0	Gdnf	exc	secreted	3
Gfra1	0.0824833	0.467982	0.257044	1.17453	1.97052	1.90889	1.13854	0	Gfra1	exc	secreted	3
Gja1	1.20675	0.329354	0.338136	0.621703	0.958062	2.15554	1.39046	0	Gja1	end		4
Glp1r	0.465317	0.049273	0.306807	1.55465	0.707513	2.86444	1.052	0	Glp1r	exc	multi-pass	4
Glra3	0.0209008	0.32902	0.564746	0.266364	1.72992	2.4081	1.68094	0	Glra3	exc	multi-pass	4
Glul	0.184541	0.530602	0.591808	1.0817	1.40556	1.04649	2.1593	0	Glul	cyt		6
Gpr139	1.18467	0.303478	0.34093	0.43964	1.75327	2.48034	0.497672	0	Gpr139	exc	multi-pass	4
Gpr56	0.123156	0.241945	1.49323	0.616439	0.754944	2.31691	1.45337	0	Gpr56	exc	multi-pass	4
Gprc5b	0.533141	0.0713465	0.0388619	0.170531	2.13423	2.42411	1.62778	0	Gprc5b	exc	multi-pass	4
Gpx3	0.468049	0.0125426	0.00620116	0.579692	2.04722	2.19265	1.69365	0	Gpx3	exc	secreted	6
Gria1	0.0497147	0.454833	0.384669	1.16729	1.75902	1.90019	1.28428	0	Gria1	exc	multi-pass	2
Gria2	0.00116223	0.270022	0.95971	1.6745	1.77123	1.32645	0.996926	0	Gria2	exc	multi-pass	2
Gria4	0.0605305	0.0639359	0.286751	1.528	1.45571	1.96345	1.64163	0	Gria4	exc	multi-pass	2
Grid2	0.268846	0.0403674	0.352577	0.856242	2.36871	2.46641	0.646843	0	Grid2	exc	multi-pass	2
Grik1	0.013009	0.0226403	0.0781822	1.22533	2.67142	1.94258	1.04683	0	Grik1	exc	multi-pass	2
Grik2	0.0712954	0.555939	0.336178	1.70796	1.30978	1.73686	1.28198	0	Grik2	exc	multi-pass	2
Grik5	0.0959064	0.379451	0.0410957	0.463628	1.79849	2.3953	1.82613	0	Grik5	exc	multi-pass	4
Grin1	0.00246794	0.0202773	0.516744	0.655951	1.46293	2.15977	2.18186	0	Grin1	exc	multi-pass	2
Grin2a	0.935562	0.22955	0.0520063	1.79331	0.154769	2.83651	0.998297	0	Grin2a	exc	multi-pass	2
Gsk3a	0.655386	0.0505673		0.475513	1.08226	2.64414	1.09213	0	Gsk3a	nuc		3
Hfe	1.2308	0.114712	0.619771	1.01454		2.34838	0.671791	0	Hfe	exc	single-pass	6
Hivep1	0.103114	0.155371	0.405601	1.1875	1.81542	1.6067	1.7263	0	Hivep1	nuc		5
Hlx1	0.174926	0.729294		0.829945	2.06949	1.19634		0	Hlx	nuc		5
Hnt	0.187777	0.239218	0.860049	1.11576	1.90051	1.88771	0.808972	0	Ntm	exc	anchored	1
Hoxa11	0.0398915	0.103867	1.29053	0.0773883	1.71649	2.27283	1.499	0	Hoxa11	nuc		5
Hoxb7	0.923847			0.138778	1.93738			0	Hoxb7	nuc		5
Hoxc8	0.31353	0.164112	0.0861293	0.565481	2.17816	2.03713	1.65546	0	Hoxc8	nuc		5
Hoxd10	0.364536	0.117808	0.0576951	0.486747	2.88174	2.79924	0.292235	0	Hoxd10	nuc		5
Hoxd12				1				0	Hoxd12	nuc		3
Hsf1	0.127025	0.0629119	0.151582	0.510099	2.59752	1.80227	1.7486	0	Hsf1	nuc		5
Htr2c	0.0710533	0.511109	0.0640672	0.299755	2.50709	2.74618	0.800746	0	Htr2c	exc	multi-pass	4
Htr3a	0.660448	0.494216	0.0810255	1.29757	1.11144	2.31874	1.03656	0	Htr3a	exc	multi-pass	4
Igf1	0.21125	0.283403	0.17461	1.39203	1.25907	3.21822	0.461417	0	Igf1	exc	secreted	3
Igfbp3	0.209926	0.791774	0.404444	1.71676	0.855258	2.44365	0.578193	0	Igfbp3	exc	secreted	3
Igfbp5	0.0221405	0.166105	0.146304	1.42325	2.17898	2.18444	0.878777	0	Igfbp5	exc	secreted	3
Igsf4b	0.00369853	0.35384	0.149102	1.00852	1.85738	1.80348	1.82399	0	Cadm3	exc	single-pass	1
Il1r1	0.734786	0.669389	0.553179	1.06228	1.92911	1.20892	0.842341	0	Il1r1	exc	single-pass	3
Inha	0.00399861	0.0177414	0.104216	1.97764	1.69183	1.72395	1.48062	0	Inha	exc	secreted	3
Inhba	0.136672	0.0825137	0.0966181	1.47561	1.95571	2.74323	0.509656	0	Inhba	exc	secreted	3
Irs4	0.495395	0.222001	0.192894	0.718732	2.19226	2.72537	0.453348	0	Irs4	nuc		3
Irx6	0.0231142					2.5573	0.419585	0	Irx6	nuc		5
Isl2	0.768196	0.762356	0.459201	0.898436	1.49013	1.80412	0.817555	0	Isl2	nuc		5
Itga3	0.0370462	0.056592	0.153253	1.14493	1.35764	2.46867	1.78186	0	Itga3	exc	single-pass	1
Itsn1	0.242106	0.0141272	0.533559	0.250356	1.66157	2.22172	2.07657	0	Itsn1	nuc		2
Jun	0.914302	0.40046	0.0903805	1.36534	1.00592	1.0181	2.2055	0	Jun	nuc		5
Jund1	0.339528	0.937006	0.384028	1.46235	0.901171		1.97591	0	Jund	nuc		5
Jundm2		0.034842	0.0700044	0.624042	1.82641	1.90759	1.53711	0	Jdp2	nuc		5
Kcnq3	0.0155336	0.0125534	0.0204525	0.183971	2.47789	2.23902	2.05057	0	Kcnq3	end		4
Kdr	0.451011	1.11866	0.535675	1.789	0.334982	2.60663	0.16404	0	Kdr	exc	single-pass	3
Kif5c	0.0301789	0.376812	0.0222828	1.30883	2.30296	1.65336	1.30558	0	Kif5c	nuc		5
Kitl	0.00552709	0.358586	0.929616	1.79665	1.53975	1.43507	0.934804	0	Kitl	exc	single-pass	3
Klf2	0.801685	0.664531	1.04108	0.525329	0.367936	2.51829	1.08114	0	Klf2	nuc		5
Lama3	0.164846	0.0250686	0.0211421	0.253531	1.88992	3.44955	1.19594	0	Lama3	exc	secreted	1
Lcor	0.622763	0.452182	0.346571	1.69163	0.899103	1.70183	1.28592	0	Lcor	nuc		5
Lhx6	1.191	0.0764157	0.219799	1.37972	0.908831	2.01719	1.20705	0	Lhx6	nuc		1
LOC384670	0.0165756	0.0432929	0.0988634	1.63225	1.87701	2.20361	1.1284	0		nuc		5
LOC433022	0.0726834	0.126447	0.0546083	0.740183	2.67321	2.00289	1.32998	0	Plcxd2	cyt		5
LOC433228		0.0241845	0.130663	1.39652	2.12186	1.58887	0.737894	0		nuc		5
Lrp1	0.274374	0.539516	0.368252	0.587771	2.4999	1.43215	1.29804	0	Lrp1	exc	single-pass	2
Lrp8		0.339831	0.877082	0.865492	2.02077	1.34472	0.552097	0	Lrp8	exc	single-pass	2
Lrrn3	0.101782	0.0370941	0.583821	1.11736	1.67695	2.18676	1.29624	0	Lrrn3	exc	single-pass	1
Mafk	0.624985	0.167703	0.490922	0.113868	2.51526	2.00197	1.08529	0	Mafk	nuc		5
Maged1	0.66983	0.42302	0.444913	0.755508	1.73438	1.48183	1.49052	0	Maged1	nuc		5
Map3k7	0.741043		0.0726799	0.187347	1.26279	1.82032	1.91582	0	Map3k7	nuc		3
Mapk10	0.147336	0.0137406	0.00907773	0.0553315	2.23736	2.55969	1.97747	0	Mapk10	cyt		3
Mapt	0.134914	0.616764	0.90876	0.72749	1.66773	1.56928	1.37506	0	Mapt	nuc		6
Max	0.235807	0.208641	1.06919		1.08152	1.72003	1.68481	0	Max	nuc		5
Mdh2	0.610524	0.160716		0.110713	1.26833	2.27084	1.57888	0	Mdh2	mit		6
Med12	0.101031	0.112883	0.0371246	1.43192	2.0071	2.07648	1.23346	0	Med12	exc	secreted	5
Met	0.822807	0.747878	0.0839174	0.613558	2.28736	1.01237	1.43211	0	Met	exc	single-pass	1
Mga	0.918413	1.12312	0.761005	0.153825	1.26995	1.52105	1.25264	0	Mga	nuc		5
Mgat5b	0.188736	0.0870996	0.258064	1.35609	2.40864	1.38134	1.32004	0	Mgat5b	end		6
Mib2	0.0599447	0.0599415	0.0917614	0.300116	2.14451	2.33589	2.00783	0	Mib2	cyt		3
Mkx	0.412802	0.726973	0.253332	0.159139	1.88702	2.12654	1.43419	0	Mkx	nuc		5
Mlstd1	0.00245207	0.0601207	0.0798511	0.191908	2.01579	3.24537	1.4045	0	Far2	cyt		6
Mpeg1	0.808591	0.579108	0.305362	1.07257	1.51037	1.13032	1.59369	0	Mpeg1	exc	single-pass	6
Msc	0.446802	1.47136	1.0356	0.26356	0.387804	2.33349	1.06138	0	Msc	nuc		5
Mta1	0.759194	0.791909	0.415597	0.948666	0.722669	1.69076	1.67121	0	Mta1	nuc		5
Mtf2	0.583884	0.709222	0.0236379	0.833323	1.49958	1.88785	1.4625	0	Mtf2	nuc		5
Myc	0.289017	0.249324	0.579712	0.972101	2.03057	2.64057	0.238712	0	Myc	nuc		5
Myf6	0.963813	0.0644194	0.137497	1.9193	0.77903		2.13594	0	Myf6	nuc		5
Myh10	1.17821	0.731956	0.267753	0.483734	1.17984	1.68156	1.47695	0	Myh10	nuc		1
Myog	0.0997253	0.913442			1.24392		1.74292	0	Myog	nuc		5
Myt1l	0.00239576	0.152478	0.650513	1.16567	1.16516	1.97833	1.88545	0	Myt1l	nuc		5
Ncoa1	0.134723	0.204957	0.333043	0.114241	2.66047	2.18203	1.37053	0	Ncoa1	nuc		5
Ncor1	0.91923	0.688091	0.460892	0.121317	1.41566	1.42925	1.96556	0	Ncor1	nuc		5
Ndel1	0.0154935	0.35075	0.418097	0.452805	2.22927	1.63446	1.89912	0	Ndel1	nuc		1
Nek7	0.0796256	0.0155115	0.298124	0.865516	1.43279	2.79664	1.5118	0	Nek7	nuc		6
Neo1	0.0240285	0.492647	1.47964	0.554776	0.926757	2.50312	1.01904	0	Neo1	exc	single-pass	1
Nfatc2	0.169556	0.037751	0.254826		1.41096	2.8752	1.25171	0	Nfatc2	nuc		1
Nfia	0.31539	1.44848	0.9396	0.607452	0.69386	2.00756	0.987652	0	Nfia	nuc		5
Nkx1-2	0.0234496	0.0158357		0.279416	1.79648	2.5145	1.37032	0	Nkx1-2	nuc		5
Nlk	0.0881328	0.0394282	0.0153669	1.54512	2.56523	2.24578	0.500936	0	Nlk	nuc		3
Npas1	0.347414	0.0338552	0.155497	1.12952	1.27733	1.58389	2.47248	0	Npas1	cyt		2
Npff	0.88515	0.542649	0.212483	0.990579	1.41487	2.04271	0.911564	0	Npff	exc	secreted	4
Nr1h2	0.411323	0.505684	0.455366	1.65471	0.386007	2.90869	0.678214	0	Nr1h2	nuc		5
Nr1i2	0.315445	0.750605	0.593281	1.33605	1.37997	1.52867	1.09598	0	Nr1i2	cyt		5
Nrn1	0.0939712	0.623787	0.222548	0.831173	1.11533	2.58258	1.53062	0	Nrn1	exc	anchored	2
Nrtn	0.431638	1.10102	0.119363	0.549539	1.39273	2.40571		0	Nrtn	exc	secreted	3
Nrxn1	0.0105691	0.143884	0.826798	1.33446	1.88243	1.69967	1.10219	0	Nrxn1	exc	single-pass	2
Ntng1	0.0467776	0.155693	0.6838	0.864853	1.52497	2.11585	1.60807	0	Ntng1	exc	anchored	1
Ntrk2	0.0860917	0.153274	0.857835	0.682765	1.1547	2.13616	1.92918	0	Ntrk2	exc	single-pass	3
Olig1	0.0365385	0.0171746	0.428138	0.603889	1.44713	2.20108	2.26606	0	Olig1	nuc		5
Oxt	1.19053	0.105717	0.0417924	0.709065	2.1752	1.70373	1.07397	0	Oxt	exc	secreted	4
Pafah1b1	0.552544	0.447771	0.412242	0.578507	1.82	1.50539	1.68354	0	Pafah1b1	cyt		6
Pak1	0.350459	0.166709	0.0475395	1.08622	1.87086	2.09031	1.3879	0	Pak1	nuc		6
Pcdh1	0.123275	0.49374	0.533807	0.559066	1.3109	1.68576	2.29345	0	Pcdh1	exc	single-pass	1
Pcdh10	0.0352136	0.229763	0.507946	1.05934	1.35614	2.02475	1.78685	0	Pcdh10	exc	single-pass	1
Pcdh11x	0.0889439	0.210425	0.484346	1.24588	1.76552	2.09486	1.11002	0	Pcdh11x	exc	single-pass	1
Pcdhb9	0.0740147	0.0700761	0.611717	0.294981	2.19746	2.27222	1.47953	0	Pcdhb9	exc	single-pass	1
Pcdhga12	0.0160705	0.741886	0.487947	1.01142	1.37573	1.97473	1.39221	0	Pcdhgc4	exc	single-pass	1
Pclo	0.154176	0.0532656	0.0276079	0.0444977	2.81649	2.2045	1.69946	0	Pclo	nuc		2
Pcsk2	0.073981	0.337501	0.574099	0.516547	1.36351	2.18198	1.95238	0	Pcsk2	exc	secreted	4
Pdgfa	0.00551797	0.0373349	0.0275088	0.947413	1.60441	3.23488	1.14294	0	Pdgfa	exc	secreted	3
Pdgfra	0.456895	0.065294	0.11452	1.7148	1.3076	2.56192	0.778968	0	Pdgfra	exc	single-pass	3
Pdyn	0.0303678	0.00452236	0.0512343	1.36122	2.63234	2.38574	0.534576	0	Pdyn	exc	secreted	4
Peg10	1.0206	0.229848	0.971052	0.79194	1.42829	1.69001	0.868265	0	Peg10	nuc		6
Penk1	0.011292	0.0348978	0.0440768	1.25834	2.23533	2.16594	1.25012	0	Penk	exc	secreted	6
Pik3cb	0.234845	0.188974	0.617368		1.06636	2.40422	1.48823	0	Pik3cb	cyt		1
Pkd1	0.000780293	0.02814	0.262508	1.87016	0.920092	2.02756	1.89076	0	Pkd1	exc	multi-pass	1
Plxnb2	0.903731	0.260728	0.473496	1.45073	1.24609	1.46538	1.19985	0	Plxnb2	exc	single-pass	1
Pnoc	0.245423	0.0544376	0.0985664	0.999091	1.78026	3.02478	0.797435	0	Pnoc	exc	secreted	4
Pomgnt1	0.222086	0.0352394	0.107517	0.717383	1.84787	2.07399	1.99591	0	Pomgnt1	end		6
Postn	0.391285	0.363749	0.465343	2.09069	0.695625	2.3434	0.649907	0	Postn	exc	secreted	6
Pou2af1	0.438839	1.15261	0.0909108			2.19111	1.12653	0	Pou2af1	nuc		5
Pou4f2	1.27043	0.148873	0.119206	1.13016	0.75237	2.3045	1.27446	0	Pou4f2	nuc		1
Pou6f2	0.0201844	0.969665	1.19858	1.01314	0.502271	2.52933	0.766827	0	Pou6f2	nuc		5
Ppfibp1		0.403961	0.355922	0.707491	0.685113	2.86846	0.979055	0	Ppfibp1	nuc		6
Prss12	0.250228	1.54463	0.261875	0.210765	2.06977	2.17317	0.489571	0	Prss12	exc	secreted	2
Psen1	0.0525995	0.0108278	0.0984658	1.06236	1.89771	2.5066	1.37144	0	Psen1	exc	multi-pass	1
Pten	0.798509	0.101929	0.0431123	0.952498	1.98885	1.67692	1.43818	0	Pten	nuc		2
Ptpru	0.0557098	0.0240294	0.574913	1.57046	0.576025	2.57579	1.62307	0	Ptpru	exc	single-pass	1
Pvrl1	0.183631	0.185931	0.65933	1.54952	1.41453	2.30793	0.699128	0	Pvrl1	exc	single-pass	1
Rai1	0.229449	0.203535	0.5538	1.52479	1.46871	1.51172	1.50799	0	Rai1	nuc		5
Rarg	1.1306	0.213128	0.239701	0.109749	2.02197	2.42571	0.85915	0	Rarg	nuc		5
Rasa2	0.395071	0.0395624	0.0779303	0.150864	1.98965	2.97554	1.37139	0	Rasa2	nuc		6
Rbpsuh	0.902882	0.591672	0.0875642	1.00118	1.34689	2.38134	0.688472	0	Rbpj	nuc		5
Rcn1	0.491313	0.274342	0.193938	0.669642	1.69759	2.97494	0.698238	0	Rcn1	exc	secreted	6
Rela	0.478169	0.0956276	0.0901404	0.244512	1.88707	2.27978	1.9247	0	Rela	nuc		5
Rere	0.0844903	0.366685	0.579742	1.06883	0.995562	1.98236	1.92233	0	Rere	nuc		5
Ret	0.0530039	0.0758211	0.687048	0.605304	2.51556	1.63542	1.42784	0	Ret	exc	single-pass	1
Rheb	0.593651	0.255695	0.05052	0.588376	2.05169	1.92712	1.53295	0	Rheb	ves		3
Robo3	0.144027	0.403798	1.06046	1.26007	1.09379	1.87765	1.1602	0	Robo3	exc	single-pass	1
Rock2	1.30889	0.161171	0.103044	1.146	1.16068	2.77865	0.34156	0	Rock2	nuc		1
Rtn4rl1		0.547986	0.26102	1.18437	2.00662			0	Rtn4rl1	exc	anchored	2
Rxfp1	0.216032	0.0410979	0.0107814		1.6191	3.28199	0.830997	0	Rxfp1	exc	multi-pass	4
Satb1	1.06246	0.276821	0.178084	1.20051	1.28743	1.70615	1.28855	0	Satb1	nuc		5
Scarb1	0.467776	0.133565	0.0260904	0.941896	2.38628	1.80503	1.23936	0	Scarb1	end		6
Sccpdh	0.674606	0.245183	0.274653	0.338888	2.60703	2.5182	0.341437	0	Sccpdh	cyt		6
Scg2	0.00100946	0.0631627	0.487246	1.16493	1.96863	1.74474	1.57027	0	Scg2	exc	secreted	4
Scg3	0.0101974	0.467691	1.52547	0.201642	2.06851	1.87713	0.849362	0	Scg3	exc	secreted	4
Scube1	0.0130514	0.0130274	0.110574	1.77824	0.790784	3.01791	1.27641	0	Scube1	exc	secreted	6
Sema3d	0.763722	0.234506	0.134353	1.51236	2.11803	1.62671	0.610325	0	Sema3d	exc	secreted	1
Sema3f	0.0869167	0.343456	0.999674	1.33209	2.34187	1.41776	0.478241	0	Sema3f	exc	secreted	1
Sema4a	0.0239409	0.0206894	0.0134944	1.30049	2.67886	2.75249	0.210035	0	Sema4a	exc	single-pass	1
Sema4c	0.298832	0.93229	0.351736	0.41032	1.90807	0.984026	2.11473	0	Sema4c	exc	single-pass	1
Sema4f	0.150334	0.0209539	0.0148816	1.89792	1.54055	2.30464	1.07072	0	Sema4f	exc	single-pass	1
Sema4g	0.185299	0.0407884	0.134758	1.7043	2.27855	1.70936	0.946954	0	Sema4g	exc	single-pass	1
Sema6d	0.300882	0.407259	0.802362	1.59059	1.85467	1.09032	0.953917	0	Sema6d	exc	single-pass	1
Sema7a	0.00167472	0.0467396	0.0254778	0.879228	2.29409	2.31435	1.43844	0	Sema7a	exc	anchored	1
Sgcd	0.501223	0.112352	0.175061	0.895637	1.5886	1.87712	1.85	0	Sgcd	gol		1
Sgk	0.0991012	0.00848565	0.361398	1.53631	2.32596	2.18187	0.486864	0	Sgk1	nuc		6
Sipa1l2	0.0264425	0.0571397	0.0449347	1.50783	2.51042	2.61628	0.236962	0	Sipa1l2	nuc		6
Six2	0.195934	0.00789983	0.270647		2.05492	2.03211	1.43849	0	Six2	nuc		5
Slc17a6	0.0365592	0.118939	0.508799	0.671081	1.36196	2.52493	1.77773	0	Slc17a6	exc	multi-pass	4
Slc29a4	0.026002	0.160318	0.167594	0.741879	1.30277	3.24302	1.35842	0	Slc29a4	exc	multi-pass	4
Slc40a1	0.0547449	1.34052	0.991444	0.573782	1.64526	2.3087	0.0855466	0	Slc40a1	exc	multi-pass	4
Slc9a9	0.774527	0.791848	0.13132	1.01937	1.90896	1.14849	1.22548	0	Slc9a9	exc	multi-pass	4
Smad1	0.410494	0.0392983	0.258788	1.45219	2.25184	2.16335	0.424033	0	Smad1	nuc		5
Smoc2	0.0706358	0.0796326	0.0466386	1.62935	0.833803	2.82071	1.51922	0	Smoc2	exc	secreted	6
Snca	0.221426	0.0241062	0.0903566	0.905815	1.71248	2.03895	2.00686	0	Snca	cyt		2
Sox13	0.149173	0.461872	0.673998	0.903299	2.26787	1.75791	0.785874	0	Sox13	nuc		5
Sox18	1.09982	0.103376	0.564288	0.460757	1.5723	2.93884	0.260613	0	Sox18	nuc		5
Spdef	0.139805	1.40897	0.126204	1.72884	0.89853	2.12147	0.576178	0	Spdef	nuc		5
Spen	0.387514	0.232875	0.285781	1.40247	2.1804	1.75138	0.75958	0	Spen	nuc		3
Spnb4	0.000442208	0.0118901	0.576289	0.541964	1.76151	2.20273	1.90517	0	Sptbn4	cyt		6
Srebf2	0.808431	0.59117	0.511284	0.42345	1.99457	1.71703	0.954067	0	Srebf2	end		5
Srf	0.276448	0.922809	0.0298576	0.215265	1.59459	2.55828	1.40275	0	Srf	nuc		5
Ss18l1	0.178559	0.639831	0.757414	1.67196	0.935238	1.04816	1.76884	0	Ss18l1	nuc		5
Sst	0.231883	0.243265	1.41074	0.464985	1.38629	2.01055	1.25228	0	Sst	exc	secreted	4
Sstr4	0.808483	0.353409	0.104442	0.893956	1.60196	2.62153	0.616223	0	Sstr4	exc	multi-pass	4
St7	0.011731	0.427794	0.708237	0.121726	2.40764	1.38362	1.93925	0	St7	exc	multi-pass	6
Stard5	0.313016	0.121324		0.512662	1.7592	2.00265	1.29115	0	Stard5	nuc		6
Stx1a	0.0147465	0.027055	1.05632	1.46393	2.15675	1.94052	0.340679	0	Stx1a	nuc		2
Stxbp6	0.0833511	0.0156784	0.138083	0.706037	1.9495	2.37425	1.7331	0	Stxbp6	nuc		2
Syt1	0.0203489	0.195547	0.528132	1.01033	1.59114	2.03449	1.62001	0	Syt1	cyt		4
Tac1	0.44579	0.655638	0.496333	1.16746	1.36856	1.78456	1.08165	0	Tac1	exc	secreted	4
Tcfap2a	1.036	0.267857	0.350683	1.44967	0.198206	2.1785	1.51908	0	Tfap2a	nuc		5
Tcfcp2	0.0243264	0.0424519	0.915549	0.104154	1.75331	2.1191	2.04111	0	Tfcp2	nuc		5
Tert	1.12171	0.694936	0.219292	0.370449		2.72922	0.864393	0	Tert	nuc		6
Tgfb2	0.100156	0.00408665	0.194165	1.96509	1.04865	3.17442	0.513432	0	Tgfb2	exc	secreted	1
Tgfbr3	0.62973	0.560987	0.721151	0.275034	1.1144	1.89142	1.80728	0	Tgfbr3	exc	single-pass	3
Thrb	0.202571	0.0416578	0.211366	0.12678	2.25493	2.19391	1.96879	0	Thrb	nuc		5
Titf1	0.0213679	0.411135	0.670451	1.40986	1.55489	1.54939	1.38291	0	Nkx2-1	nuc		1
Tle6	0.524918	0.636886	0.0949412	1.27374	0.877758	3.02755	0.564204	0	Tle6	nuc		3
Tlx3	0.0805202	0.475714	0.418708	0.711237	1.67809	2.08831	1.54742	0	Tlx3	nuc		5
Trib2	0.24881	0.121961	0.340449	1.3214	1.4529	2.73091	0.783563	0	Trib2	nuc		6
Trp53	0.447204	0.947474	0.43851	1.34898	1.0721	1.57404	1.17169	0	Trp53	nuc		5
Trp53i11	0.341984	0.898885	0.479072	1.4916	1.10928	1.60312	1.07606	0	Trp53i11	exc	multi-pass	5
Trpc4	0.307078	0.0822892	0.551722	1.68492	1.10911	2.13728	1.1276	0	Trpc4	exc	multi-pass	4
Trpv4	0.291481	0.396366	1.30532	0.765087	1.47431	1.71716	1.05027	0	Trpv4	exc	multi-pass	4
Tsc1	0.260295	0.274848	0.596355	0.0509775	2.31149	1.76683	1.7392	0	Tsc1	nuc		2
Tsc2	0.102734	0.00786312	0.0952294	1.70515	1.52176	2.03718	1.53007	0	Tsc2	cyt		2
Tsc22d4	0.520205	0.397834	0.15816	0.195158	1.69405	1.4985	2.5361	0	Tsc22d4	nuc		5
Tshz1	0.198823	0.205762	1.2159	1.30181	0.951623	1.40868	1.71741	0	Tshz1	nuc		5
Ttyh1	0.0396383	1.26827	0.458106	1.06485	0.98711	1.75819	1.42384	0	Ttyh1	end		1
Tubb3	0.784279	0.597213	0.654862	0.951949	1.50261	1.4414	1.06769	0	Tubb3	cyt		1
Unc5d	0.25552	0.231283	0.647632	0.616599	1.31222	2.24696	1.68979	0	Unc5d	exc	single-pass	1
Usf1	0.424642	0.880457	0.906697	0.656693	0.36606	2.40098	1.36447	0	Usf1	nuc		5
Usf2	0.520466	0.658062	0.820563	0.641481	0.79467	1.77841	1.78634	0	Usf2	nuc		5
Vat1	0.470117	0.28068	0.0100544	1.30169	2.04989	2.36079	0.526777	0	Vat1	cyt		6
Vgf			0.0110022	0.34692	1.52792	1.72412	1.39004	0	Vgf	exc	secreted	6
Vip	0.526696	0.256339	0.279184	1.72055	1.23412	1.17356	1.80954	0	Vip	exc	secreted	4
Vipr1	0.395859	0.511008	0.531283	1.43773	1.41255	0.725581	1.98598	0	Vipr1	exc	multi-pass	4
Wif1	0.136308	0.152781	0.860278	1.43362	2.2168	1.5332	0.667007	0	Wif1	exc	secreted	3
Wnt1	0.111029	0.0139996	0.354572	0.935776	1.72261	2.69805	1.16396	0	Wnt1	exc	secreted	3
Wnt10b	0.517976	0.413503	0.152762	0.618333	1.34357	2.97292	0.980936	0	Wnt10b	exc	secreted	3
Wnt16	0.192547	0.499951	0.237463	1.36661	0.873385	2.57674	1.2533	0	Wnt16	exc	secreted	3
Wnt8a	0.575765	0.15621	0.639095	1.104		1.70444	1.82049	0	Wnt8a	exc	secreted	3
Xbp1	0.0838672	0.363138	0.537838	0.924264	1.17404	2.10973	1.80712	0	Xbp1	nuc		5
Zbtb20	0.0220585	0.113523	1.42837	1.87512	0.531314	1.83648	1.19313	0	Zbtb20	nuc		5
Zfp508	0.12753	0.749078	0.174929		1.67071	2.00824	1.2695	0	Adnp2	nuc		5
Zkscan1	0.676829	0.130861	1.98181	0.0142495	0.693109	2.3903	1.11284	0	Zkscan1	nuc		5
Accn2	0.0249384	0.0118663	0.00664314	0.210191	0.455622	1.70909	4.58164	1	Asic1	end		2
Adra2b	0.197334	0.0245593	0.104668	0.182691	1.03504	0.333234	5.12248	1	Adra2b	exc	multi-pass	4
Adrb1	0.193762	0.209338	0.343317	0.650824	0.501906	1.38946	3.71139	1	Adrb1	exc	multi-pass	4
Amh	0.124451	0.17648	0.191933	1.04517	0.808943	1.34505	3.30798	1	Amh	exc	secreted	3
Apod	0.80721	0.347702	0.267444	0.495433	0.539479	1.41543	3.1273	1	Apod	exc	secreted	6
Atf4	0.929185	0.525058	0.414705	0.799594	0.132229	1.26114	2.93809	1	Atf4	nuc		5
Avpr1a	1.40502	0.128994	0.3814	0.148025	0.197858	0.964092	3.77461	1	Avpr1a	exc	multi-pass	4
Bhlhb2	0.0456013	0.0300315	0.0167053	0.623255	0.463343	0.587123	5.23394	1	Bhlhe40	nuc		5
Bicd1	0.657799	0.114529		0.471156	0.708128	0.973455	3.07493	1	Bicd1	nuc		6
Bmp7	0.0185886	1.83171	0.228169	0.111766		1.12027	2.6895	1	Bmp7	exc	secreted	1
C230009H10Rik	0.0415996	0.033002	0.0340736	1.35474	1.59808	1.25193	2.68658	1	Kcnc1	exc	multi-pass	6
Car2	0.589377	0.560462	0.539045	0.184698	0.7032	0.761026	3.66219	1	Car2	nuc		6
Cd164	0.19382	0.509578	0.379689	0.414437	1.0883	1.5205	2.89367	1	Cd164	exc	single-pass	1
Cdh20				0.150199	0.635527	0.207601	3.00667	1	Cdh20	exc	single-pass	1
Cds1	0.0172511	0.0283194	0.0447125	0.342922	0.564323	2.08745	3.91503	1	Cds1	end		6
Cdx1	0.215642	0.555808	0.264395	0.283061	0.787563	1.21823	3.6753	1	Cdx1	nuc		3
Celsr2	0.195533	0.208518	0.323731	0.170854	0.30606	2.12846	3.66684	1	Celsr2	exc	multi-pass	1
Chat	0.328249	0.092388	0.0622672	1.14806	1.07438	1.61117	2.68348	1	Chat	nuc		4
Chrna2	1.85592	0.112304	0.0633418	0.223368	0.638299	0.335885	3.77088	1	Chrna2	exc	multi-pass	4
Chrnb2	0.0357912	0.112784	0.0586126	0.650364	0.825147	1.35198	3.96532	1	Chrnb2	exc	multi-pass	4
Cit	0.0174445	0.00642125	0.00467684	0.177541	1.1272	2.04314	3.62358	1	Cit	nuc		2
Cldn11	0.00951255	1.37187	0.109816	0.255491	0.0743536	1.88005	3.29891	1	Cldn11	end		1
Comt	0.0344791	0.368783		0.314287	0.304648	1.97701	3.0008	1	Comt	cyt		4
Creb3	0.66638	0.0148192	0.0154416		0.296158	1.70786	3.29934	1	Creb3	nuc		5
Creb3l3	0.168222	0.455276	0.190042	0.175494	0.160011		4.85095	1	Creb3l3	nuc		5
Creb3l4	0.594904	0.0272746	0.0646822	0.248413	0.19082		4.87391	1	Creb3l4	nuc		5
Crxos1	0.230648	0.25701	0.00883086	0.095168	1.17203	0.548624	4.68769	1	Crxos	nuc		5
Dcun1d4	0.342021	0.0261283	0.126208	0.0610879	1.89803	1.46658	3.07995	1	Dcun1d4	nuc		6
Dkk4		0.246282	0.328087	0.135346	0.830655		3.45963	1	Dkk4	exc	secreted	3
Dlx3	1.12965		0.0351269	0.199559	0.119253	1.09119	3.42522	1	Dlx3	nuc		5
Dlx4	0.90706	0.301463	0.097011	0.791737	0.202108	0.154909	4.54571	1	Dlx4	nuc		5
Dlx5	1.07725	0.356652	0.196225	0.0247537	0.603553		3.74156	1	Dlx5	nuc		1
Dmbx1	1.45597	0.0629098	0.0384503	0.379545	0.110547		3.95258	1	Dmbx1	nuc		5
Dnmt3b	0.580449	0.812848	0.112409	0.271204	0.488083	0.7687	3.96631	1	Dnmt3b	nuc		5
Drd5	0.180998	0.0973926	0.813934	0.537948	0.613161	1.21067	3.54589	1	Drd5	exc	multi-pass	4
Dusp14	0.189586	0.480725	0.128255	1.63488	0.503097	0.944517	3.11894	1	Dusp14	mit		6
E2f8	0.398118	0.408868	0.0738471	0.623277		0.437315	4.05858	1	E2f8	nuc		5
Ehf	2.89333	0.0874819	0.0647116	0.330404	0.212469	0.259482	3.15212	1	Ehf	nuc		5
Fgf4	1.16638	0.0104673	0.258862	1.66118	0.692257	0.547392	2.66346	1	Fgf4	exc	secreted	3
Fgfr2	0.231591	1.35266	1.32093	0.294303	0.325971	1.04747	2.42707	1	Fgfr2	exc	single-pass	3
Foxa3	0.435635	0.0844595	0.142487	0.334364	0.254587	0.321414	5.42705	1	Foxa3	nuc		3
Frem2	1.50724	0.558396	0.156251	1.36904	0.158116	0.850723	2.40023	1	Frem2	exc	single-pass	1
Fzd6	1.13121	0.324007	0.483997	0.640173	0.258711	0.420322	3.74157	1	Fzd6	exc	multi-pass	3
Gabra1	0.0284979	0.00249003	0.028279	0.061227	1.4772	1.78812	3.61419	1	Gabra1	exc	multi-pass	4
Gabra4	0.0278126	0.008446	0.00735724	0.00689482	0.109521	2.35203	4.48794	1	Gabra4	exc	multi-pass	4
Gabrr2	0.938356	0.0559992	0.646955	0.301969	1.59941	0.965434	2.49188	1	Gabrr2	exc	multi-pass	2
Gcg	0.459664	0.261073	0.205736	0.444409	1.33631	0.179855	4.11296	1	Gcg	exc	secreted	4
Gcm2	1.28697	0.0478867	0.215482	1.79447	0.126775	0.242832	3.28558	1	Gcm2	nuc		5
Gdf15	1.44812	0.918296	0.163376	0.751903	0.270456	0.91954	2.52831	1	Gdf15	exc	secreted	3
Ghrh	0.156039	0.532814	0.440818	1.63225	0.46066	1.01452	2.7629	1	Ghrh	exc	secreted	4
Gls2	0.202529	0.134549	0.728391	0.672826	0.55299	1.13242	3.57629	1	Gls2	cyt		6
Gnrh1	1.3024	0.78918	0.982661	0.509256	0.138795	0.480146	2.79757	1	Gnrh1	exc	secreted	4
Gpr165	0.0285295	0.00923216	0.0372277	0.493829	0.536499	1.68247	4.21221	1	Gpr165	exc	multi-pass	4
Gria3	0.130956	0.126579	0.0730072	0.938338	0.128643	2.0062	3.59628	1	Gria3	exc	multi-pass	4
Grm6	0.672202	0.306042	0.352129	0.893642	0.781943	0.544	3.45004	1	Grm6	exc	multi-pass	4
Gscl	0.175351	0.843349	0.844344	0.523653	0.830772	0.227912	3.55462	1	Gsc2	nuc		5
Hoxa3	0.43574	0.140965	0.15072	0.689285	0.277652	0.278296	5.02734	1	Hoxa3	nuc		5
Hoxa9	0.341351	0.421465	0.180897	0.490945	1.46191	1.24921	2.85422	1	Hoxa9	nuc		5
Hoxb4	0.975856	0.44439	0.435662	0.998865	0.326514	0.108856	3.70986	1	Hoxb4	nuc		5
Hoxc13	0.325903	0.265335	0.510807	0.248108	0.124127	0.409367	5.11635	1	Hoxc13	nuc		5
Htr7	0.43237	0.0646156	0.26804	0.290729	1.20312	0.837888	3.90323	1	Htr7	exc	multi-pass	4
Insl6	0.0939448	0.391195	0.182644	2.26975	0.541413	0.653402	2.86765	1	Insl6	exc	secreted	3
Isx	1.85465	0.157405	0.117467	0.431257	0.266631	0.123897	4.04869	1	Isx	nuc		5
Itih3	0.564657	0.00439524	0.0207679	0.112093	0.10105	2.1699	4.02714	1	Itih3	exc	secreted	6
Kcnab3	0.782104	0.0164548	0.0078663	0.0597644	0.863158	2.11798	3.15267	1	Kcnab3	cyt		4
Laptm4b	1.41782	0.219732	0.170585	0.880312	0.134784	1.23941	2.93736	1	Laptm4b	end		6
Lbh	0.0551759	1.67258	0.76087	0.228638	0.526962	0.912761	2.84302	1	Lbh	nuc		6
Lhx3	0.263347	0.557582	0.0625534	1.63225	0.796262	0.618544	3.06946	1	Lhx3	nuc		5
Lmcd1	0.451318	0.0903134		0.166289	0.244034	1.22776	3.82029	1	Lmcd1	nuc		5
LOC269389	1.25755	0.270481	0.170801	0.48302	1.38534	1.06544	2.36736	1	Tox2	nuc		6
Loxl1	0.014577	0.0412393	0.00524614	0.292333	1.32569	1.20561	4.1153	1	Loxl1	exc	secreted	6
Mafg	0.0310665	0.18512		0.173885	1.02638	1.68664	2.89691	1	Mafg	nuc		5
Maob	0.120921	0.0116525	0.138487	0.102236	0.0425037	1.41237	5.17183	1	Maob	cyt		4
Mef2b	0.0353211	0.306515	0.0545442	0.312171			4.29145	1	Mef2b	nuc		5
Mef2c	0.0915358	0.0729408	0.032606	0.536304	0.600894	2.07809	3.58763	1	Mef2c	nuc		5
Mobp	0.0330193	0.00604626	0.00176663	0.176233	0.350349	2.39974	4.03285	1	Mobp	nuc		6
Mog	0.00592707	0.00764289	0.0120155	0.00553988	0.050748	2.18525	4.73287	1	Mog	exc	multi-pass	6
Mtf1	0.272029	0.0436982	0.126457			0.834107	3.72371	1	Mtf1	nuc		5
Mxd1	0.148121	0.62574	0.33705	0.0455812	0.336918	0.375937	5.13065	1	Mxd1	nuc		5
Nfyb	0.730389	0.902557	0.201703	0.021467	0.387492		3.75639	1	Nfyb	nuc		5
Nkx2-4	0.800121	0.737499	0.615181	0.597409	1.17264	0.444147	2.633	1	Nkx2-4	nuc		5
Nkx6-2	0.0435232	0.0503885	0.417141	0.227805	0.0409535	2.38903	3.83116	1	Nkx6-2	nuc		5
Nkx6-3	0.205176	0.0232638	0.0203271	0.0566269	0.0395022		5.6551	1	Nkx6-3	nuc		5
Nr3c1	0.280003	0.240262	0.132242	0.819004	0.487397	1.43238	3.60871	1	Nr3c1	nuc		5
Nr3c2	0.0306433	0.0836188	0.129903	0.411977	0.684522	1.98572	3.67361	1	Nr3c2	nuc		5
Nrip2	0.0608182	0.043649	0.0305908	0.110213	0.0493988	0.642231	6.0631	1	Nrip2	exc	anchored	5
Park2	0.0675634	0.0373421	0.132167	0.267674	2.82476	0.637272	3.03322	1	Park2	nuc		4
Pcbd1	0.125365	0.0157376	0.010861	0.0131875	1.13943	1.14578	4.54964	1	Pcbd1	cyt		5
Pdgfd	0.332581	0.134237	0.334845	0.745372	0.35704	0.920436	4.17549	1	Pdgfd	exc	secreted	3
Pkp2	0.13731	0.118292	0.0142144	0.0568726	0.163057	1.71565	4.7946	1	Pkp2	nuc		1
Plekhg1	0.13778	0.0324557	0.00164397	0.446187	0.0206444	2.57609	3.7852	1	Plekhg1	nuc		6
Pms1	1.00335	0.298862	0.145953	0.346989	0.515652	1.76178	2.92742	1	Pms1	nuc		6
Pou2f1	0.197723	0.385243	0.637959	0.218384	1.40701	1.2649	2.88879	1	Pou2f1	nuc		5
Pou2f3	0.171569	0.302537	0.0585888	0.0465095		0.76155	4.65925	1	Pou2f3	nuc		5
Ppard	0.0194102	0.175322	1.04788	0.566125	0.383669	1.93087	2.87673	1	Ppard	cyt		5
Ppp1r1b		0.0926343	0.412025	1.89013	0.551275	0.516902	2.53703	1	Ppp1r1b	nuc		6
Ppp3ca	0.0896892	0.00420774	0.00496127	0.0258466	0.497524	1.26223	5.11554	1	Ppp3ca	cyt		1
Prodh	0.347297	0.267652	0.161886	0.121671	0.139713	0.952163	5.00962	1	Prodh	exc	secreted	6
Ptf1a			0.170701	0.0573647		0.871802	2.90013	1	Ptf1a	nuc		5
Ptgds	0.0431521	0.225722	0.16748	0.712491	0.365766	1.36931	4.11608	1	Ptgds	exc	secreted	4
Ptgs2	0.203068	0.0871946	0.0719374	1.94291	1.11836	0.629542	2.94699	1	Ptgs2	exc	secreted	4
Pvalb	0.0377332	0.0494096	0.0255966	0.229157	0.404368	2.23806	4.01568	1	Pvalb	cyt		4
Pvrl2	0.146708	0.436365	0.0663629	0.126825	0.0804603	1.42089	4.72239	1	Pvrl2	exc	single-pass	1
Pvrl4	0.174048	0.108065	0.080269	0.0351031	1.24886	2.00798	3.34567	1	Pvrl4	exc	single-pass	1
Qdpr	1.74095	0.09564	0.00797092	0.0339382	1.04218	1.50287	2.57645	1	Qdpr	cyt		4
Rab37	0.293044	0.0461949	0.0428808	0.0429436	0.0298604	2.04104	4.50404	1	Rab37	cyt		6
Rln1	0.645433	0.295451	0.0806471	2.65534	0.243349	0.17905	2.90073	1	Rln1	exc	secreted	3
Rreb1	0.0930399	0.02961	0.0280363	0.235512	0.276682	2.17343	4.16369	1	Rreb1	nuc		5
Scn4b	0.26128	0.165813	0.00707927	0.171041	0.066942	2.10538	4.22247	1	Scn4b	exc	single-pass	4
Sema6b	0.474128	0.418645		0.732209	0.42264	1.46982	2.48256	1	Sema6b	exc	single-pass	1
Serpinb1a	0.217958	0.459544	0.355818	0.168806	0.748492	0.25896	4.79042	1	Serpinb1a	cyt		6
Sertad2	0.0710327	1.74238	0.0850308	0.244081	0.281716		3.57576	1	Sertad2	nuc		5
Sntb1	0.627075	0.0876195	0.203826	0.359891	0.24231	1.14878	4.3305	1	Sntb1	cyt		2
Sohlh2	0.411462	0.724894	0.437215	0.283663	0.258941	1.11674	3.76709	1	Sohlh2	nuc		5
Sox30	0.180047	0.124487	0.069211	0.135635	0.117542	0.699625	5.67345	1	Sox30	nuc		5
Srebf1	0.0613419	0.399097		0.837812	1.50382	0.71322	2.48471	1	Srebf1	exc	multi-pass	5
Stat1	0.367073	0.0577612	0.075405	0.484545	0.448812	1.58691	3.9795	1	Stat1	nuc		5
Stat5b	0.363019	1.10037	0.0291846	0.264734	0.963291		3.2794	1	Stat5b	cyt		5
Tcfeb	0.836839	0.194629	0.225122	0.100146		1.52186	3.1214	1	Tfeb	nuc		5
Tead3	0.117871	1.15799	1.50406	0.139174		0.473158	2.60775	1	Tead3	nuc		5
Tpd52l1	0.714602	0.368116	0.16817	1.17672	0.0880491	1.70859	2.77575	1	Tpd52l1	nuc		6
Trf	0.0378612	0.0586197	0.0211662	0.0913128	0.0407067	2.17057	4.57976	1	Trf	exc	secreted	4
Trhr	0.762541	0.106659	0.284956	0.610012	0.789907	0.777733	3.66819	1	Trhr	end		4
Trps1	0.860914	0.20819	0.364736	0.277596	0.393506	1.62344	3.27162	1	Trps1	nuc		5
Ucn	0.226998	0.127976	0.0775737	0.143844	0.347639	0.378229	5.69774	1	Ucn	exc	secreted	4
Zfp263	0.360216	0.109965	0.0332624	0.13965	0.169741	2.16529	4.02187	1	Zfp263	nuc		5
Zhx1	0.515314	0.127224	0.394694	1.48284	0.543474	0.870092	3.06636	1	Zhx1	nuc		5
Zhx3	0.0781699	0.256472	0.712465	1.47653	0.765741	1.15032	2.56031	1	Zhx3	nuc		5
1110051B16Rik	0.884248	0.835061	0.772577	0.610632	1.76863	1.28183	0.847024	2	Duxbl1	nuc		5
Abhd4	0.255218	0.175456	3.0216	0.201278	0.554538	0.902662	1.88925	2	Abhd4	cyt		6
Ank3	0.421581	0.693853	0.982767	1.18671	1.24822	1.02853	1.43834	2	Ank3	nuc		1
Anxa4	0.909096	1.53508	0.33239	1.44302	2.17055	0.272105	0.337761	2	Anxa4	nuc		6
Aph1c	0.626767	0.389695	0.832279	1.55566	1.4384	1.22885	0.928353	2	Aph1c	exc	multi-pass	3
Arnt2	0.78004	1.08561	0.919219	1.63167	0.769996	0.799459	1.01401	2	Arnt2	nuc		5
Arntl2	0.460449		3.54464	0.469548	0.694585	0.72239	0.108384	2	Arntl2	nuc		5
Atbf1	0.925841	1.12557	1.20655	1.34332	0.9425		0.456222	2	Zfhx3	nuc		5
Atoh8			2.75763	0.231786		0.0105838		2	Atoh8	nuc		5
B020006M18Rik	0.734867	0.77544	0.715767	0.6824	1.51941	0.462805	2.10931	2	Ubtfl1	nuc		5
B3gnt2	0.326158	1.01244	1.74914	0.384292	0.537111	0.793186	2.19768	2	B3gnt2	end		1
Bapx1	0.718311	1.08036	0.336018	0.719208	1.79647	0.390311	1.95932	2	Nkx3-2	nuc		5
Barhl1	1.08998	1.48073	0.618411	0.965344	0.362921	0.48286	1.99976	2	Barhl1	nuc		5
C1qb	1.30317		1.24521	0.928797	1.79199	0.193932	0.536902	2	C1qb	exc	secreted	2
Cart1	1.40065	1.64674	0.753072	1.15349	1.13909	0.279114	0.627846	2	Alx1	nuc		5
Casp3	0.374552	0.808356	1.63238	1.1816	2.59541	0.0174319	0.390265	2	Casp3	nuc		6
Cd24a	1.94119	0.880314	1.25585	1.62476	0.867426	0.342768	0.0876922	2	Cd24a	exc	anchored	1
Chl1	0.0322938	0.600786	1.1745	1.54974	1.88992	0.928173	0.824583	2	Chl1	exc	single-pass	1
Clca2	1.72682	0.0322947	1.3216	2.02994	1.03255	0.475918	0.380875	2	Clca2	exc	single-pass	4
Cnr1	0.12078	1.57674	0.384694	1.59117	1.28179	1.14483	0.899993	2	Cnr1	exc	multi-pass	4
Cntn2	0.254681	1.45015	0.70631	1.60119	0.553431	1.01833	1.41591	2	Cntn2	exc	anchored	1
Col4a1	1.52788	0.987396	0.961201	1.35166	0.908086	0.831614	0.432169	2	Col4a1	exc	secreted	6
Col4a2	1.16644	0.733733	2.09822	1.07246	0.387527	1.22512	0.316496	2	Col4a2	exc	secreted	6
Cotl1	1.64836	1.21679	0.948972	0.530245	1.83936	0.296505	0.519771	2	Cotl1	cyt		6
Ctf1	0.133557	1.76473	0.901352			0.397832	1.80253	2	Ctf1	cyt		3
Cxcl12		0.882541	1.57101	1.44217	1.3389	0.573856	0.191517	2	Cxcl12	exc	secreted	1
Dab1	0.263888	1.35249	1.53873	1.31357	0.94077	1.0186	0.571956	2	Dab1	nuc		1
Dbi	1.71385	0.904775	1.43502	1.08783	0.944795	0.329182	0.584555	2	Dbi	cyt		4
Dcc	0.678742	1.33702	1.73916	0.112457	2.48517	0.518134	0.129317	2	Dcc	exc	single-pass	1
Ddx5	0.747783	1.03433	0.988478	0.966801	0.82309	1.16426	1.27526	2	Ddx5	nuc		3
Dlk1	1.78215	0.78466	1.79202	0.851801	0.366716	0.359432	1.06322	2	Dlk1	exc	single-pass	3
Dlx6	1.24987	1.38594	2.80447	0.468666	0.561906	0.267229	0.261922	2	Dlx6	nuc		5
Dnahc2	0.572663	1.82553	1.06843	0.655425	1.41617	0.392746	1.06904	2	Dnah2	cyt		6
Dpysl5	1.12073	0.901464	1.20315	1.42098	1.69129	0.449515	0.212869	2	Dpysl5	cyt		1
Dsg1a	1.17214	0.177873	0.966083	0.517512	1.71158	0.38759	2.06723	2	Dsg1a	exc	single-pass	1
Ebf3	0.609046	0.592024	2.44562	1.3904	0.406703	0.585722	0.970482	2	Ebf3	nuc		5
Egr2	0.651502	0.212571	1.45179	1.01384	0.944868	1.57511	1.15031	2	Egr2	nuc		5
Elf5	1.15179	0.975097	2.67567	0.700054	0.436918		0.0604714	2	Elf5	cyt		5
Eng	0.488063	0.866744	1.194	1.5935	0.417843	2.03535	0.404502	2	Eng	exc	single-pass	3
Epha2	1.3537	0.859831	0.98173	1.81734	0.605852	0.884633	0.49691	2	Epha2	exc	single-pass	1
Ephb1	0.427371	0.585267	2.43186	1.17825	0.265381	1.685	0.426868	2	Ephb1	exc	single-pass	1
Erbb2	0.155631	1.54999	1.73221	2.09777	0.85688	0.183368	0.424153	2	Erbb2	exc	single-pass	3
Fcnb	1.11654	0.51315	2.06144	1.22802	0.720056	0.979086	0.38171	2	Fcnb	exc	secreted	3
Figla	1.78369	0.673531	1.19959	0.43453	1.86706	0.59085	0.450744	2	Figla	nuc		5
Fkhl18	1.14317	1.44595	1.58753	0.466435	0.266892	1.66869	0.42133	2	Foxs1	nuc		5
Fli1	1.50643	1.53108		0.571537			0.390958	2	Fli1	nuc		5
Foxa2	1.60637	1.1573	0.700088	0.916275	1.45817	0.161798		2	Foxa2	nuc		3
Foxd2		1						2	Foxd2	nuc		3
Foxf2	0.173216	1.25593	1.74457		1.5483	0.746357	0.531632	2	Foxf2	nuc		5
Foxl1	1.29861	0.930309	1.73333		1.3816	0.34699	0.309158	2	Foxl1	nuc		5
Foxp2	0.0876042	0.977719	1.32158	1.2111	1.39239	1.16487	0.844733	2	Foxp2	nuc		3
Fzd8	1.33181	1.04829	2.00335	1.20435	0.783744	0.529566	0.0988837	2	Fzd8	exc	multi-pass	3
Galr2	0.602909	0.430626	1.82414	0.608581	2.7029	0.24263	0.588212	2	Galr2	exc	multi-pass	4
Gata3	1.17602	1.64938	2.67109	0.163822	0.631301	0.559523	0.14886	2	Gata3	nuc		1
Gatad1	0.542222	1.38059	0.765827	0.0257675	2.31843	0.759235	1.20792	2	Gatad1	nuc		5
Gdf10	1.48775	0.52708	1.66496	1.45547	0.721117	0.719619	0.424003	2	Gdf10	exc	secreted	3
Glcci1	1.55183	0.743193	1.01385	0.25115	2.26996	0.9651	0.204913	2	Glcci1	mit		6
Gpc3	1.22066	0.907964	0.738503	1.7697	1.38367	0.729235	0.250277	2	Gpc3	exc	secreted	1
Gpr161	0.841465	0.0133976	2.26777	0.809717	2.83618	0.177995	0.0534707	2	Gpr161	exc	multi-pass	4
Gpr98	0.771549	1.90484	2.57711	0.593042	0.078037	0.980685	0.0947395	2	Gpr98	exc	multi-pass	1
Grik3	0.0140127	0.574338	2.98738	1.47618	0.967711	0.700005	0.28037	2	Grik3	exc	multi-pass	4
Hand1	1.31846	0.804946	1.27182	0.633499	1.57809	0.80604	0.587138	2	Hand1	nuc		5
Hap1	0.277135	1.11585		1.32357	1.48777	0.964858	0.830825	2	Hap1	nuc		2
Hbb-b2	1.98208	1.45144	1.44694	1.06195	0.304531	0.357103	0.395961	2		exc	secreted	6
Hcrtr2	0.601311	0.236151	3.03771	1.33584	1.11247	0.137289	0.539234	2	Hcrtr2	exc	multi-pass	4
Hesx1	0.755299	0.489802	1.07353	0.749572	1.73421	1.14846	1.04912	2	Hesx1	nuc		5
Hmx2		1.23612		0.76388				2	Hmx2	nuc		5
Hnf4g	1.19615	0.794099	0.834603	1.10411	1.34878	1.06523	0.657027	2	Hnf4g	nuc		5
Homez	0.0669719	0.011314	2.60048	0.147931	0.600368	1.92624	1.64669	2	Homez	nuc		5
Hoxa13		1.15789	1.51256			0.32955		2	Hoxa13	nuc		5
Hoxb13	0.838681	0.796726	2.36347	0.360093	1.41914	1.0414	0.180494	2	Hoxb13	nuc		5
Hoxb8	1.149	1.67087	1.07101		1.13992	0.460704	0.508502	2	Hoxb8	nuc		5
Hsd11b1	1.10026	0.742876	1.00627	1.48376	0.948437	0.744971	0.973428	2	Hsd11b1	end		6
Htr2b	0.759133	0.319949	1.51737	0.948473	0.941925	0.866679	1.64647	2	Htr2b	exc	multi-pass	2
Htr3b		0.213838	1.34415	1.89262	1.7929	0.496693	0.259802	2	Htr3b	exc	multi-pass	4
Id4	0.239984	1.70104	1.46458	0.970891	1.344	0.822452	0.457055	2	Id4	nuc		5
Ifit3	0.66377	1.58494	0.237548	1.56693	1.09873		0.848087	2	Ifit3	nuc		6
Igsf4a	0.0179303	0.529874	1.36847	1.38956	1.55448	1.32496	0.814732	2	Cadm1	exc	single-pass	1
Il13ra1	1.1257	0.468525	1.84111	0.533853	2.04075	0.596685	0.393387	2	Il13ra1	exc	single-pass	3
Isl1	0.120679	1.82969	3.50468	0.449513	0.81161	0.209618	0.0742188	2	Isl1	nuc		5
Itgb3	1.24796	1.6144	1.13955	1.41288		0.380531	0.204676	2	Itgb3	exc	single-pass	1
Jam4	0.582862	0.331286	1.88372	0.775357	0.73247	0.18507	2.50923	2	Igsf5	exc	single-pass	1
L1cam	0.0242753	1.00897	1.30171	1.07512	0.984317	1.51841	1.08719	2	L1cam	exc	single-pass	1
Lhx5	1.9844	0.944444	2.48474	1.15487	0.256818	0.0234397	0.151298	2	Lhx5	nuc		5
Lhx8	0.622162	0.109206	2.4596	1.32143	1.08759	0.500767	0.899254	2	Lhx8	nuc		5
Lmo1	1.01235	0.547037	1.63651	0.660296	1.12436	1.341	0.678436	2	Lmo1	cyt		5
Lmo3	0.421542	0.501128	1.99851	1.43177	1.57536	0.705389	0.366299	2	Lmo3	nuc		5
Lmtk3	0.516815	0.819951	1.37767	1.03455	1.07391	0.969154	1.20796	2	Lmtk3	exc	single-pass	3
Maz	1.01741	0.998018	0.902426	0.767465	0.98538	1.38812	0.941183	2	Maz	end		5
Mc3r	0.158887	0.870928	0.917865	1.50872	1.62886	0.847649	1.06709	2	Mc3r	exc	multi-pass	4
Mll2	0.171499	1.22936	0.944472	1.01159	1.56674	0.574317	1.50202	2	Kmt2d	nuc		5
Mmp9	0.34207	1.46798	3.3534	1.60583	0.102879	0.10282	0.0250237	2	Mmp9	exc	secreted	2
Mrg1	0.00156464	1.31636	1.47506	0.616774	1.27099	0.541752	1.7775	2	Meis2	nuc		5
Mtap2	1.24951	0.806535	1.39323	0.738311	0.893722	0.591214	1.32748	2	Map2	nuc		6
Myod1		0.839675			1.16032			2	Myod1	nuc		5
Neurod6	0.0181803	1.69564	1.60013	0.674226	0.885635	1.66056	0.465635	2	Neurod6	nuc		5
Nfya	0.443114	1.50045	1.1929	1.96196	0.838996	0.935113	0.127472	2	Nfya	nuc		5
Ngfr	1.76469	1.20237	1.92209	0.841498	0.555321	0.496126	0.2179	2	Ngfr	exc	single-pass	1
Nkd1	1.71782	0.935453	1.98897	1.08917	0.163133	0.951346	0.154113	2	Nkd1	nuc		3
Nkd2	0.892863	0.755349	0.797049	1.36741	1.68452	0.535499	0.967305	2	Nkd2	nuc		3
Nkx2-3				0.384644	2.19575	0.893757	0.525849	2	Nkx2-3	nuc		5
Nmb	0.158228	0.726315	3.20251	1.3108	0.631622	0.573611	0.396904	2	Nmb	exc	secreted	4
Nos3	0.368031	1.55693	1.10538	0.439966	1.27746	1.9413	0.310933	2	Nos3	nuc		6
Notch1	0.72943	0.301086	3.17512	0.555299	1.80448	0.338097	0.0964932	2	Notch1	exc	single-pass	1
Notch3	1.38986	0.100745	1.03652	1.36833	1.81216	0.88773	0.404659	2	Notch3	exc	single-pass	3
Nr2f1	1.87085	1.4288	1.1529	1.00682	1.05504	0.228032	0.257553	2	Nr2f1	nuc		5
Nr4a2	0.385387	1.21827	2.47807	1.13675	0.690971	0.545092	0.545453	2	Nr4a2	nuc		4
Nr5a1	0.246706	1.28865	1.19928	1.38963	2.03243	0.376871	0.46644	2	Nr5a1	cyt		5
Nrg4	0.497841	1.17901	2.75262	1.4653	0.249947	0.740411	0.114866	2	Nrg4	exc	single-pass	1
Nrgn		0.90849		1.8503	1.39008	0.449664	0.401466	2	Nrgn	nuc		2
Ntf5	0.154971	0.956319	1.33692	1.06419	1.38464	1.20856	0.894395	2	Ntf5	exc	secreted	3
Ntng2	0.495923	0.907895	1.19924	1.63465	0.779426	1.24542	0.73744	2	Ntng2	exc	anchored	1
Obox1	0.631081	0.398235	1.78379	0.86138	1.76888	0.567469	0.989168	2	Obox1	nuc		5
Obox3	0.386975	1.39352	0.503381	1.25117	2.06748	0.414451	0.983023	2	Obox3	nuc		5
Obox6	0.273614	0.776865	1.08304	1.03521	2.03509	0.433836	1.36234	2	Obox6	nuc		5
Odz3	0.400046	1.15931	1.14472	0.871283	1.60364	1.447	0.373998	2	Tenm3	exc	single-pass	1
Onecut3	0.471163	0.665562	1.11853	1.13237	1.43936	1.27066	0.902356	2	Onecut3	nuc		5
Oprd1	0.713526	0.997799	0.645327	1.61113	1.3433	1.00253	0.68639	2	Oprd1	exc	multi-pass	4
Otp	0.168144	0.618042	1.66659	1.66047	1.46126	0.237741	1.18775	2	Otp	nuc		5
Pax1	1.00151	0.270434	1.24158	1.85504	1.38739	0.24404		2	Pax1	nuc		3
Pcdha7	0.0105537	0.602556	1.31096	1.75871	1.59472	0.878695	0.8438	2		exc	single-pass	1
Pitx2	1.41016	1.42836	1.04598	0.755172	0.896658	0.875246	0.588427	2	Pitx2	nuc		3
Plxnb1	0.847581	1.10614	1.5532	2.37846	0.644861	0.0897256	0.380038	2	Plxnb1	exc	single-pass	1
Plxnd1	0.893555	1.17563	1.14855	1.64911	0.9335	1.09672	0.102943	2	Plxnd1	exc	single-pass	3
Pmch	0.116182	0.624131	1.65581	0.73896	2.36959	0.291886	1.20344	2	Pmch	exc	secreted	4
Pou4f1	0.586225	0.955368	2.43976	1.98874	0.520761	0.396512	0.112636	2	Pou4f1	nuc		5
Prrx2	0.634725	1.40232	2.2184	1.30938	0.781821	0.382205	0.271147	2	Prrx2	nuc		5
Pyy	0.592738	1.65161	0.537523	0.973692	1.22632	1.3193	0.698816	2	Pyy	exc	secreted	4
Rarb	0.935145	0.717154	1.06432	0.595312	1.7229	1.47673	0.488436	2	Rarb	nuc		5
Rb1	1.00485	1.54059	0.906425	0.180056	1.65102	1.29493	0.422126	2	Rb1	nuc		5
Rhox1	0.34055	0.512988	2.5135	0.92131	1.63524	0.889945	0.186468	2	Rhox1	nuc		5
Rhox10	0.692788	0.187619	5.17681	0.299948	0.373844	0.163115	0.105874	2	Rhox10	nuc		5
Robo1	0.176221	1.07976	1.20781	0.886741	1.43076	1.83731	0.381399	2	Robo1	exc	single-pass	1
Robo2	0.203648	0.503067	1.40771	1.52425	2.13289	0.828563	0.399873	2	Robo2	exc	single-pass	1
Ror1	0.241356	0.445879	1.98693	0.31056	0.458141	1.85436	1.70277	2	Ror1	exc	single-pass	3
Ror2	0.245283	0.445679	1.98326	0.309751	0.461514	1.85469	1.69982	2	Ror2	exc	single-pass	3
Runx1	0.985838	1.11992	0.978293	0.769086	1.14686			2	Runx1	nuc		5
Sct	1.53576	1.08612	1.13262	1.58717	1.12117	0.153061	0.3841	2	Sct	exc	secreted	4
Sema6a	0.175304	0.468276	1.1361	1.4508	1.84518	1.10356	0.820779	2	Sema6a	exc	single-pass	1
Sepp1	0.311065	1.02041	1.00192	1.16648	1.0951	1.28594	1.11909	2	Sepp1	exc	secreted	6
Sfpi1	0.933694		2.18819	0.347169	2.34489	0.112744	0.0733132	2	Spi1	nuc		5
Shbg	1.0848	1.31305	1.10671	1.31975	0.890539	0.916274	0.36888	2	Shbg	exc	secreted	3
Sim1	0.392423	0.987459	1.06993	1.19547	1.18411	1.62844	0.542176	2	Sim1	nuc		5
Sim2	0.0359201	1.13697	1.38526	1.15232	2.00932	0.520745	0.759461	2	Sim2	nuc		5
Slc18a2	0.00994596	1.55946	2.80846	0.779788	1.26168	0.373716	0.20695	2	Slc18a2	exc	multi-pass	4
Smad6	0.272636	1.48763	0.494365	1.46353	0.15343	1.19728	1.93114	2	Smad6	nuc		5
Sostdc1	0.441932	0.233291	2.10599	1.76361	0.39423	0.836644	1.2243	2	Sostdc1	exc	secreted	3
Sox15	0.724752	0.91358				1.36167		2	Sox15	nuc		5
Sox2	1.54868	1.35279	1.34209	0.8162	0.489263	0.610143	0.840843	2	Sox2	nuc		5
Sox4	1.50949	1.6212	1.82586	0.036659	1.22283	0.647545	0.136406	2	Sox4	nuc		5
Sparc	0.852999	0.798743	1.04815	1.05472	1.33155	1.11873	0.795102	2	Sparc	exc	secreted	6
Sstr1	0.162372	0.176934	2.37125	0.734692	2.57218	0.396062	0.58651	2	Sstr1	exc	multi-pass	4
Tcf4	1.36789	1.06769	1.47764	0.808279	0.812761	0.82715	0.638593	2	Tcf4	nuc		3
Tcf7l2	1.22592	1.53035	1.36548	0.747342	0.763496	0.772737	0.594679	2	Tcf7l2	nuc		5
Tgm1	1.24728	0.86547	0.524228	1.60124	1.57952	0.587656	0.594598	2	Tgm1	cyt		6
Tnrc9	0.170572	1.61333	0.934992	0.493169	1.34671	1.40758	1.03365	2	Tox3	nuc		5
Ttr	0.0734155	1.3181	2.60714	1.19759	0.581267	0.776271	0.446211	2	Ttr	exc	secreted	6
Wnt9a	0.502187	0.888324	1.55874	0.734973		0.921185	1.39459	2	Wnt9a	exc	secreted	3
Zfp207	1.02613	0.587753	0.701197	1.38477	1.2407	0.820416	1.23903	2	Zfp207	nuc		5
Zhx2	0.75463	0.415765	1.25543	1.63351	1.52982	0.818073	0.592763	2	Zhx2	nuc		5
Zic1	0.618294	1.55446	1.01043	1.04085	0.890067	0.755206	1.13069	2	Zic1	nuc		3
Zic2	0.776765	1.94971	2.91008	0.0489279	0.895607	0.399279	0.0196316	2	Zic2	cyt		5
Zic5	1.87165	0.824844	1.36106	0.934055	0.826237	0.718386	0.463767	2	Zic5	nuc		5
9130213B05Rik	0.453738	0.0263424	0.126542	0.227603	0.853547	2.53164	2.78058	3	Parm1	exc	single-pass	6
Abat	0.00945353	0.110125		0.218782	1.2522	2.27236	2.13707	3	Abat	mit		4
Abca2	0.00667068	0.016078	0.0877193	0.541276	1.11922	2.76966	2.45938	3	Abca2	exc	multi-pass	6
Ache	0.0342411	0.0137212	0.0139266	0.255248	1.88637	2.86267	1.93382	3	Ache	exc	secreted	2
Actb	0.844796	0.275313	0.198582	0.54906	0.974421	2.12881	2.02902	3	Actb	cyt		6
Adcy9	0.148712	0.00693083	0.401804	0.0604088	0.287276	3.09665	2.99822	3	Adcy9	exc	multi-pass	6
Agt	0.0626997	0.00393372	0.00168463	0.106812	1.19104	3.24613	2.38771	3	Agt	cyt		4
Aldh1a1	0.226239	0.381252	0.756253	0.782039	0.193599	2.98634	1.67427	3	Aldh1a1	cyt		6
Amotl1		0.0180542	0.0507926	0.120726	0.851808	2.25235	2.70627	3	Amotl1	nuc		6
Angptl6	0.440618	0.121606	0.746373	1.48505	0.194683	3.01167		3	Angptl6	exc	secreted	3
Aqp4	0.0431647	0.0561818	0.00641918	0.26591	0.520331	3.99393	2.11407	3	Aqp4	end		6
Ar	0.372685	0.0707202	0.221223	0.756763	0.577521	2.65613	2.34495	3	Ar	cyt		5
Arc	0.830693	0.043624	0.0465226	0.0564773	0.474955	3.53048	2.01724	3	Arc	cyt		2
Arnt	0.541157	0.0244621	0.165289	0.195255	0.491	2.4548	3.12804	3	Arnt	nuc		5
Atf5	1.22075	0.985078		0.457866	0.473515		1.86279	3	Atf5	nuc		5
Atxn1	0.0270115	0.00789943	0.238457	0.235788	1.74991	2.03557	2.70536	3	Atxn1	nuc		3
B230220E17Rik	0.276554	0.133706	0.519181	0.109428		3.17918	1.78195	3	Cdh18	exc	single-pass	6
Bcar1	0.0235248	0.37605	0.133116	0.00929757	0.136693	2.79934	3.52198	3	Bcar1	nuc		6
Bcat1	0.14566	0.0960793	0.008424	0.234622	1.58094	2.65097	2.2833	3	Bcat1	mit		6
Bcl6	0.583023	0.0716393	0.0928419	0.263877		2.58689	2.40173	3	Bcl6	nuc		5
Bhlhb5	0.128409	1.84925	0.425606	0.134239	0.621061	2.04281	1.79863	3	Bhlhe22	nuc		5
Btbd11	0.00145732	0.0893288	0.0664323	0.0852115	1.35405	2.86837	2.53516	3	Btbd11	nuc		6
C030002O17Rik	0.193335	0.0172875	0.0480283	0.789936	0.658503	3.35763	1.93528	3				6
C130076O07Rik	0.0090977	0.505096	0.852417	0.49471	0.416491	2.42297	2.29922	3	Nrcam	exc	single-pass	1
C1ql2	0.0962037	0.0842465	0.143086	0.804877	0.657409	3.22068	1.99349	3	C1ql2	exc	secreted	2
C4b	0.154712	0.138177	0.15065	0.447396	0.727484	2.52585	2.85573	3	C4b	exc	secreted	6
Calb1	0.0409944	0.317034	0.213199	0.386866	0.936459	2.6032	2.50225	3	Calb1	cyt		2
Camk2a	0.0100537	0.0115973	0.701026	0.118109	0.49068	2.5993	3.06923	3	Camk2a	end		2
Cck	0.0141101	0.00109824	0.00592987	0.0903176	0.936726	3.36003	2.59179	3	Cck	exc	secreted	4
Cd9	0.247723	0.0749807	0.164563	0.114249	0.744226	3.44896	2.2053	3	Cd9	end		1
Cerk	0.11824	0.123128	0.348872	0.0390689	0.747429	2.51719	3.10607	3	Cerk	cyt		6
Ches1	1.02157	0.230172	0.186288	0.157695	0.544546	2.93894	1.92079	3	Foxn3	nuc		5
Chrm2	0.0425905	0.00882301	0.0236185	Hbb-b2	1.49928	3.33197	1.47462	3	Chrm2	end		4
Chrnb4	0.099132	0.11209	0.0750149	0.330281	0.514183	3.49471	2.37459	3	Chrnb4	exc	multi-pass	4
Cited2		0.451184	0.357796	0.654727	1.23903		2.29727	3	Cited2	nuc		5
Cnp1	0.0689191	0.00264182	0.0828243	0.125047	0.890964	2.5557	3.2739	3	Cnp	mit		6
Cnr2	0.381949	1.68862	0.211721	0.561635	0.364524	2.0905	1.70106	3	Cnr2	exc	multi-pass	4
Cntn3	0.120133	0.111731	0.537845	0.366611	0.981389	2.84906	2.03323	3	Cntn3	exc	anchored	1
Coch	0.0641979	0.0122749	0.123459	0.204729		3.59091	2.00443	3	Coch	exc	secreted	6
Col12a1	1.05794	0.347514	0.361922	0.122439	0.310533	3.18208	1.61757	3	Col12a1	exc	secreted	6
Col15a1	0.696144	0.47941	0.270486	0.130121	1.1469	2.86972	1.40722	3	Col15a1	exc	secreted	6
Col9a3	0.0438475	0.0188054	0.440211	0.255057	1.05635	3.53426	1.65147	3	Col9a3	exc	secreted	6
Copg2	0.399309	0.641665	0.0211824	0.0802368	0.998236	2.33183	2.52754	3	Copg2	cyt		6
Creb3l2	0.158527	0.737953	0.308549	0.34759	0.131269	3.04872	2.26739	3	Creb3l2	nuc		5
Crebl1	0.0158823	0.0288779	0.357787	0.363113	0.879366	3.34273	2.01224	3	Atf6b	nuc		5
Ctnnd1	0.627447	0.242699	0.1368	0.0959606	0.50013	3.14289	2.25407	3	Ctnnd1	nuc		2
Cttnbp2	0.0679117	0.187496	0.383633	0.458082	1.05035	2.62474	2.22779	3	Cttnbp2	nuc		2
Cutl1	0.753619	0.303547	0.442246	0.536208	0.209726	2.74139	2.01327	3	Cux1	nuc		5
Cx3cl1	0.0141938	0.0161915	0.00601084	0.35754	0.911391	2.45865	3.23602	3	Cx3cl1	exc	single-pass	3
Cyc1	1.1545	0.0363706	0.117102	0.164745	1.06242	2.77315	1.69171	3	Cyc1	mit		6
Cyp7b1	0.0971553	0.41101	0.134944	0.139554	0.319823	3.70899	2.18853	3	Cyp7b1	end		6
D330017J20Rik	0.0538846	0.122567	0.100594	0.150315	0.655466	3.32412	2.59306	3	Strip2	end		6
Daam2	0.35197	1.02299	0.756494	0.193672	0.142762	2.8468	1.68531	3	Daam2	nuc		3
Deaf1	0.0282161	0.00485983	0.601156	0.904816	0.866333	2.65987	1.93475	3	Deaf1	nuc		5
Depdc6	0.290801	0.00810021	0.0502187	0.0934785	0.227903	3.84302	2.48648	3	Deptor	nuc		6
Dlgh4	0.180937	0.781261	0.34578	0.374472	0.708142	2.31624	2.29317	3	Dlg4	exc	secreted	2
Drd2	0.156738	0.0168439	0.0560632	0.350624	0.624742	3.57595	2.21904	3	Drd2	end		4
Dscaml1	0.165656	0.226636	0.958887	0.140412	0.771486	3.15236	1.58456	3	Dscaml1	nuc		1
Dsp	0.28566	0.665039	0.0622225	0.148802	0.119871	3.37153	2.34688	3	Dsp	nuc		1
E2f6	2.08229	0.0896836	0.028108	0.0387369	0.268432	2.28785	2.2049	3	E2f6	nuc		5
Egr1	0.034	1.36225	0.191981	0.190911	0.241182	2.40385	2.57582	3	Egr1	nuc		5
Epas1	0.190181	0.719562	0.493164	0.343994	0.791776	2.83256	1.62876	3	Epas1	nuc		4
Erbb3	1.95558	0.0221561	0.0395417	0.140607	0.156425	2.7218	1.96389	3	Erbb3	exc	single-pass	3
Erf	0.0942487	1.12329	0.115069	0.176201		3.06187	1.42932	3	Erf	nuc		5
Esrra	0.139033	0.0252836	0.0325694	0.0720527	1.52222	2.45532	2.75352	3	Esrra	cyt		5
Ets2	0.171053	0.505443	0.118775	0.62076	0.0570223	2.8119	2.71505	3	Ets2	nuc		5
Etv5	0.10296	0.0244303	0.295377	0.242188	0.557007	2.80994	2.96809	3	Etv5	nuc		5
Faah	0.0361505		0.0169332	0.097982	0.656598	2.60262	2.58972	3	Faah	cyt		6
Fgf12	0.277775	0.00662651	0.00961477	0.0236922	0.106999	4.02787	2.54742	3	Fgf12	exc	secreted	3
Fgf20	0.0440773		0.0111763	0.112263	1.84529		2.98719	3	Fgf20	exc	secreted	3
Fos	0.0490082	0.0287915	0.0105906	0.295597	0.188601	4.14171	2.2857	3	Fos	nuc		5
Foxo3a	0.441412	0.113726	0.0490071	0.0767294		3.07003	2.2491	3	Foxo3	nuc		5
Foxq1	0.721888	0.857873	0.0996956	1.2191	0.691377		2.41006	3	Foxq1	nuc		3
Fzd4	0.187344	0.0681231	0.248217	0.570765	1.05965	3.20199	1.66391	3	Fzd4	exc	multi-pass	3
Gabra3	0.0295004		0.0783501	0.317934	0.51198	3.32278	1.73945	3	Gabra3	exc	multi-pass	2
Gabrb1	0.0396179		0.0699692	0.0629353	0.122355	3.19602	2.5091	3	Gabrb1	exc	multi-pass	4
Gabrb2	0.0241867	0.0278261	0.0324263	0.563721	1.20275	2.19544	2.95365	3	Gabrb2	exc	multi-pass	4
Gda	0.12077	0.0359514	0.0388933	0.25273	0.722216	3.12675	2.70269	3	Gda	exc	secreted	6
Gdf11	0.0557798	0.436193	0.390425	0.763382	0.298704	2.88896	2.16656	3	Gdf11	exc	secreted	3
Glra1	0.569563	0.087977	0.104679	0.385501	0.081673	3.11016	2.66044	3	Glra1	exc	multi-pass	4
Glra4	0.188767	0.136674	0.0592978	0.7768	0.400638	3.49518	1.94265	3	Glra4	exc	multi-pass	4
Gls	0.0399751	0.00848551	0.0509376	0.356548	0.530693	3.07097	2.94239	3	Gls	cyt		6
Gm967	0.118736	0.0412336	0.05189	0.446053	0.346374	3.4582	2.53752	3	Fam189a2	exc	multi-pass	6
Gpr123	0.0126953	0.00454121	0.0122815	0.0188666	0.0901281	3.19574	3.66574	3	Gpr123	exc	multi-pass	4
Gpr37	0.00998621	0.0127128	0.0314062	0.108084	0.0329143	2.82158	3.98331	3	Gpr37	exc	multi-pass	4
Gpr37l1	0.183817	0.00758372	0.0051638	0.0244426	0.310618	3.54489	2.92348	3	Gpr37l1	exc	multi-pass	4
Gpr83	0.737288	0.092307	0.057883	0.111891	0.133252	2.59715	3.27022	3	Gpr83	exc	multi-pass	4
Gpr88	0.202553	0.0424432	0.0336712	0.0298178	0.558423	3.45223	2.68087	3	Gpr88	exc	multi-pass	4
Grhl1	0.00297392	0.00366384	0.0753719	1.07285	0.690266	2.3028	2.85207	3	Grhl1	nuc		5
Grhl2	0.0743707	0.792242	0.259441	0.443277	0.0448096	3.43775	1.94811	3	Grhl2	nuc		5
Grid1	0.123545	0.0332015	0.273322	0.462264	1.45698	2.01664	2.63405	3	Grid1	exc	multi-pass	4
Grin2b	0.0393371	0.0650992	0.353778	0.887703	0.454455	2.63752	2.56211	3	Grin2b	exc	multi-pass	2
Grin2c	0.130291	0.0491477	0.0928302	0.0214544	0.156665	3.33306	3.21655	3	Grin2c	exc	multi-pass	4
Grm1	0.00668187	0.0124252	0.140849	0.25854	0.934712	3.20986	2.43693	3	Grm1	exc	multi-pass	4
Grm4	0.00829668	0.0119805	0.0153178	0.055185	1.95162	2.89092	2.06668	3	Grm4	exc	multi-pass	4
Gtf3c1	1.24801	0.139089	0.266748	0.291084	0.341739	2.4165	2.29683	3	Gtf3c1	exc	secreted	5
Hcn1	0.130022	0.0974125	0.139918	0.819235	0.615048	3.49905	1.69932	3	Hcn1	exc	multi-pass	4
Hdac5	0.317095	0.0961704	0.0243439	0.0896219	1.17668	2.60484	2.69125	3	Hdac5	nuc		5
Hhip	0.232658	0.0165592	0.0270459	0.0411031	0.0833827	4.27857	2.32068	3	Hhip	exc	secreted	6
Hivep2	0.00461618	0.0263672	0.0753352	0.446415	1.37235	2.52643	2.54849	3	Hivep2	nuc		5
Hivep3	0.114159	0.0280445		0.582756	0.508437	2.55497	2.21163	3	Hivep3	nuc		5
Hlf	0.0102575	0.161558	0.107282	0.0520321	0.00962503	2.86243	3.79682	3	Hlf	nuc		5
Hmbox1	0.263033	0.453952	0.454632	0.792806	0.503338	2.12446	2.40778	3	Hmbox1	nuc		5
Hod	0.586593	0.114188	0.121351	0.882443	0.498273	3.13674	1.66041	3	Hopx	cyt		6
Hoxb3	0.242151	0.061762	0.074042	0.13587	1.10493	3.35701	2.02424	3	Hoxb3	nuc		5
Hoxb5	0.0594217	0.0243032	0.0350577	0.143142	0.097185	4.36092	2.27997	3	Hoxb5	nuc		5
Hoxd1	0.0014482	0.112661		0.401167		1.94165	2.54307	3	Hoxd1	nuc		5
Hr	0.0418429	0.00238738	0.0279384	0.0429728	0.0553853	3.72699	3.10249	3	Hr	nuc		5
Htr1a	0.0677861	0.0961531	0.119046	0.41055	0.232528	3.95296	2.12098	3	Htr1a	exc	multi-pass	4
Ikzf1	0.2534	0.231402	1.12024	0.30998	0.362073	3.23944	1.48346	3	Ikzf1	nuc		5
Il16	0.10731	0.0439831	0.0815828	0.287671	0.144861	3.29916	3.03543	3	Il16	nuc		3
Inpp1	0.168185	0.0798884	0.0113854	0.0662452	1.79505	2.54574	2.33351	3	Inpp1	cyt		6
Inpp4b	0.122573	0.0116689	0.126221	0.677449	0.908908	2.97455	2.17863	3	Inpp4b	end		6
Itpr1	1.09367	0.0575195	0.110635	0.657809	0.744438	1.99953	2.3364	3	Itpr1	exc	multi-pass	4
Jam3	0.325617	1.52229	0.0464548	0.10189	0.0602837	2.6255	2.31797	3	Jam3	exc	single-pass	1
Kcna1	0.255146	0.0185207	0.014521	0.349694	0.85987	3.27058	2.23166	3	Kcna1	exc	multi-pass	4
Kcna2	0.00289915	0.0335953	0.0199271	0.00365397	2.0384	2.06987	2.83165	3	Kcna2	exc	multi-pass	4
Kcnab1	0.0210023	0.00300486	0.00589996	0.0397102	0.126382	4.17547	2.62853	3	Kcnab1	cyt		4
Kcnc2	0.159745	0.0122133	0.0253698	0.0162018	0.456007	2.62464	3.70582	3	Kcnc2	end		4
Kcnc3	0.0909273	0.0227751	0.0135295	0.457508	0.931059	3.63026	1.85394	3	Kcnc3	end		4
Kcnh7	0.433836	0.0981096	0.356896	0.508409	0.25079	3.58149	1.77047	3	Kcnh7	exc	multi-pass	4
Kcnip2	0.601308	0.0562426	0.357403	0.67545	0.289173	3.43759	1.58284	3	Kcnip2	nuc		4
Kcnmb4	0.0236212	0.112434	0.120674	0.0331129	1.21075	2.89238	2.60704	3	Kcnmb4	end		4
Klf15	0.0598884	0.758955	0.57937	0.532595	1.02585		3.04334	3	Klf15	nuc		5
Lbx1	0.549128	0.195386	0.18317	0.266722	1.3807	2.09506	2.32983	3	Lbx1	nuc		5
Lbxcor1	1.6245			0.0428439	0.31611		2.01655	3	Skor1	exc	secreted	5
Lgi3	0.112821	0.00205373	0.00797967	0.264454	1.01243	3.05944	2.54082	3	Lgi3	exc	secreted	2
Lifr	0.113908	0.0512714	0.0715095	0.268597	0.470239	3.94878	2.0757	3	Lifr	nuc		5
Lrrc4	0.0231696	0.279298	0.0165408	0.208497	1.23943	3.00676	2.2263	3	Lrrc4	exc	single-pass	1
Lrrtm1	0.0173956	0.00627622	0.0065284	0.0366963	1.63126	3.02488	2.27696	3	Lrrtm1	exc	single-pass	2
Lyzs	0.169295	0.887417	0.740532	0.374514	0.409012	2.74981	1.66942	3	Lyz2	exc	secreted	6
Mapk8ip3	0.0193435	0.128201	0.0975768	0.246774	1.69347	2.52198	2.29265	3	Mapk8ip3	nuc		1
Mapk9	0.168488	0.0462002	0.0386096	0.00982809	0.58935	4.06506	2.08246	3	Mapk9	cyt		3
Mbp	0.00119313		0.00253391	0.0337564	0.236298	2.65129	3.07493	3	Mbp	nuc		6
Med6	0.247086	0.152738	0.149098	0.260805	0.503781	3.5683	2.11819	3	Med6	nuc		5
Mef2a	0.264561	0.0301027	0.102142	0.353798	1.65357	1.99486	2.60096	3	Mef2a	nuc		5
Mef2d	0.209921	0.079377	0.00629298	0.290404	1.59659	2.58117	2.23625	3	Mef2d	nuc		5
Mnt	0.0820897	0.508061	0.136877	0.230412	0.373588	3.64464	2.02433	3	Mnt	nuc		5
Mta2	0.687853	0.548306	0.33065	0.469205	0.245951	2.83705	1.88099	3	Mta2	nuc		5
Mta3	0.25099	0.0476612	0.0371467	0.046692	0.196184	3.07371	3.34762	3	Mta3	nuc		5
Mxd4	0.158624	0.139936			0.084999	2.41625	2.2002	3	Mxd4	nuc		5
Mxi1	0.253585	0.829397	0.229039	0.185762	0.32059	2.36534	2.81629	3	Mxi1	nuc		5
Myoc	0.0821876	0.0696437	0.227668	0.123	0.567353	3.87261	2.05754	3	Myoc	exc	secreted	6
Myst2	0.306564	0.285991	0.203744	0.701716	0.259088	2.58416	2.65874	3	Kat7	nuc		5
Myt1	0.192668	0.732339	0.709748	0.515266	0.608743	2.4119	1.82933	3	Myt1	nuc		5
Nanog	0.327691	1.16937	0.457387	0.31378	0.305189	2.84057	1.58601	3	Nanog	nuc		5
Nckap1	1.0218	0.227334	0.144237	0.0541324	1.11474	2.37585	2.0619	3	Nckap1	cyt		6
Ncoa2	0.419209	0.0495765	0.0246487	0.968733	0.775674	3.27985	1.48231	3	Ncoa2	nuc		5
Ncoa3	0.428432	0.0296056	0.0401971	0.614447	1.38684	2.3857	2.11478	3	Ncoa3	nuc		5
Ncor2	0.190544	0.4382	0.767266	0.340037	0.295358	2.51615	2.45245	3	Ncor2	nuc		5
Nefh	0.0488423	0.00196132	0.00771164	0.165078	0.507238	3.23165	3.03752	3	Nefh	nuc		6
Nf1	0.0876857	0.996741	0.706584	0.467988	0.683369	2.9051	1.15253	3	Nf1	end		4
Nfasc	0.00743254	0.369131	0.0710704	0.77686	0.650849	2.7426	2.38206	3	Nfasc	exc	single-pass	1
Nfat5	0.0627226	0.06644	0.600106	0.780414	0.87867	2.1127	2.49895	3	Nfat5	nuc		1
Nfe2l1	0.102303	0.00968164	0.365781	0.712095	0.986704	2.56735	2.25609	3	Nfe2l1	exc	anchored	5
Nfe2l3	0.00831418	0.033245	0.0655938	0.189755	1.12109	3.6789	1.9031	3	Nfe2l3	nuc		5
Nfil3	0.0312701	0.27816	0.0234787	0.048874	0.255616	2.70796	3.65465	3	Nfil3	nuc		5
Nfkb1	0.124677	0.436695	0.122234	0.272326	0.356518	3.8491	1.83845	3	Nfkb1	cyt		5
Nfkbie	0.710739	0.203418	0.0690257	0.322862	0.561434	2.69803	2.43449	3	Nfkbie	nuc		6
Nfyc	1.15618	0.0814857	0.0117801	0.0213439	1.0919	1.97902	2.65829	3	Nfyc	nuc		5
Ngfb	0.228034	0.118311	0.126749	1.3892	0.126052	3.32274	1.68891	3	Ngf	exc	secreted	3
Nkx3-1	0.957219	0.820802	0.32773	0.19646	0.274456	2.92891	1.49442	3	Nkx3-1	nuc		5
Nos1ap	0.131665	0.0768365	0.0637371	0.0345132	0.50444	3.66974	2.51907	3	Nos1ap	nuc		6
Npas2	0.0820346	0.132546	0.085483	0.0599674	0.0717378	3.22566	3.34258	3	Npas2	nuc		2
Npsr1	0.201284	0.107863	0.0924782	0.344461	1.56986	3.041	1.64305	3	Npsr1	exc	multi-pass	4
Npy2r	0.246086	0.17671	0.198243	0.475581	1.27986	3.01486	1.60866	3	Npy2r	exc	multi-pass	4
Nr1d1	0.00500246	0.012748	0.0574796	0.00765196	0.684012	2.80496	3.42815	3	Nr1d1	nuc		5
Nr1d2	0.0334358	0.0394153	0.00767371	0.0604945	0.139332	3.05211	3.66754	3	Nr1d2	nuc		5
Nr2c2	0.191128	0.188857	0.338211	0.574532	0.588672	3.08839	2.03021	3	Nr2c2	nuc		5
Nr6a1	0.379753	0.882132	1.69176	0.2112	0.184399	2.15296	1.4978	3	Nr6a1	nuc		5
Nrg2	0.105005	0.016663	0.0443015	0.442879	0.826	3.58621	1.97894	3	Nrg2	exc	single-pass	1
Nrip3	0.0236322	0.0215382	0.0231211	0.00870923	2.08136	2.2993	2.54233	3	Nrip3	nuc		5
Pappa2		0.0189855	0.0366354	1.21092	0.304221	2.21278	2.21646	3	Pappa2	exc	secreted	6
Pcdh20	0.691856	0.0331498	0.402899	0.0500166	0.522414	2.91928	2.38038	3	Pcdh20	exc	single-pass	1
Pcdhb14	0.0876796	0.147016	0.157255	0.580155	1.47201	2.61313	1.94275	3	Pcdhb14	exc	single-pass	1
Pcp4	0.000158764	0.0322962	0.129533	0.272448	0.754124	3.02196	2.78948	3	Pcp4	nuc		6
Per1	0.22414	0.0228263	0.0891347	1.06688	0.435857	2.52769	2.63347	3	Per1	nuc		5
Pex2	0.0331355	0.00933018	0.0264058	0.04616	0.179849	3.3953	3.30982	3	Pex2	end		6
Phr1	0.0939113	0.0237979	0.119754	0.451988	1.44413	2.14149	2.72493	3	Mycbp2	exc	secreted	6
Plcb4	0.0199908	0.0133221	0.0492502	0.670184	0.901219	2.53395	2.81209	3	Plcb4	nuc		6
Plp1	0.0179117	0.0522353	0.0263503	0.0255084	0.528045	3.03104	3.31891	3	Plp1	end		6
Pou1f1	0.388715	0.583162	0.552214	0.762725	0.404849	2.803	1.50533	3	Pou1f1	nuc		5
Pou6f1	0.0456407	0.706142	0.628534	0.285505	0.849124	2.46586	2.0192	3	Pou6f1	nuc		5
Prkaca	0.317853	0.0521262	0.348675	0.217621	1.33895	2.96262	1.76216	3	Prkaca	cyt		3
Prkcd	0.037008	0.0038648	0.00204854	0.095632	0.0141118	2.84413	4.0032	3	Prkcd	cyt		6
Prlr	1.0192	0.0493325	0.0394051	0.186239	0.379796	3.43403	1.89199	3	Prlr	exc	single-pass	4
Prnp	0.0158972	0.0270355	0.103026	0.333263	1.38156	2.3843	2.75492	3	Prnp	exc	anchored	6
Psen2	1.21431	0.105114	0.0370278	0.159646	0.295189	3.01104	2.17766	3	Psen2	exc	multi-pass	3
Rab3a	0.0341099	0.00270297	0.131713	0.298171	1.65656	2.46252	2.41422	3	Rab3a	cyt		4
Rasgrf1	0.0289768	0.00595694	0.0122673	0.0538972	0.219278	3.41607	3.26355	3	Rasgrf1	nuc		6
Rgs4	0.0779825	0.0217591	0.134711	0.215426	0.5973	3.21376	2.73906	3	Rgs4	cyt		6
Rora	0.207346	0.482637	1.67228	0.332591	0.488789	1.9906	1.82576	3	Rora	nuc		5
Rxrb	0.235428	0.0710993	0.0602737	0.141256	1.69824	2.32287	2.47083	3	Rxrb	nuc		5
S100b	0.354148	0.00621762	0.0108555	0.370152	0.323708	3.33599	2.59893	3	S100b	cyt		6
Scg5	0.0688042	0.101448	0.39841	0.05877	1.01183	2.39644	2.9643	3	Scg5	exc	secreted	4
Scn1a	0.959793	0.0543708	0.0970631	0.904651	0.262692	2.97392	1.74751	3	Scn1a	exc	multi-pass	4
Scx					0.108074		1.89193	3	Scx	nuc		5
Sel1h	0.150456	0.00864319	0.0155842	0.230492	0.0738231	4.22501	2.29599	3	Sel1l	exc	single-pass	6
Selpl	0.0785566	0.14173	0.131188	0.0152435	0.358524	4.16107	2.11369	3	Selplg	exc	single-pass	6
Sema4d	0.0373773	0.228858	0.0822161	1.88179	0.273776	2.51195	1.98403	3	Sema4d	exc	single-pass	1
Setd7	0.223127	0.0289209	0.026947	0.0138797	0.0258844	3.30888	3.37237	3	Setd7	cyt		6
Sfrp1	0.812303	0.477213	0.125982	0.0383997	1.53158	3.01453		3	Sfrp1	exc	secreted	3
Sh3bgrl2	0.824258	0.0609185	0.0135259	0.0282708	0.262503	2.63565	3.17487	3	Sh3bgrl2	nuc		6
Shc1	0.0152895		0.0267462		0.0977842	2.90627	1.95391	3	Shc1	nuc		1
Slc12a2	0.275626	0.0202196	0.0433057		0.0253344	3.28549	2.35003	3	Slc12a2	exc	multi-pass	4
Slc17a7	0.0250074	0.0182699	0.00524831	0.279115	1.71217	2.73357	2.22662	3	Slc17a7	exc	multi-pass	2
Slc17a8	0.146881	0.020468	0.124955	0.603122	0.951495	3.21488	1.9382	3	Slc17a8	exc	multi-pass	4
Slc1a1	0.064364	0.0229931	0.0336286	0.0421691	0.60445	3.7543	2.4781	3	Slc1a1	exc	multi-pass	4
Slc1a2	0.0470065	0.245996	0.169066	0.732835	0.280871	3.21407	2.31016	3	Slc1a2	exc	multi-pass	4
Slc2a1	0.143481	1.4222	0.53581	0.719824	0.174137	2.17	1.83455	3	Slc2a1	exc	multi-pass	4
Slc32a1	0.118231	0.0181968	0.0985209	0.171104	1.65124	3.35657	1.58614	3	Slc32a1	exc	multi-pass	2
Slc9a3r1	0.0423129		0.178646	0.070485		3.14887	1.55969	3	Slc9a3r1	exc	secreted	3
Slit1	0.120067	0.217621	0.173648	0.732798	0.690038	3.24562	1.82021	3	Slit1	exc	secreted	1
Slit3	0.968592	0.101329	0.0200647	0.0815768	0.245394	3.75672	1.82632	3	Slit3	exc	secreted	1
Snf8	0.782746	0.0521368	0.0652017	0.427117	0.338658	2.31858	3.01556	3	Snf8	cyt		6
Sorbs1	0.214555	0.388129	0.132036	0.16165	1.10771	2.38671	2.60921	3	Sorbs1	nuc		6
Sorl1	0.164776	0.0969715	0.0765283	0.172603	0.395526	3.17126	2.92233	3	Sorl1	exc	single-pass	6
Sort1	0.0439251	0.114826	0.0131091	0.163341	1.45225	2.4077	2.80485	3	Sort1	exc	single-pass	4
Sox10	0.0132119	0.00248881	0.0056475	0.257443	0.0801962	3.17252	3.46849	3	Sox10	nuc		5
Sox21	0.139539	0.0265006	0.00402836	0.0862483	0.0302309	3.20712	3.50633	3	Sox21	nuc		5
Sox8	0.00899175	0.0485625	0.0216816	0.23056	0.325768	3.78666	2.57777	3	Sox8	nuc		5
Spp1	0.16262	0.183917	0.0922726	0.59127	1.28703	3.1822	1.50069	3	Spp1	exc	secreted	6
Srpk2	0.0934324	0.0551049	0.0452503	0.369155	0.275232	3.0168	3.14503	3	Srpk2	nuc		6
Sry	0.454875	0.896465	0.856328	0.547498	0.341201	1.74727	2.15636	3	Sry	nuc		5
Stat3	0.317734	0.0879684	0.167798	0.221414	0.810147	3.05607	2.33887	3	Stat3	cyt		5
Syn1	0.0810103	0.0416824	0.00764127	0.402248	0.959858	2.3379	3.16966	3	Syn1	nuc		4
Synpr	0.0220125	0.0725857	0.0775709	0.290616	0.389303	3.42624	2.72167	3	Synpr	end		2
Tac2	0.258849	0.0243858	0.0512286	0.0398722	0.0964107	3.32805	3.20121	3	Tac2	exc	secreted	4
Taf6	1.10078	0.367392	0.209151		0.29624	2.58017	1.44627	3	Taf6	nuc		5
Taf7	0.578956	0.209808		0.287788	0.18727	2.09295	2.64323	3	Taf7	nuc		5
Tbx2	0.625928	0.574342	0.014536	0.16731	0.0691387	3.20224	2.34651	3	Tbx2	nuc		5
Tbx20	1.60267	0.128084	0.335422	0.508363	0.104851	2.96734	1.35328	3	Tbx20	nuc		5
Tcfe3	1.25407	0.105991	0.0299519	0.0664647	1.20772	2.47843	1.85738	3	Tfe3	nuc		5
Tdo2	0.236649	0.497431	0.356986	0.184471	0.324782	3.20239	2.1973	3	Tdo2	cyt		6
Tef	0.0279579	0.115945	0.0912861	0.0571135	0.268537	2.73106	3.7081	3	Tef	nuc		5
Tiam1	0.00227902	0.0327856	0.0432399	0.551146	1.01709	3.29222	2.06125	3	Tiam1	nuc		1
Tiam2	0.0304395	1.01183	0.767797	0.435536	0.405089	2.94298	1.40633	3	Tiam2	nuc		1
Tmem119	1.08161	0.403361	0.182883	0.130691	0.370503	3.25486	1.57609	3	Tmem119	exc	single-pass	6
Tnnt1	0.00253106	0.0326073	0.0581672	0.232684	0.266189	2.77282	3.635	3	Tnnt1	nuc		4
Trim66	0.0176857	0.0129029	0.0213222	0.0911718		3.61228	2.24464	3	Trim66	nuc		5
Tsc22d3	0.164809	0.104574	0.19597	0.125697	0.355669	2.97699	3.07629	3	Tsc22d3	nuc		5
Unc5b	0.211052	0.0812746	0.909502	0.814178	0.618101	2.58285	1.78305	3	Unc5b	exc	single-pass	1
Vamp1	0.0273616	0.0166127	0.0790939	0.0647209	0.488473	2.99052	3.33322	3	Vamp1	nuc		2
Vdr	0.618346	0.0529904	0.0766498	0.0479643	1.25548	3.23882	1.70975	3	Vdr	nuc		5
Vipr2	0.125958	0.0228984	0.0380205	0.0267767	0.277802	3.74163	2.76692	3	Vipr2	exc	multi-pass	4
Wfs1	0.120317	0.0419935	0.0528959	0.191917	0.463393	2.69785	3.43163	3	Wfs1	exc	multi-pass	6
Whrn	0.407273	0.231973	0.142186	1.04821	0.666131	2.75696	1.74727	3	Whrn	nuc		6
Wnt9b	0.0364966	0.126396	0.0504299	0.599604	0.22027	3.92693	2.03988	3	Wnt9b	exc	secreted	3
Zbtb7a				0.0828064	0.0494334	1.76888	2.09888	3	Zbtb7a	cyt		5
Zfp445	0.232533	0.342483	0.458668	1.72761	0.501898		2.73681	3	Zfp445	nuc		5
Zfp535	0.53209	0.252445	0.145588	0.113417	0.382234	2.54711	3.02712	3	Zkscan6	nuc		5
Zfpm2	0.0941507	0.814325	0.579995	0.307448	0.848528	3.13483	1.22072	3	Zfpm2	nuc		5
Zmat4	0.149209	0.0249391	0.0107957	0.116534	0.623141	3.64246	2.43292	3	Zmat4	nuc		5
A2m	0.290494	0.161099	1.0513	2.02078	2.22788	0.559274	0.689174	4	A2m	exc	secreted	6
Acvr2a	0.230851	0.407907	1.01838	2.69118	1.13321	1.12179	0.39668	4	Acvr2a	exc	single-pass	3
Adra2c		0.424381	0.209097	3.62499	1.21852	0.207088	0.315928	4	Adra2c	exc	multi-pass	4
Agrp	1.1378	0.309454	0.169038	2.20256	2.1117	0.217378	0.852082	4	Agrp	exc	secreted	4
Agtr1a	0.00634743	0.08392	0.0415619	3.26565	1.93182	1.24794	0.422762	4	Agtr1a	exc	multi-pass	4
Amhr2	1.28202	0.0220053	0.317896	1.83204	1.60459	1.64028	0.301165	4	Amhr2	exc	single-pass	3
Angpt4	0.831958	0.526496	0.379176	3.22807	1.70106	0.102346	0.230896	4	Angpt4	exc	secreted	3
Angptl4	1.29252	0.705634	0.338401	2.00997	2.12251	0.451046	0.0799216	4	Angptl4	exc	secreted	3
Angptl7	0.0769335	0.487057	0.503442	2.50996	2.08236	0.365654	0.974588	4	Angptl7	exc	secreted	3
Anxa2	0.924988	0.073462		2.76515	0.0541248	0.835759	1.34652	4	Anxa2	nuc		6
Avp	0.456401	0.150797	0.222355	2.1457	1.74005	0.972256	1.31244	4	Avp	exc	secreted	4
Avpr2	0.333511	0.524593	0.224574	2.33687	0.781519	2.09659	0.702338	4	Avpr2	exc	multi-pass	4
Barx1	0.24642	0.913614	0.236375	1.80157	1.61208	0.781061	1.40888	4	Barx1	nuc		5
Barx2	0.155102	0.0357645	0.0325018	2.28199	2.48843	0.628071	1.37814	4	Barx2	nuc		5
Bmp3	1.29786	0.178593	0.0485285	2.62893	1.95092	0.682255	0.212913	4	Bmp3	exc	secreted	3
Bmp6	0.566918	1.23133	0.433194	2.00969	0.53214	1.86173	0.364992	4	Bmp6	exc	secreted	3
Boc	0.904936	0.982319	0.257317	2.35069	0.868117	0.865555	0.771071	4	Boc	exc	single-pass	1
Cacna1h	0.0145952	0.130909	0.647565	2.49796	2.16832	0.930112	0.610544	4	Cacna1h	exc	multi-pass	4
Calcr	0.230288	0.160442	0.582768	3.59632	0.667644	1.29054	0.471994	4	Calcr	exc	multi-pass	4
Cbln2	0.0287113	0.910697	0.733764	1.76788	1.77534	1.11415	0.669454	4	Cbln2	exc	secreted	2
Cbln4	0.0115031	0.0283053	0.252671	2.42651	1.99607	1.69705	0.587885	4	Cbln4	exc	secreted	2
Ccng1	1.54509	0.267051	0.655898	3.1442	1.06177	0.199686	0.126307	4	Ccng1	cyt		6
Cdh11		0.0754287	0.312736	2.09305	1.84908	1.21177	0.457938	4	Cdh11	exc	single-pass	1
Cdh23	0.174596	0.406599	0.461405	3.87802	0.39712	1.35873	0.323529	4	Cdh23	exc	single-pass	1
Cebpa		0.252099	0.324604	2.13281	1.46292		0.82757	4	Cebpa	nuc		5
Chrm1	0.00351169	0.0728481	0.00248813	2.30858	1.49738	2.02023	1.09496	4	Chrm1	end		4
Clock	0.117969	0.106091	0.272351	3.60982	0.599795	1.88541	0.408564	4	Clock	cyt		5
Cpne2	0.24951	0.166199	0.0664771	4.03568	0.616468	1.19409	0.671573	4	Cpne2	cyt		1
Crx	0.618388	0.640023	0.710741	2.47455	1.23367	0.70157	0.621056	4	Crx	nuc		5
Crym	0.387314	1.05242	0.808793	2.23099	0.935145	0.723686	0.861649	4	Crym	cyt		6
Ctso	1.08251	1.15625	0.167393	3.51709	0.774628	0.183996	0.118127	4	Ctso	exc	secreted	6
Ctsr	0.184944	0.0289519	0.392925	3.08261	0.295321	2.1215	0.893748	4	Ctsr	exc	single-pass	6
Daam1	0.224435	0.519549	0.755768	2.34342	0.847224	1.2633	1.0463	4	Daam1	nuc		3
Dach2	1.3589	0.231372	0.362045	2.36593	2.10203	0.0478753	0.531852	4	Dach2	nuc		5
Ddc	0.425625	0.109386	0.853192	2.04079	0.826499	1.85384	0.890661	4	Ddc	cyt		4
Dll3	0.370124	0.41705	1.08733	2.43157	0.496703	1.63448	0.562743	4	Dll3	exc	single-pass	3
Dlx2	0.884977	0.546503	0.0768454	2.89418	1.21617	1.31765	0.0636743	4	Dlx2	nuc		5
Drd4	0.25523	0.157526	0.0431263	4.29645	0.0555171	1.95424	0.237914	4	Drd4	exc	multi-pass	4
Dsc3	1.4146		0.168597	1.88018	0.925057	0.919497	0.692063	4	Dsc3	exc	single-pass	1
Dvl2	0.104886	0.0130159	0.40426	2.76168	1.25104	1.64657	0.818545	4	Dvl2	nuc		3
Efcbp2	0.11347	0.188408	0.81279	1.92294	1.93626	0.935469	1.09067	4	Necab2	cyt		6
Efemp1	0.549045	0.146121	0.027539	3.78514	0.475538	0.800536	1.21609	4	Efemp1	exc	secreted	6
Efna3	0.139316	0.0760669	0.143726	3.1099	1.59374	1.49238	0.444874	4	Efna3	exc	anchored	1
Efna4	0.297033	1.61289	0.446451	2.41081	1.42901	0.431669	0.372139	4	Efna4	exc	anchored	1
Efnb2	0.718042	0.592918	0.0890035	2.7039	1.91311	0.794561	0.18847	4	Efnb2	exc	single-pass	1
Egfr	0.158468	0.066016	0.0509241	5.00231	1.16851	0.451354	0.102419	4	Egfr	exc	single-pass	3
Erbb4	0.0815251	0.0526964	0.842888	2.7099	2.0595	0.745338	0.508146	4	Erbb4	exc	single-pass	3
Etv3l	1.52725	0.588075	0.376914	2.48911	1.39211	0.488935	0.137612	4		nuc		5
Etv4	0.860647	0.0258895	0.0509285	2.86842	1.12546	1.59443	0.474231	4	Etv4	nuc		5
Fas	0.70078	0.56314	0.647051	2.06145	1.29024	0.235372	1.50197	4	Fas	exc	single-pass	6
Fev	0.332153				1.72166	1.45408	0.49211	4	Fev	nuc		5
Fgf17	1.32064	0.566917	0.248728	1.92169	1.85143	0.391905	0.698683	4	Fgf17	exc	secreted	3
Fgf2	2.24644	0.437867	0.349492	2.0301	1.73406	0.0351124	0.166928	4	Fgf2	exc	secreted	3
Fgf5	1.76385	0.0961012	0.101062	3.09023	1.52725	0.412452	0.00905407	4	Fgf5	exc	secreted	3
Fgf6	0.451246	0.125753	0.14534	3.31513	0.241883	0.0377419	2.68291	4	Fgf6	exc	secreted	3
Fgfbp1	0.324893	0.235988	0.242223	4.80532	0.621333	0.530898	0.239349	4	Fgfbp1	exc	secreted	3
Fgl1	0.594081	0.241514	0.956742	2.15424	1.7805	0.908913	0.364012	4	Fgl1	exc	secreted	3
Fibcd1	0.160054	0.401855	0.434384	3.02441	0.880644	1.62383	0.474825	4	Fibcd1	end		3
Foxb2	0.746543	0.649406	0.290023	2.23456	1.59724	0.482229		4	Foxb2	nuc		3
Foxn1	0.612196	0.048873	0.0708621	2.79201	0.0568508	2.37217	1.04704	4	Foxn1	nuc		3
Foxn4	0.811525	0.256485	0.270704	2.09662	0.614163	1.73004	1.22047	4	Foxn4	nuc		3
Foxp1	0.369397	0.0455479	0.594582	2.65098	1.76734	0.736872	0.835286	4	Foxp1	nuc		3
Fxyd6	0.0016367	0.100823	0.503013	2.21759	2.3468	1.37801	0.452135	4	Fxyd6	exc	single-pass	4
Fzd2	0.606899	1.10084	1.30282	2.50296	0.445839		0.0406344	4	Fzd2	exc	multi-pass	3
Gdf3	0.844595	0.561574	0.107158	3.03345	1.8244	0.351532	0.277292	4	Gdf3	exc	secreted	3
Gdf5	0.67609	1.28834	0.506925	2.83818	1.31904	0.212897	0.158536	4	Gdf5	exc	secreted	3
Gja9	0.0190238	0.0233608	0.0445691	2.43338	2.65826	1.65418	0.167229	4	Gjd2	end		4
Grin2d	0.242609	0.0717852	0.0475191	4.43231	1.93684	0.242733	0.0262053	4	Grin2d	exc	multi-pass	2
Grm3	0.105984	0.284831	1.07367	2.30896	2.70819	0.399446	0.118929	4	Grm3	exc	multi-pass	4
Grm5	0.00575261	0.0233984	0.32522	2.50361	0.756712	2.66944	0.715865	4	Grm5	exc	multi-pass	4
Hcrtr1	0.130678	0.298098	0.182398	2.63386	2.07975	1.29547	0.379749	4	Hcrtr1	exc	multi-pass	4
Hmga2	1.18671	0.780977	0.421846	2.85455	0.57848		0.177434	4	Hmga2	nuc		5
Hoxa1	0.969215	0.117473	0.197372	3.91913	0.414833	0.646406	0.73557	4	Hoxa1	nuc		5
Igf1r	0.19914	0.575475	0.445528	2.30139	1.2787	1.34035	0.85942	4	Igf1r	exc	single-pass	3
Insr	0.285329	0.265304	0.181818	2.50003	1.62962	1.69646	0.441447	4	Insr	exc	single-pass	3
Isoc1	1.38827	0.06529	0.0663716	3.1529	1.06216	1.05334	0.211662	4	Isoc1	cyt		6
Itgav	0.141582	0.516047	0.636325	2.90959	1.05645	1.23585	0.504161	4	Itgav	exc	single-pass	1
Itgb8	0.168083	0.2441	0.420202	2.01846	1.82882	1.60936	0.710971	4	Itgb8	exc	single-pass	1
Itlnb	0.130805	1.47828	0.883239	2.51242	0.409307	1.23407	0.351886	4	Itlnb	exc	secreted	3
Jag2	0.110699	0.0931275	0.0766028	2.21889	2.43567	1.61731	0.447699	4	Jag2	exc	single-pass	3
Kcng4	0.0523025	0.0429051	0.433657	2.98807	0.803284	1.11272	1.56707	4	Kcng4	exc	multi-pass	4
Kctd12	0.299778	0.256479	0.475922	2.87367	1.96089	1.01416	0.119109	4	Kctd12	nuc		4
Kit	0.0585101	0.624785	0.143173	3.64578	1.9583	0.251412	0.318032	4	Kit	exc	single-pass	3
Kremen1	0.51824	0.104712	0.543704	4.33259	0.881338	0.400454	0.218966	4	Kremen1	exc	single-pass	3
Layn	1.01258		0.263738	2.00059	2.28876	0.35983	0.0745047	4	Layn	exc	single-pass	6
Lefty2	0.681513	0.310004	0.24146	4.08041	1.03475	0.446212	0.205653	4	Lefty2	exc	secreted	5
Lhx4	0.261751	0.154807	0.151977	4.69893	0.609203		0.123331	4	Lhx4	nuc		5
Lhx9	1.17579	0.796671	0.595624		1.57429	0.952447	0.905179	4	Lhx9	nuc		5
Lman1l	1.1522	0.600901	0.18311	2.91661	1.48023	0.458323	0.20862	4	Lman1l	exc	single-pass	5
Lmo4	0.300539	0.325558	0.350712	2.00899	1.72544	1.36249	0.926275	4	Lmo4	nuc		5
LOC545810	0.104822	0.802495	0.930354	2.10529	1.64144	0.957223	0.458373	4	Auts2	nuc		6
Mdga1	0.252471	0.533484	0.703582	2.42359	2.39216	0.577984	0.116734	4	Mdga1	exc	secreted	1
Mfge8	0.188215	0.0883085	0.405179	3.08392	1.45936	1.62494	0.150084	4	Mfge8	exc	secreted	1
Mpped1	0.377607	0.149854	0.261701	2.40073	1.81606	1.50673	0.487319	4	Mpped1	cyt		6
Mylk	0.174854	0.0812559	0.107619	4.43336	0.704501	1.15237	0.346046	4	Mylk	nuc		6
Neurod4	1.98751	0.0699007	0.071417	2.21313	2.51259	0.0584185	0.0870333	4	Neurod4	nuc		3
Nfatc1		0.17798	0.083045	3.79644	0.75882		0.183712	4	Nfatc1	nuc		1
Nodal	0.282847	0.350224	0.131239	5.31653	0.326203	0.458885	0.134073	4	Nodal	exc	secreted	3
Nos1	0.661705	0.0528432	0.508137	2.09549	2.15068	0.930618	0.600519	4	Nos1	cyt		2
Npas3	0.636643	0.292014	1.40407	2.5398	1.16911	0.887379	0.0709806	4	Npas3	nuc		2
Npy	0.136857	0.262999	0.370591	2.02656	2.42661	1.08109	0.695298	4	Npy	exc	secreted	4
Nr4a3	0.0517845	0.0880573	1.73122	2.86482	1.04513	0.637291	0.581694	4	Nr4a3	nuc		1
Nrg1	1.18308	0.331572	0.543215	3.00181		0.522323	0.418005	4	Nrg1	exc	single-pass	1
Nrp1	0.10941	1.04647	0.743286	3.0985	0.394368	1.10009	0.507865	4	Nrp1	exc	single-pass	1
Ntn1	0.427286	0.112992	0.681928	2.25677	2.64677	0.818034	0.0562212	4	Ntn1	exc	secreted	1
Nts	0.0360355	0.0527746	0.0715199	2.93644	2.11566	1.39625	0.391322	4	Nts	exc	secreted	4
Oprm1	0.231061	0.554931	0.0837167	3.58106	0.447075	0.930288	1.17187	4	Oprm1	vac		4
Oxtr	0.93077	0.113029	0.611014	2.02865	2.05342	1.04442	0.218701	4	Oxtr	exc	multi-pass	4
Pax2	0.284272	0.0383091	0.0414652	2.24993	2.32661	1.79253	0.266882	4	Pax2	nuc		5
Pax5	0.188448	0.366756	0.561823	3.44865	2.04199	0.179702	0.212634	4	Pax5	nuc		5
Pax7	0.105213	0.584314	0.277149	2.93776	0.300128	1.53955	1.25588	4	Pax7	nuc		5
Pbx3	0.152511	0.389472	0.399565	3.10207	2.21924	0.547359	0.189786	4	Pbx3	nuc		5
Pde11a	1.37641	0.0901626	0.29426	2.92635	0.183914	0.902576	1.22632	4	Pde11a	end		6
Per2	0.103571	0.0935704	0.258481	2.82133	1.94914	1.10056	0.673345	4	Per2	nuc		5
Pgr	0.112683	0.134988	0.177172	3.56802	1.05859		0.948551	4	Pgr	nuc		5
Phox2b	1.16857	0.887942	0.236401	2.36632	1.61774	0.391242	0.331779	4	Phox2b	nuc		5
Pik3r1	0.138959	0.149003	0.674457	2.76024	0.193283	1.98902	1.09504	4	Pik3r1	nuc		6
Pitx1	0.551719			1.9935		0.454779		4	Pitx1	nuc		5
Pknox2	0.604989	0.312844	0.0705416	2.02342	1.61163	1.51335	0.86323	4	Pknox2	nuc		5
Plxna2	0.00345065	0.570742	0.984594	2.12574	1.86865	1.01867	0.428159	4	Plxna2	exc	single-pass	1
Plxna3	0.219095	1.25664	1.10687	2.28515	1.19718	0.477867	0.457198	4	Plxna3	exc	single-pass	1
Plxna4	0.138527	0.125957	0.0617089	3.20886	0.357131	2.79323	0.314584	4	Plxna4	exc	single-pass	1
Prox1	0.0482499		1.0154	2.5438	0.94601	1.26954	0.176997	4	Prox1	nuc		5
Prph1	0.62951	0.0566508	0.0437694	3.60435	0.665719			4	Prph	nuc		6
Reln	0.203454	0.705059	1.32829	2.59169	1.08398	0.779406	0.308128	4	Reln	exc	secreted	1
Rest	1.00621	0.537551	0.29595	2.01732	0.63492	1.87948	0.628574	4	Rest	nuc		5
Rhox12	1.61132	0.386101	0.387829	2.63894	1.02671	0.329154	0.619939	4	Rhox12	nuc		5
Ros1	0.307279	1.53701	0.162389	2.08573	2.30189	0.273046	0.332648	4	Ros1	end		3
Rprm	0.598511	0.303596	1.13573	3.0252	0.974162	0.834239	0.128562	4	Rprm	cyt		6
Rspo4	2.02911	0.351737	0.0392154	2.69554	0.142046	0.24053	1.50181	4	Rspo4	exc	secreted	3
Runx1t1	0.484443	0.147731	0.992153	3.14717	0.781929	1.13983	0.306742	4	Runx1t1	nuc		5
S100a10	2.37579	0.0579925	0.0473972	2.05092	2.01303	0.232363	0.222505	4	S100a10	cyt		6
Sema6c	0.100356	1.70145	1.47175	2.60768	0.497191	0.402451	0.219119	4	Sema6c	exc	single-pass	1
Sfrp4	1.03792	0.303727	0.0413134	2.69353	0.709365	2.00206	0.212081	4	Sfrp4	exc	secreted	3
Six4	2.03267	0.120699	0.0795476	3.00515	0.143351	0.922385	0.696193	4	Six4	nuc		5
Slc6a3	1.37129	0.444572	0.641665	2.55404	0.927672	0.727532	0.333236	4	Slc6a3	exc	multi-pass	4
Smad5	0.614372	0.58185	0.387391	2.23163	1.62749	1.22981	0.327461	4	Smad5	nuc		5
Smad9	0.756286	0.841461	0.45571	3.28691	0.952051	0.431458	0.27612	4	Smad9	nuc		5
Smo	0.401343	1.47196	0.280675	3.18608	0.624232	0.801857	0.233855	4	Smo	exc	multi-pass	3
Stat5a	0.965398	0.7779	0.606646	1.99	1.33044		0.329617	4	Stat5a	cyt		5
Tacr3	0.0191381	0.0522747	0.024956	2.55969	1.59071	2.01912	0.734109	4	Tacr3	exc	multi-pass	4
Tgfbr2		0.113491	0.227321	2.40266	1.08704	2.10539	0.064093	4	Tgfbr2	exc	single-pass	3
Th	0.104757	0.102682	0.71763	2.16439	1.07346	1.16561	1.67146	4	Th	cyt		4
Thbs3	0.204959	1.0076	0.153247	3.37362	1.06919	0.892177	0.299215	4	Thbs3	exc	secreted	6
Thra	0.345097	0.237303	0.441396	3.07463	1.34847	1.15148	0.401619	4	Thra	nuc		5
Tle4	0.510348	0.407033	0.987468	2.88463	0.876916	0.820247	0.513361	4	Tle4	nuc		3
Tnc	0.111692	0.228621	1.37728	2.48889	1.22283	1.35163	0.219058	4	Tnc	exc	secreted	1
Tox	0.0829204	0.120386	0.407245	3.11781	0.682966	2.01104	0.577633	4	Tox	nuc		5
Trim36	0.57768	0.607964	0.113189	2.03218		1.91203	0.756953	4	Trim36	nuc		6
Trp63	1.44245	0.0454076	0.240641	2.41014	1.17472	0.881277	0.805363	4	Trp63	nuc		3
Uncx4.1	0.458334	0.33484	0.340533	3.86157	1.05896	0.292443	0.653329	4	Uncx	nuc		3
Vav2	0.814483	0.101774	0.545168	3.71778	0.196367	1.13175	0.492676	4	Vav2	cyt		6
Vegfa	0.0361803	0.281851	0.811028	1.90787	2.31515	0.649927	0.997991	4	Vegfa	exc	secreted	3
Wnt11	0.0639922	0.147507	0.529716	2.78385	1.24066	0.198087	2.03619	4	Wnt11	exc	secreted	3
Xpnpep2	0.736794	0.0402188	0.234714	4.27204	0.211796	1.426	0.078445	4	Xpnpep2	exc	anchored	6
Zbtb16	0.740558	0.106631	0.19774	2.53208	0.521117	1.7623	1.13958	4	Zbtb16	nuc		5
Zbtb33	0.939576	0.284984	0.616072	3.70427	0.971939	0.150072	0.333087	4	Zbtb33	nuc		3
2610109H07Rik	0.553554	3.98694	1.17455	0.265034	0.937789	0.0761524	0.00598239	5	Draxin	exc	secreted	6
Aanat	0.459253	2.01333	0.50597	0.497088	0.980121	1.44147	1.10277	5	Aanat	cyt		4
Adam17	1.02192	2.35086	0.399649	0.783082	0.332056	1.6443	0.468127	5	Adam17	exc	single-pass	3
Arx	1.55698	2.11317	0.742493	1.81684	0.433868	0.253776	0.0828736	5	Arx	nuc		1
Ascl3	0.344537	2.09852	0.460779	0.469815	0.83961	2.25691	0.52982	5	Ascl3	nuc		5
Avpr1b	0.244591	2.48727	0.49901	1.33053	1.96417	0.149909	0.324518	5	Avpr1b	exc	multi-pass	4
Axin2	1.16046	2.03502	0.440934	0.0316623	0.421325	2.01471	0.89589	5	Axin2	nuc		3
Axl	0.434641	2.75104	0.383685	1.33568	1.26861	0.602116	0.224228	5	Axl	exc	single-pass	3
Bach2	0.925066	2.67524	0.243942	0.113464	0.263132	2.66007	0.119085	5	Bach2	nuc		5
Bcor	0.467521	2.40704	1.43378	0.837286	0.310189	1.17018	0.374006	5	Bcor	nuc		5
Bhlhb4	0.328897	4.3195	0.936976	0.954296	0.311395	0.0979495	0.050984	5	Bhlhe23	nuc		5
Bmp15	1.76049	2.41712	0.459431	0.698384	0.771429	0.775769	0.117378	5	Bmp15	exc	secreted	3
Bmp5	1.57157	2.36353	0.575269	2.05859	0.121717	0.226688	0.0826428	5	Bmp5	exc	secreted	3
Cdh17	0.247574	4.5022	0.541887	0.638328	0.380974	0.130742	0.558298	5	Cdh17	exc	single-pass	1
Cdh5	2.44015	2.02681	0.674583	0.674342	0.39438	0.653322	0.136411	5	Cdh5	exc	single-pass	1
Cdon	0.373424	2.64962	0.945121	2.12066	0.160503	0.686143	0.0645305	5	Cdon	exc	single-pass	1
Cflar	2.09162	1.80515	0.972459	0.866433	0.599907	0.425452	0.238984	5	Cflar	nuc		6
Col18a1	0.855235	3.12531	0.696273	0.26301	0.0544696	1.41161	0.594095	5	Col18a1	exc	secreted	6
Col23a1	1.88111	2.26165	0.518338	0.706575	0.340363	1.15444	0.137517	5	Col23a1	nuc		6
Col2a1	0.833125	2.59558	1.07068	0.676767	0.460609		0.36324	5	Col2a1	exc	secreted	6
Col4a5	0.433366	2.17592	0.964997	0.648973	0.0759645	1.75466	0.94612	5	Col4a5	exc	secreted	6
Col9a1	0.904261	2.19875	0.149739	0.40896	1.28685	1.86352	0.18791	5	Col9a1	exc	secreted	6
Dcn	0.314505	2.28936	1.1881	0.915519	0.095879	1.15657	1.04007	5	Dcn	exc	secreted	1
Dmrt3	1.68799	3.76153	0.0882769	0.267993	0.142846	0.0513637		5	Dmrt3	nuc		5
E2f1	0.949949	2.28852	0.157339	0.131609	0.0446865	2.99504	0.432857	5	E2f1	nuc		5
E2f2		1.97854	0.462269	0.948182		0.534425	1.07659	5	E2f2	nuc		5
Ebf1	0.559614	3.15372	0.398871	0.384347	0.536818	1.86163	0.105004	5	Ebf1	nuc		5
Elf3	1.71699	2.14951	0.76531	0.493362	0.363814	0.936972	0.574047	5	Elf3	nuc		5
Elk3	1.80292	1.92172	0.0834653		0.191897			5	Elk3	nuc		5
Eomes	0.913993	3.10649	1.43489	0.65685	0.363928	0.385334	0.138509	5	Eomes	nuc		5
Ephb4	0.600567	2.74383	0.524075	0.64777	0.407063	1.87501	0.20168	5	Ephb4	exc	single-pass	1
Esr1	0.139131	2.37062	0.587536	2.16831	0.381685	0.587889	0.764832	5	Esr1	nuc		5
Esrrb	0.137959	3.35303	1.64198	0.443016	0.902398	0.0804816	0.441136	5	Esrrb	nuc		5
Fezf2	2.03505	4.07722	0.198395	0.319229	0.11299	0.184193	0.0729222	5	Fezf2	nuc		1
Fgfr4	0.718109	2.70776	0.219747	1.52117	0.786481	0.628393	0.418346	5	Fgfr4	exc	single-pass	3
Foxc2	0.224022	1.96775	0.127787	0.613311	0.406261	2.6523	1.00857	5	Foxc2	nuc		3
Foxg1	0.612799	2.14283	0.29573	0.496459	0.272994	2.75132	0.427871	5	Foxg1	nuc		5
Fzd3	1.02936	2.86884	1.54089	0.648072	0.444806	0.425966	0.0420654	5	Fzd3	exc	multi-pass	3
Gbx2	0.466858	2.76585	1.00994	0.718305	0.805716	0.570994	0.662344	5	Gbx2	nuc		1
Gtf2e2	1.21361		0.883592	0.424698	0.614846	1.06186	1.8014	5	Gtf2e2	nuc		5
Hes1	1.34123	3.84406	0.153106	1.12848	0.401147	0.111336	0.0206438	5	Hes1	nuc		3
Hes5	1.36769	2.05495	1.15996	0.667386	0.818965	0.772532	0.158523	5	Hes5	nuc		5
Hey2	2.10521	2.13387	0.314974	2.02428	0.28631	0.0446264	0.0907323	5	Hey2	nuc		3
Heyl	1.8861	2.74224	1.03554	0.782577	0.339416	0.16407	0.0500588	5	Heyl	nuc		3
Hmgb1	2.46663	2.6743	0.269101	0.181352	0.832091	0.510089	0.0664363	5	Hmgb1	nuc		5
Hoxc11	0.998252	2.02896	0.215791	0.462806	1.73854	0.41021	1.14544	5	Hoxc11	nuc		5
Htr5b	0.392769	4.23621	0.026299	0.0368009	0.427523	0.809103	1.07129	5	Htr5b	exc	multi-pass	4
Inhbc	0.217513	2.65236	0.716891	1.53234	0.500654	1.26505	0.115183	5	Inhbc	exc	secreted	3
Irx2	0.440987	2.98682	2.11555	0.405395	0.117195	0.608384	0.325666	5	Irx2	nuc		5
Klf5		2.19534		0.491484	0.31318			5	Klf5	mit		5
Lhx1	0.000328355	3.61913	2.53368	0.241338	0.535211	0.015536	0.0547727	5	Lhx1	nuc		3
Lhx2	1.56926	3.6688	0.375631	0.744851	0.2881	0.307492	0.0458672	5	Lhx2	nuc		1
Lrp5	0.986764	2.09511	0.0666756	1.00193	1.49289	0.649086	0.707533	5	Lrp5	exc	single-pass	2
Lrp6	0.169174	4.09947	0.128656	0.041714	0.173205	1.97164	0.416141	5	Lrp6	exc	single-pass	2
mCG146432	0.0365269	2.14033	0.915051	0.197025	0.778476	2.32192	0.610672	5				6
Mertk	0.163769	2.86931	0.0811194	0.41613	0.27234	2.87065	0.326689	5	Mertk	exc	single-pass	3
Mesp1	1.93339	2.16839	0.119097	0.567227		0.211895		5	Mesp1	nuc		3
Mfap4	1.11988	2.12995	0.736289	1.13932	0.4593	1.30831	0.106962	5	Mfap4	exc	secreted	3
Mxd3	2.53642	2.3898	0.146009	0.675841	0.171903		0.0800275	5	Mxd3	nuc		5
Nde1	2.16826	2.7007	0.486557	0.0802674	0.403966	0.534126	0.626126	5	Nde1	nuc		1
Nes	0.797669	3.5021	0.372697	0.280493	0.0853216	0.96172		5	Nes	nuc		6
Neurod1	0.736437	1.82207	1.35998	0.835442	0.536066	1.25041	0.459584	5	Neurod1	nuc		5
Neurog1	1.59718	4.04404	0.0272398	0.16356	0.879646	0.215461	0.0728746	5	Neurog1	nuc		5
Nfib	0.316995	2.96051	1.64499	0.865791	0.290123	0.47905	0.442544	5	Nfib	nuc		5
Nfix	0.513838	3.35049	0.65774	0.663498	0.557436	0.755846	0.501154	5	Nfix	nuc		5
Nhlh1	0.318997	4.40183	0.527597	0.0518086	1.49254	0.175249	0.0319775	5	Nhlh1	nuc		5
Nhlh2	0.793331	2.4503	1.3921	0.982612	0.857453	0.375519	0.14868	5	Nhlh2	nuc		5
Nkx1-1		1.88795	0.678585		0.80278	0.630688		5	Nkx1-1	nuc		5
Npffr2	0.274379	2.27637		1.00268	0.99171	0.988578	0.466283	5	Npffr2	exc	multi-pass	4
Nr1i3	0.535602	2.45758	0.265509	0.344837	0.674508	2.06578	0.656188	5	Nr1i3	cyt		5
Otx1	1.47321	1.7784	0.867231	0.246125	0.125355	2.40283	0.106849	5	Otx1	nuc		5
Pcdh18	1.39326	1.94372	0.88769	1.27561	0.127127	1.10788	0.264721	5	Pcdh18	exc	single-pass	1
Pcnt	2.03755	2.2193	0.294345	0.130514	0.388668	0.191654	1.73797	5	Pcnt	nuc		6
Pdlim1	0.991458	1.88147	0.114063	0.0632157	1.68819	1.60088	0.660731	5	Pdlim1	nuc		5
Pou2f2	0.0293682	3.73611	1.58738	0.704849	0.540381	0.357956	0.0439606	5	Pou2f2	nuc		5
Prdm5	0.46642	2.01045	0.884316	1.81127	0.530399	0.331799	0.965354	5	Prdm5	nuc		5
Rax	0.196858	2.7944	0.202908	0.463027	1.00343	0.390347	1.94903	5	Rax	nuc		3
Rhox11	2.1761	3.63705	0.30587	0.188943	0.234625	0.263488	0.19393	5	Rhox11	nuc		5
Rhox4b	0.804195	4.24234	0.799794	0.211508	0.158522	0.516144	0.267492	5	Rhox4b	cyt		5
Rhox4e	0.904065	4.15698	0.282123	0.400359	0.66414	0.389668	0.202663	5	Rhox4e	cyt		5
Scarf2	0.191548	4.89171	0.796557	0.228454	0.465055	0.324103	0.102576	5	Scarf2	exc	single-pass	1
Sncg	0.160683	1.70453	0.353106	1.15043	0.480664	1.57885	1.57174	5	Sncg	cyt		6
Sox14	0.762498	1.98043	0.892301	0.501999	0.786817	1.93862	0.137336	5	Sox14	nuc		5
Sox7	0.662746	3.16308	0.0517272	1.07203	0.16625		0.88417	5	Sox7	nuc		5
Sox9	0.908876	2.21585	0.581598	2.71348	0.358947	0.14187	0.0793794	5	Sox9	nuc		1
Sp8	0.759482	2.43098	0.640251	0.318535	0.95639	1.67727	0.217091	5	Sp8	nuc		5
Spic	0.129425	2.37051	0.0474109	1.37	2.1163	0.691564	0.274796	5	Spic	nuc		5
Sstr2	0.123585	3.59332	0.765582	0.148965	0.760981	1.13887	0.468694	5	Sstr2	vac		4
Tal1	1.86641	2.26245	1.32005	0.25786	0.570237	0.26445	0.458535	5	Tal1	nuc		5
Tbr1	0.0831276	3.22683	2.1775	0.430466	0.140924	0.840625	0.100529	5	Tbr1	nuc		1
Tcf15	0.716433	2.02317	0.974257	0.925496	0.477482	1.52546	0.357698	5	Tcf15	nuc		5
Tcfap2b	0.497784	1.85661	0.830555	0.855816	1.05936	1.32222	0.577655	5	Tfap2b	nuc		5
Tgfbr1	0.733353	5.0403	0.17213	0.108644	0.175371	0.68001	0.0901948	5	Tgfbr1	exc	single-pass	3
Tgif2	0.837463	5.04199	0.269965	0.0856418	0.544107	0.0901118	0.130726	5	Tgif2	nuc		5
Tie1	1.27642	2.42747	0.576083	0.509182	0.0810582	1.93577	0.194019	5	Tie1	exc	single-pass	3
Tph1	1.3813	2.0347	0.35519	0.539794	1.00095	1.14161	0.546461	5	Tph1	cyt		4
Trp73	1.8784	2.75807	0.712749	0.233619	0.21376		0.203403	5	Trp73	nuc		5
Trpv1	0.965355	1.65632	0.314472	0.463683	1.63146	1.28067	0.688043	5	Trpv1	exc	multi-pass	2
Vax1	0.657132	1.98422	0.652043	0.861416	0.657238	1.35153	0.836421	5	Vax1	nuc		1
Wdhd1	1.272	2.10672		0.279179	0.845889		0.496213	5	Wdhd1	nuc		5
Wnt2b	1.53231	3.28932	0.504664	0.606653	0.0717079	0.367312	0.628037	5	Wnt2b	exc	secreted	3
Wnt7a	0.839477	1.85317	0.372546	0.879573		0.839433	1.2158	5	Wnt7a	exc	secreted	3
Zfhx1a	1.24055	1.93206	0.934338	0.467522	0.205544	1.4115	0.808493	5	Zeb1	nuc		3
Zfhx2	0.297432	1.83193	1.72768	0.150567	0.335648	1.94632	0.710421	5	Zfhx2	nuc		5
Zfhx4	1.45166	2.00003	1.63909	0.900283	0.541613	0.189571	0.277753	5	Zfhx4	nuc		5
Zic3	0.551597	2.49174	0.569905	1.81044	0.51369	0.450834	0.611796	5	Zic3	nuc		3
1700058C01Rik	2.39035	1.40691	0.296603	0.1165	0.284375	1.90614	0.599126	6	Prox2	nuc		5
3526402H21Rik	1.91022	1.46342	0.569883	0.114652	0.466919	2.15531	0.319594	6	Creb1	nuc		5
Abl1	1.50867	0.623907	0.19573	0.0692264	0.609014	1.86349	2.12997	6	Abl1	nuc		1
Acvr1c	2.62935	0.457343	0.409013	0.535503	1.18982	1.13002	0.648943	6	Acvr1c	exc	single-pass	3
Acvr2b	1.56794	1.43374	0.289454	1.13758	1.02916	1.19698	0.345139	6	Acvr2b	exc	single-pass	3
Adam10	1.89812	0.455623	0.172397	0.697803	2.29928	1.19612	0.280662	6	Adam10	exc	single-pass	3
Adra2a	2.16789	0.168981	0.26854	0.57486	1.29087	2.01132	0.51754	6	Adra2a	exc	multi-pass	2
Aes	1.76842	0.359855	0.324138	0.599326	1.15398	1.50852	1.28576	6	Aes	nuc		3
Ahr	1.38731	0.3509	1.82948	0.328069	0.325854	2.30672	0.471665	6	Ahr	nuc		5
AI597013	1.16624	1.52585	0.434587	0.119757	0.980248	0.642624	2.1307	6	Akna	nuc		6
Akt1	2.48148	0.659534	0.896325	0.520927	0.804192	0.551161	1.08638	6	Akt1	cyt		6
Alx3	1.91876	1.06228	0.15686	0.967046	0.545865	0.35685	1.99235	6	Alx3	nuc		3
Alx4	2.29809	1.10007	0.771985	0.5687	0.53036		0.730799	6	Alx4	nuc		3
Angptl3	2.35646	1.66266	0.361997	1.16262	0.243863	0.778681	0.433719	6	Angptl3	exc	secreted	3
Arhgap25	2.18936	0.711377	0.355043	1.45471	0.855067	1.14245	0.291991	6	Arhgap25	nuc		6
Ascl4	1.92137	1.12242	0.854238	0.73909	1.16129		0.201603	6	Ascl4	nuc		5
Atf1	1.70642	0.97116	0.711719	1.27601	0.311061	0.803424	1.22021	6	Atf1	nuc		5
Atf3	1.11708	0.550297	0.417037	1.39396	0.523043	1.70164	1.29694	6	Atf3	nuc		5
Atoh1	2.35298	1.0284	0.730287	1.05932	0.417066		0.411957	6	Atoh1	nuc		1
Bambi	2.10961	0.0696427	0.199148	0.533665	0.643518	2.81989	0.62453	6	Bambi	exc	single-pass	3
Bbx	1.55163	0.529098	0.113387	0.450429	1.47158	2.29154	0.59234	6	Bbx	cyt		5
Bcl11a	1.94113	1.70323	0.494393	0.343336	0.197935	1.58401	0.735965	6	Bcl11a	nuc		5
Bcl2	1.68848	0.091095	1.41733	0.545339	1.38674	1.68402	0.187002	6	Bcl2	cyt		6
Bmp10	1.98072	0.210588	0.096147	1.37057	1.97532	0.946483	0.420175	6	Bmp10	exc	secreted	3
Bmpr1a	2.2372	0.144707	0.255466	1.00229	0.439239	1.83359	1.08751	6	Bmpr1a	exc	single-pass	3
Bmpr1b	2.76598	0.194485	0.0331915	1.64948	2.19723	0.0461954	0.113445	6	Bmpr1b	exc	single-pass	3
Bmyc	1.94177	0.341479	0.495849	1.40887	0.422172	2.15569	0.234164	6	Bmyc	nuc		5
Bsx	2.38431	0.140973	0.268967	1.57056	0.177272		1.45792	6	Bsx	nuc		5
C330003B14Rik	1.67838	0.916638	0.589536	0.645517	0.31511	2.23429	0.620529	6	Cphx1	nuc		5
Cbln3	2.81814	0.257219	0.221467	1.76212	0.50924	0.949147	0.48266	6	Cbln3	exc	secreted	2
Cdx2	1.75196	0.477608	0.412727	0.958191	0.38612	1.98359	1.0298	6	Cdx2	nuc		3
Cebpe	2.49148	0.305449	0.203069					6	Cebpe	nuc		5
Cenpb	2.45833	0.933892	0.876992	0.278501	1.25069	0.929758	0.271833	6	Cenpb	cyt		5
Chx10	1.25078	0.806054	0.451472	0.748808	0.570668	1.73054	1.44167	6	Vsx2	nuc		5
Col1a1	2.30829	1.29081	0.796707	0.730951	1.05823	0.520236	0.294774	6	Col1a1	exc	secreted	6
Csf1	2.78114	0.182149	0.273521	0.491324	0.310999	2.07775	0.883112	6	Csf1	exc	single-pass	3
Csnk1d	1.55729		0.293162	0.771985	1.01473	1.177	1.18583	6	Csnk1d	nuc		3
Csnk2a1	1.13705	0.693733	0.875923	0.120165	1.25314	1.63182	1.28818	6	Csnk2a1	cyt		3
Ctbp2	2.12943	0.108593	0.487397	0.473351	0.367776	1.9353	1.49816	6	Ctbp2	nuc		2
Ctgf	2.41408		0.444296	0.299628	0.183115	1.8875	0.771387	6	Ctgf	exc	secreted	3
Cxcr4	2.48147	1.18493	0.837044	1.19353	0.360335	0.457634	0.485054	6	Cxcr4	exc	multi-pass	1
Cyr61	3.1967	0.154904	0.404852	1.31099	0.348708	1.22689	0.35695	6	Cyr61	exc	secreted	1
D030011N01Rik	1.23324	1.59171	0.270388	0.764785	0.422518	1.60561	1.11175	6	Hdx	nuc		6
Dach1	2.62698	1.08622	1.44915	0.152518	0.289741	0.84084	0.554554	6	Dach1	mit		5
Dbh	2.27546	0.0948695	0.0617522	1.02852	0.25468	3.19796	0.086753	6	Dbh	end		4
Dcun1d5	2.53577	0.194326	0.055785	0.179609	0.214861	2.40116	1.41849	6	Dcun1d5	cyt		6
Disc1	2.53175	0.352096	0.65469	0.601801	2.3477	0.16218	0.349775	6	Disc1	nuc		1
Dkk1	2.77643	0.787164	1.45812	0.127343	0.410116	1.30486	0.135965	6	Dkk1	exc	secreted	3
Dkk2	2.70007	0.31162	0.218419	1.75097			0.0189239	6	Dkk2	exc	secreted	3
Dll4	1.90666	0.0973577	1.47202	0.666063	0.714626	1.85259	0.290688	6	Dll4	exc	single-pass	3
Drap1		0.709447	0.781475	0.453227	0.447961	1.95451	1.65338	6	Drap1	nuc		5
Dsg1b	1.53093	0.384149	1.17874	0.438471	0.937633	0.927897	1.60217	6	Dsg1b	exc	single-pass	1
Dsg3	2.76223	0.513581	1.50597	0.468411	0.507678	0.756786	0.485341	6	Dsg3	exc	single-pass	1
Dusp6	1.15178	0.440545	0.630773	1.23647	0.552492	2.22786	0.760079	6	Dusp6	cyt		6
E130309B19Rik	1.93459	1.47674	0.480789	0.642834	0.756936	0.633141	1.07497	6	Barhl2	nuc		5
E2f3	2.52881	0.921734	0.254814	0.191399	0.844765	0.169247	2.08923	6	E2f3	nuc		5
Ebf2	1.53563	0.380488	0.65078	1.21475	1.3392	0.985741	0.893404	6	Ebf2	nuc		5
Efna1	1.45847	0.720322	0.0622177	0.126803	0.657367	1.74121	2.23362	6	Efna1	exc	anchored	1
Elf1	2.54782	0.97717	0.165439	0.749353	0.252867	1.63817	0.669184	6	Elf1	nuc		5
Elk4	1.77289	0.934664		0.15656	0.262653	1.26526	1.60797	6	Elk4	nuc		5
Enah	1.53254	0.0320044	1.39244	0.476229	0.885223	0.879298	1.80226	6	Enah	nuc		1
Erg	1.51246	0.0786332	0.347457	1.04329	2.17434	1.24357	0.600247	6	Erg	nuc		5
Esr2	1.90202	0.203626	0.432155	0.909537	0.609483	2.22411	0.71906	6	Esr2	nuc		5
Esrrg	2.0635	0.135043	0.522075	1.48715	2.2409	0.398588	0.152751	6	Esrrg	nuc		5
Ets1	1.59765	0.820727	0.520749	0.634376	1.49594	1.6721	0.258467	6	Ets1	nuc		5
Etv3	2.13233	0.419083	0.16348	1.02204	0.709412		1.55366	6	Etv3	nuc		5
Evl	1.55995	0.664502	0.68509	0.679332	1.23268	1.1853	0.993148	6	Evl	nuc		1
Eya4	1.92012	0.563936	0.457896	0.454194	0.285182	2.1314	1.18726	6	Eya4	nuc		5
Fath	2.18275	0.479353	0.936816	0.298384	0.494027	2.12659	0.482085	6	Fat1	exc	single-pass	6
Fcna	1.94132	0.851051	0.216968	1.82276	1.21171	0.550689	0.405514	6	Fcna	exc	secreted	3
Fgf16	1.1171	0.648085	0.12879	1.91	0.177485	2.58162	0.436919	6	Fgf16	exc	secreted	3
Fgf3	2.06649	0.242175	0.855112	1.6216	0.608278		0.606344	6	Fgf3	exc	secreted	3
Fgf7	2.62935	0.758782	0.215267	0.273382	0.354309	1.58956	1.17936	6	Fgf7	exc	secreted	3
Fgf9	2.14795			0.0191625	0.97787	1.53247	0.322549	6	Fgf9	exc	secreted	3
Fgl2	3.03753	0.0773739	0.410537	0.517018	0.143686	2.32748	0.486375	6	Fgl2	exc	secreted	3
Fmo1	2.72158	0.417013	0.163842	2.52693	0.354314	0.725315	0.0910045	6	Fmo1	exc	anchored	6
Fmr1	2.0503	0.464859	0.296387	1.35811	2.36467	0.432627	0.0330478	6	Fmr1	nuc		2
Fn1	2.81032	0.296528	0.591799	1.15413	0.898592	1.03847	0.21016	6	Fn1	exc	secreted	6
Foxc1	1.37383	1.21169	0.364917	1.05492	0.272121	1.96354	0.758975	6	Foxc1	nuc		3
Foxd1		0.891732	0.748063			1.36021		6	Foxd1	nuc		1
Foxd4	1.91243	0.402722	0.930554	0.940621	0.611846	0.536215	1.66562	6	Foxd4	nuc		3
Foxf1a	2.89833	0.454045	0.143468	1.19773	0.329971	1.15449	0.821973	6	Foxf1	nuc		5
Foxj1	0.999677	1.06875	0.542614	1.31135	0.378588	1.4307	1.26831	6	Foxj1	nuc		5
Foxk1	1.76438	0.261137	0.315654	1.07289	0.592872	1.18801	1.80507	6	Foxk1	nuc		3
Fstl1	1.61936	1.03658	0.42723	0.863864	0.930492	1.46438	0.658101	6	Fstl1	exc	secreted	3
Gabre	1.75352	0.377796	0.150085	0.173363	0.678156	2.46002	1.40707	6	Gabre	exc	multi-pass	2
Gabrp	1.10206	1.47649	0.134561	0.443257	0.876033	0.903433	2.06417	6	Gabrp	exc	multi-pass	4
Gata2	1.67723	1.1884	0.156329	0.521512	0.99705	2.09147	0.368009	6	Gata2	nuc		5
Gatad2a	1.43719	1.29594	0.331392	0.370469	0.126075	2.01681	1.42212	6	Gatad2a	nuc		5
Gcm1	2.27971	0.577208	0.206803	1.7331	0.223651	0.110619	1.86891	6	Gcm1	nuc		5
Gdf8	2.06773	1.37818	1.45964	0.364951	0.76511	0.789853	0.17453	6	Mstn	exc	secreted	3
Gfra3	2.80402	0.193346	0.336863	2.25764	0.534882	0.546789	0.326464	6	Gfra3	exc	anchored	1
Gli2		0.52972	1.19097	0.768048	0.744254	2.57333	0.193675	6	Gli2	nuc		1
Gli3	2.61761	1.60921	0.22311	1.91303	0.282759	0.221729	0.132557	6	Gli3	nuc		1
Glis3	2.24571	0.441958	0.612836	0.618378	0.295225	2.09234	0.693557	6	Glis3	nuc		5
Gm197	1.81843				0.181567			6	Ascl5	nuc		5
Gpr101	1.63577	0.00672733	0.0841879		1.18729	2.36087	0.725156	6	Gpr101	exc	multi-pass	4
Gpr6	2.7152	0.434457	0.20285	0.703969	0.885041	0.897484	1.161	6	Gpr6	exc	multi-pass	4
Gprk2l	2.6529	0.318379	0.740401	0.990599	0.583211	1.35689	0.357615	6	Grk4	cyt		4
Grik4	2.11977	0.145442	0.183287	0.768048	0.999473	1.97847	0.805512	6	Grik4	exc	multi-pass	2
Grin3b	2.48952	0.180564	0.0978589	1.08303	0.527901	2.38431	0.236816	6	Grin3b	exc	multi-pass	4
Grinl1a	2.37681		0.290739	1.0332	0.624414	0.586137	1.0887	6	Polr2m	nuc		4
Gusb	2.71463	0.316027		0.914565	0.910934	0.84021	0.303639	6	Gusb	exc	secreted	6
Hdac2	1.71806	1.30658	0.607945	0.440373	1.15655	1.05068	0.719823	6	Hdac2	cyt		5
Hdac6	1.67828	0.0164114	0.0202954	1.00195	1.75738	1.84333	0.682355	6	Hdac6	cyt		5
Hes6	2.02479	0.788599	0.186614					6	Hes6	nuc		5
Hey1		0.605873	0.998177	0.417438	0.721272	2.71301	0.544229	6	Hey1	nuc		3
Hgfac	2.53073	0.623318	0.337599	1.49312	0.865178	0.393804	0.756244	6	Hgfac	exc	secreted	3
Hhex		0.473915	0.61247	1.40385	1.28509	1.24469	0.979977	6	Hhex	nuc		5
Hif1a	2.92304	0.710533	0.0345043	0.00557058	0.893392	1.12499	1.30797	6	Hif1a	nuc		1
Hlxb9	1.82705	0.486228	0.302268	1.22984	0.809166	2.11609	0.22935	6	Mnx1	nuc		5
Hmga1	2.1643	1.20507	0.239989	0.16519	1.02199	0.784337	1.41913	6	Hmga1	nuc		5
Hmgb3	1.85186	0.658918	0.686595	0.706378	0.71263	1.26712	1.11649	6	Hmgb3	nuc		5
Hmgb4	2.83777	0.596146	0.599792	0.285271	0.207801	2.09207	0.381152	6	Hmgb4	nuc		5
Hmx1	2.78552	0.418788	0.306017	0.821871	1.01632	0.840163	0.81132	6	Hmx1	nuc		5
Hmx3	2.10736	0.292029	0.479093	1.55309	0.471585		1.09684	6	Hmx3	nuc		5
Hoxa4	2.02756	0.442527	0.110691	1.05888	0.316132	0.618187	2.42602	6	Hoxa4	nuc		5
Hoxb2	2.34298	0.683167	0.198794	0.306588	1.80751		0.660958	6	Hoxb2	nuc		5
Hoxc12	1.32653	1.47338	0.525151	0.674934				6	Hoxc12	nuc		5
Hoxc9	2.13905	0.790892	0.825896	0.876905	1.17412	0.648845	0.544296	6	Hoxc9	nuc		5
Hoxd13	1.64876	0.559986	1.27897	1.0422	0.93739	1.10807	0.424627	6	Hoxd13	nuc		3
Hoxd3	2.01078	0.120544	0.125672				1.743	6	Hoxd3	nuc		5
Hoxd4	1.66688	0.178216	0.0716707	0.460817		2.84247	0.779949	6	Hoxd4	nuc		5
Hoxd8	2.84513	1.09305	0.595209	0.341657	0.817212	0.827759	0.479977	6	Hoxd8	nuc		5
Hspb8	1.95657	0.239821	0.359447	1.87653	0.831759	1.2219	0.513974	6	Hspb8	cyt		6
Hspd1	2.95731	0.62567	0.0572592	0.184702	1.08683	1.24672	0.841513	6	Hspd1	cyt		6
Htr1f	3.00043	0.076355	0.125214	0.160031	0.607096	2.21755	0.813331	6	Htr1f	exc	multi-pass	4
Id1	1.07579	0.563307	0.47452	1.73428	0.257246	2.37135	0.523501	6	Id1	cyt		5
Id3	2.12006	1.70219	0.501244	0.137795	0.568377	1.48352	0.486821	6	Id3	nuc		5
Igf2	1.80953	1.62065	0.727064	1.36426	0.378834	0.806787	0.292874	6	Igf2	exc	secreted	3
Igfbp2	1.82035	1.16834	0.512895	0.684191	0.920352	0.955671	0.938195	6	Igfbp2	exc	secreted	3
Igfbp4	2.03451	0.477005	0.626664	1.8387	1.11702	0.72343	0.182675	6	Igfbp4	exc	secreted	3
Il6st	2.34116	0.529435	0.0884262	1.73575	0.740605	0.787986	0.776639	6	Il6st	exc	single-pass	3
Inhbe	1.34587	1.09028	0.208486	1.46121	0.740761	1.71297	0.440421	6	Inhbe	exc	secreted	3
Insrr	2.25715	0.637358	0.089738	1.58662	0.176643	1.53053	0.721964	6	Insrr	exc	single-pass	3
Invs	1.6666	0.0805206	0.159895	0.724088	1.9628	1.6583	0.747802	6	Invs	nuc		3
Irf1	1.61594	0.0151725	0.0672553	1.20128	0.137586	2.8792	1.08357	6	Irf1	nuc		5
Irx5	2.43572	0.53298	0.385663	0.645641				6	Irx5	nuc		5
Itga4	1.30025	1.62896	0.247409	0.225683	0.269579	2.79896	0.529155	6	Itga4	exc	single-pass	1
Itgb1	2.4387	0.0396381	0.860642	0.595791	1.26624	1.58911	0.209881	6	Itgb1	exc	single-pass	1
Itlna	2.53161	1.08626	0.474658	1.12239	0.408168	1.0088	0.368109	6	Itln1	exc	secreted	3
Klf7	1.44866	0.274895	0.258456	0.995774	1.66937	0.649838	1.70301	6	Klf7	nuc		1
Lamb1-1	1.31979	1.46812	0.2935	0.532741	0.0741302	2.07092	1.2408	6	Lamb1	exc	secreted	1
Lbx2	2.28616	0.342346	0.152123	0.658929	0.333548	1.70712	1.51977	6	Lbx2	nuc		5
Ldb1	2.22939		0.583594	0.134912	0.427792	1.62873	0.995581	6	Ldb1	nuc		5
Lefty1	2.47638	0.0800974	0.319222	0.145687	0.288075		2.69053	6	Lefty1	exc	secreted	5
Lepr	1.43937	1.0284	0.34334	1.07496	1.00126	0.968592	1.14409	6	Lepr	end		5
Letmd1	1.78024	0.299914	0.319691	0.51663	0.70026	2.76032	0.622944	6	Letmd1	exc	single-pass	5
Lims1	2.56289	0.26604				0.567161	0.603913	6	Lims1	cyt		5
Lmx1a	2.83461	0.818241	1.60315	0.441062	0.259647	0.881243	0.162048	6	Lmx1a	nuc		1
Lmx1b	1.30127	1.44311	0.121209	1.0251	1.23532	0.425414	1.44857	6	Lmx1b	nuc		5
Ltk	2.58944	0.546844	0.237204	1.2343	0.846873	0.409865	1.13548	6	Ltk	exc	single-pass	3
Mael	1.31792	1.65494	0.33091	0.523329	0.310226	1.94184	0.920836	6	Mael	nuc		6
Mafb	2.16247	0.779986	0.234949	1.51243	0.310161			6	Mafb	nuc		5
Maml1	1.41094	0.868522		1.5468	0.328115	1.55182	0.29381	6	Maml1	nuc		3
Marcksl1	1.22251	0.664539	0.674693	0.8335	1.1367	1.53367	0.934378	6	Marcksl1	nuc		1
Mchr1	2.04485	0.834277	0.0715826	0.903514	0.603174	1.18721	1.35539	6	Mchr1	exc	multi-pass	4
Meis1	1.85202	1.0398	0.307103	0.241533	0.17675	2.9481	0.4347	6	Meis1	nuc		5
Meox2	1.62569	1.62063	0.28206	0.21791	1.82177	0.431939		6	Meox2	nuc		5
Mesp2	1.71711	0.199412	0.21925	0.661857	0.190238	2.6514	1.36074	6	Mesp2	nuc		3
Mest	1.68415	0.605702	1.0056	1.20935	1.13005	0.950325	0.414819	6	Mest	gol		6
Mib1	1.50041	0.984148	0.244526	0.436177	0.027566	2.27406	1.53311	6	Mib1	cyt		3
Mitf	2.40505	0.448016	0.282471	0.531277	2.00246	0.704577	0.626149	6	Mitf	nuc		3
Mixl1	1.49981	0.0990709	0.662736	0.74039	0.480279	2.37609	1.14162	6	Mixl1	nuc		5
Msgn1	2.02178	0.372666	0.191939	0.983262	0.630167	1.60751	1.19267	6	Msgn1	nuc		5
Mst1r	2.57288	0.935088	0.323116	2.32696	0.35526	0.188186	0.29851	6	Mst1r	exc	single-pass	3
Msx1	1.72416	1.2512	0.469818	2.30739	0.0679106	0.927863	0.251661	6	Msx1	nuc		5
Mycl1	2.12516	1.13096	0.655777	0.345769	0.449475	1.75427	0.538595	6	Mycl	nuc		5
Mycn	3.34475	0.0574911	0.0981369	0.132161	1.19203	1.88115	0.29428	6	Mycn	nuc		5
Mycs	3.03208	0.117656	0.422194	0.142473	1.38123	1.38866	0.515707	6	Mycs	nuc		5
Myh9	1.76863	0.824373	0.524922	0.200163	0.845922	2.39529	0.440693	6	Myh9	nuc		5
Ncam2	1.99053	0.238859	0.679566	1.8659			0.225138	6	Ncam2	exc	single-pass	1
Neurod2		1.01089	0.258289			1.69875	1.03207	6	Neurod2	nuc		5
Nfatc4	1.47697	1.45432	0.459923	0.139908		2.20339	0.265489	6	Nfatc4	nuc		1
Nkx6-1						1.80468	0.195323	6	Nkx6-1	nuc		5
Nnat	2.01279	0.863513	0.712096	0.686962	1.48518	0.894922	0.344538	6	Nnat	nuc		6
Nobox	2.5205	0.776998	1.18321	0.674484	0.320083		0.524731	6	Nobox	nuc		5
Notch4	1.12897	0.635345	0.984927	0.637725	0.30695	2.76576	0.540323	6	Notch4	exc	single-pass	3
Nr0b2	1.52186	0.438763	0.578371	1.14503	0.91372	1.61103	0.791211	6	Nr0b2	mit		5
Nr1h4	1.92527	0.192085	0.453119	0.255453	0.417752	1.78603	1.97029	6	Nr1h4	nuc		5
Nr2e3	1.20862	0.436054	0.490303	1.02158	0.294563	1.81023	1.73865	6	Nr2e3	nuc		5
Nr2f2	2.39647	0.555372	0.0720409	0.533825	0.176805	2.98544	0.280045	6	Nr2f2	nuc		5
Nr5a2	1.51607	0.471983	0.243013	1.2543	0.226891	2.94141	0.346329	6	Nr5a2	nuc		5
Nrg3	2.68538	0.655582	0.329144	2.20693	0.76097	0.287592	0.0744071	6	Nrg3	exc	single-pass	1
Nrip1	2.38241	0.172793	0.118819	0.54188	0.503421	2.24125	1.03943	6	Nrip1	nuc		5
Nrl	2.61417	0.313009	0.134676	0.459619	2.2416	0.699166	0.537759	6	Nrl	nuc		5
Nsbp1	2.89253	0.145658	0.748792	1.60225	0.924027	0.431434	0.255312	6	Hmgn5	nuc		6
Nsd1	1.29642	0.459821	0.321204	0.867837	1.58505	1.37191	1.09776	6	Nsd1	nuc		5
Ntsr2	2.03685	0.743765	0.2608	1.3121	1.46497	0.680099	0.501407	6	Ntsr2	end		4
Obox4	2.22623			0.645152	1.27669	0.401769	0.450164	6		nuc		5
Og9x	2.15957	0.708291	0.522527	1.21892	0.633473	1.16048	0.596742	6	Sebox	nuc		5
Onecut1	2.37497	0.199008	0.374722	0.116303		1.935		6	Onecut1	nuc		5
Oprk1	3.16399	0.217741	0.359647	0.478366	1.06169	1.3618	0.356765	6	Oprk1	exc	multi-pass	4
P2rx4	2.55171	0.136329	0.2703	0.305674	1.10617		1.62982	6	P2rx4	end		2
Pah	2.71028	0.197422	0.982435	0.229106	1.54754	0.849653	0.483559	6	Pah	cyt		4
Pard3	2.74537	0.731224	0.128676	0.201163	1.01813		1.17543	6	Pard3	nuc		1
Pbx2	3.01843	0.578966	0.284232	1.02151	0.0658592	0.609969	1.42104	6	Pbx2	nuc		5
Pde5a	1.88954	1.08922	0.554599	0.29383	0.555962	2.04833	0.568521	6	Pde5a	cyt		3
Pdgfb	2.13806	1.37092	0.686485	0.184097	0.248498	2.01791	0.354028	6	Pdgfb	exc	secreted	3
Pdgfc	0.990136	1.48981	0.314139	1.10525	0.75994	1.24378	1.09695	6	Pdgfc	exc	secreted	3
Pdgfrb	1.42952	0.536607	0.180985	1.63624	0.314881	1.89835	1.00342	6	Pdgfrb	exc	single-pass	3
Pdpn	1.40922	0.887438	0.927596	0.447603	0.761934	2.37655	0.189666	6	Pdpn	exc	single-pass	1
Pitx3	2.04192	0.282258		0.281803	2.19993	0.194083		6	Pitx3	nuc		5
Plcd1	0.93746	1.272	0.334427	1.76149	0.319428	2.17492	0.200277	6	Plcd1	nuc		3
Pnn	1.32764	0.400743	0.54781	0.86675	1.13928	1.42136	1.29641	6	Pnn	nuc		1
Pou3f2	1.53919	0.627039	0.830377	0.62706	1.35155	1.16155	0.86323	6	Pou3f2	nuc		5
Ppargc1a	2.59709	0.0390792	0.227489	0.636209	1.06353	1.63051	0.806091	6	Ppargc1a	nuc		5
Ptch1	1.63256	1.01239	0.366711	0.729901	0.379984	2.35229	0.526156	6	Ptch1	exc	multi-pass	3
Pvrl3	2.61494	0.116343	0.186041	0.96073	1.74316	1.0346	0.344188	6	Pvrl3	gol		1
Rac1	2.32104	0.992317	0.571889	0.591141	1.08872	0.544205	0.890685	6	Rac1	end		1
Rac2	1.43271	0.829645	0.591432	0.779932	0.466923	0.802257	2.0971	6	Rac2	cyt		1
Rapgef1	1.95558	0.564923	0.511986		1.10693	1.32417	0.536415	6	Rapgef1	nuc		1
Rcor2		1.08881	0.454128	1.72904	0.606502	0.865662	1.25585	6	Rcor2	nuc		5
Rgs10	2.00312	0.304457	0.54783	0.293693	0.81004	1.73735	1.30352	6	Rgs10	nuc		6
Rhoa	2.47745	0.728513	0.472175	1.01756	0.992087	0.858304	0.453911	6	Rhoa	cyt		3
Rhox5	1.91126	1.26211	0.790627	0.451326			0.584681	6	Rhox5	nuc		5
Rorc	1.95942	0.511907	0.669015	1.40162	0.868864	1.3953	0.193869	6	Rorc	nuc		5
Scara3	2.12568	0.253631	0.347137	0.38317	1.95001	1.36713	0.57324	6	Scara3	nuc		6
Scnn1a	3.06954	0.192599	0.152839	0.218266	0.156437	2.22227	0.988042	6	Scnn1a	cyt		4
Sema3b	1.7384	0.0865793	0.127098	1.52694	0.463517	2.00462	1.05285	6	Sema3b	exc	secreted	1
Sema4b	2.0046	0.36011	0.0697831	0.323564	0.98789	1.06818	2.18587	6	Sema4b	exc	single-pass	1
Sema5a		1.22149		0.0265528	0.558298	1.93543	1.25823	6	Sema5a	exc	single-pass	1
Sema5b		1.17058	1.10836	0.735761	0.591294	2.10509	0.288907	6	Sema5b	exc	single-pass	1
Sfrp2	2.35106	0.641022	0.965115	0.791656	0.0908278	1.89348	0.266843	6	Sfrp2	exc	secreted	3
Shox2	3.0737	0.358512	0.144539	0.153317	0.268279	1.76851	1.23314	6	Shox2	nuc		5
Six1	2.48053	0.598463	0.610498	0.299224	0.986483	0.0988152	1.92598	6	Six1	nuc		3
Six5	2.18289	1.13555	1.57164	0.421731	0.574722	0.826164	0.287311	6	Six5	nuc		5
Slit2	2.91702	0.34293	0.114503	0.979362	2.13568	0.414949	0.0955606	6	Slit2	exc	secreted	1
Smad2	1.57996	0.204624	0.0472666	1.78108		2.00526	0.381807	6	Smad2	nuc		3
Smad3	1.39093	0.356919	1.23082	0.58442	0.920264	1.95069	0.565958	6	Smad3	nuc		5
Smarce1	2.41359	0.339795	0.267069	0.319331	0.159336	2.62975	0.871126	6	Smarce1	nuc		5
Sp3	2.14487	0.901043	0.624525	0.0483271	1.30105	0.975102	1.00508	6	Sp3	nuc		5
Ssrp1	2.7455	0.957071	0.341392	0.209975	1.10735	0.929119	0.709595	6	Ssrp1	nuc		5
Sstr3	1.91094	0.28014	0.33339	1.31807	1.21536	0.811814	1.13029	6	Sstr3	exc	multi-pass	4
St18	2.91906	0.236482	0.230475	0.488012	0.72106	0.247549	2.15736	6	St18	nuc		5
Steap4	2.01466	0.186786	0.363687	0.806507	1.23259	2.15954	0.236238	6	Steap4	exc	multi-pass	6
Taf9	2.8894	0.607893	0.592402	0.597384	1.63492	0.441377	0.236619	6	Taf9	nuc		5
Tagln2	2.08436	1.49597	1.0692	0.167787	1.13411	1.02078	0.0277921	6	Tagln2	nuc		6
Tbx18	2.136	1.54044	0.479025	0.598291	0.096611	1.78683	0.362804	6	Tbx18	nuc		5
Tcam1	1.74121	0.446117	0.868722	1.49255	0.526775	1.09151	0.833124	6	Tcam1	exc	single-pass	1
Tcf1	2.65423	0.784016	0.237998	0.199877	0.553477	1.51607	1.05433	6	Hnf1a	nuc		3
Tcf12	2.70238	0.905	0.14811	0.342701	0.837038	1.23766	0.82711	6	Tcf12	nuc		5
Tcf20	1.46555	0.573597	0.137781	0.795051	0.589105	1.31505	2.12386	6	Tcf20	nuc		5
Tcf21	1.84611	0.971452	0.985916	1.15975	0.854053	0.649943	0.532772	6	Tcf21	nuc		5
Tcf7	3.1697	1.11897	0.352195	0.218736	0.158853	1.89152	0.0900308	6	Tcf7	nuc		5
Tdgf1	1.77379	0.578257	0.440169	1.77243	1.19515	0.911231	0.32897	6	Tdgf1	exc	secreted	3
Tek	2.01934	1.70123	0.278652	0.852084	0.603136	1.42503	0.120526	6	Tek	exc	single-pass	1
Tfam	1.64932	0.68733	0.375289	1.72614	0.0880488	0.416596	2.05728	6	Tfam	nuc		5
Tfdp2	2.55618	0.587275	0.520291	0.0200872	0.916669	2.22117	0.17833	6	Tfdp2	nuc		5
Tgif	2.01223	1.58896	0.14321	0.337561	0.847173	0.790791	1.28007	6	Tgif1	nuc		5
Tgifx1	1.90831	0.545292	0.184881	0.349816	1.28621	0.931443	1.79406	6	Tgif2lx1	nuc		5
Tle1	1.28903	1.05016	0.516101	1.29727	0.933944	1.30075	0.612746	6	Tle1	nuc		5
Tle3	2.48392	0.947821	0.453792	0.405048	0.412791	1.89084	0.405792	6	Tle3	nuc		5
Trim28	2.27013	0.799061	0.274625	0.82667	0.561322	1.30411	0.964082	6	Trim28	nuc		1
Tsc22d1	2.21505	0.687676	0.51541	0.988599	0.814255	1.26711	0.511904	6	Tsc22d1	nuc		5
Twist2	1.76066	1.03199	0.201457	0.21151	0.156834	2.95892	0.678627	6	Twist2	nuc		5
Ubtf	1.8059	0.172942	0.222312	0.473257	1.03036	1.26115	2.03408	6	Ubtf	nuc		5
Ucn3	1.90525	0.427015	0.448451	1.57549	1.70385	0.572889	0.367054	6	Ucn3	exc	secreted	4
Vax2	2.8857	0.21646	0.581474	0.137552	1.49802	0.248603	1.43219	6	Vax2	nuc		5
Vsx1	1.29022	1.03228	0.451176	0.543627	0.62064	2.33107	0.730988	6	Vsx1	nuc		5
Wnt5a	1.68102	0.625845	0.218123	0.864393		1.7382	0.872413	6	Wnt5a	exc	secreted	1
Wnt5b	2.85535	1.09079	0.0709312	0.383384	1.29092	1.08779	0.220838	6	Wnt5b	exc	secreted	3
Wnt6	1.95869	0.891934	0.563435	0.845549	0.464758	1.27563		6	Wnt6	exc	secreted	3
Wwtr1	1.49833	0.378625	1.56485	0.290682	0.672568	2.44482	0.150123	6	Wwtr1	mit		5
Zfhx1b	1.23345	1.37926	0.802591	0.560739	0.446574	1.22194	1.35546	6	Zeb2	nuc		5
Zfp189	2.79741	0.239358	0.174587	0.329249	0.233165	2.21387	1.01236	6	Zfp189	nuc		5
Zfp191	1.60433	0.609635	0.217357	0.172847	1.59444	1.50703	1.29435	6	Zfp191	nuc		5
Zfp192	2.83874	0.141492	0.0639366	0.329006	0.313549	0.52574	2.78754	6	Zkscan8	nuc		5
9830123M21Rik	3.19678	0.103623	0.0708284	0.839241	1.31991	0.695156	0.774467	7	Igfn1	nuc		6
Akr1c18	4.97202	0.193114	0.136282	0.511684	0.323702	0.404123	0.459074	7	Akr1c18	cyt		6
Akt1s1	3.55114	0.067477	0.115201	0.758377	0.362959		1.14484	7	Akt1s1	nuc		3
Areg	5.52523	0.0588472	0.0909925	0.520734	0.395394	0.279394	0.129409	7	Areg	exc	single-pass	3
Arf6	3.7244	0.312154	0.3571	0.117359	0.752336	1.11308	0.623576	7	Arf6	cyt		6
Artn	4.15983	0.14419	0.128414	1.30669	0.573234	0.45272	0.234921	7	Artn	exc	secreted	1
Ascl1	4.34004	0.514702	0.154429	0.451086	0.0821575	0.309925	1.14766	7	Ascl1	nuc		3
Bach1	4.40169	0.0468577	0.0645055	0.1847	0.0756005	1.75236	0.474284	7	Bach1	nuc		5
Cdx4	3.59955	0.833873	0.46801	0.399134	0.29986	0.956126	0.443449	7	Cdx4	nuc		5
Celsr1	3.11278	0.453977	0.17039	2.76504	0.135385	0.319476	0.0429534	7	Celsr1	exc	multi-pass	1
Cfc1	3.09852	0.234876	0.170564	1.65635	1.14606	0.631808	0.0618155	7	Cfc1	exc	anchored	3
Col14a1	3.33987	1.41162	0.306266	0.476077	0.375671	0.590884	0.499615	7	Col14a1	exc	secreted	6
Col3a1	3.45632	1.37914	0.525593	0.555567	0.401334	0.56383	0.118212	7	Col3a1	exc	secreted	6
Col5a2	3.57648	0.883173	0.0740051	0.398925	0.453696	1.5191	0.0946261	7	Col5a2	exc	secreted	6
Cyp19a1	3.24804	0.330131	0.121439	0.415871	0.36425	0.524261	1.99601	7	Cyp19a1	end		6
Dbx1	5.17919	1.51682	0.146429	0.0371003	0.0502211	0.0441546	0.0260814	7	Dbx1	nuc		5
Dll1	3.71229	2.23484	0.435914	0.189798	0.0274748	0.349658	0.0500217	7	Dll1	exc	single-pass	3
Dnmt1	3.28186	0.865501	0.493422	0.737998	0.847388	0.49212	0.281716	7	Dnmt1	nuc		5
Dnmt3l	3.97186	0.870547	0.192931	0.698732	0.350468	0.47502	0.440445	7	Dnmt3l	nuc		5
Drd3	3.69959	0.141537	0.104085	0.836389	0.323175	1.17228	0.722943	7	Drd3	end		4
Dsg1c	4.41994	0.104134	0.203658	0.0877262	0.569769	1.13444	0.480331	7	Dsg1c	exc	single-pass	1
E2f5	3.42886	0.604136	0.177346	2.3347	0.0834817	0.124662	0.246817	7	E2f5	nuc		5
E2f7	5.63703	1.02986	0.118361	0.0716122	0.0853382	0.0311118	0.0266951	7	E2f7	nuc		5
Efnb1	3.18495	1.36485	0.013391	0.886601	0.310193		0.240019	7	Efnb1	exc	single-pass	1
Elf2	3.50594	0.946022	0.344263	0.442882	0.359518	0.833458	0.567917	7	Elf2	nuc		5
Elf4	3.39569	0.122601	0.428524	0.709085	1.39098	0.560645	0.392479	7	Elf4	nuc		5
Emx1	3.95248	2.83809	0.135066	0.0245882	0.0252836	0.0116425	0.0128494	7	Emx1	nuc		5
Emx2	4.54669	1.7281	0.110599	0.460662	0.0955458	0.0505193	0.00787957	7	Emx2	nuc		5
En1	5.80859	0.200029	0.328993	0.197621	0.192699	0.11348	0.158589	7	En1	nuc		5
Epha7	4.07569	0.100728	0.0922701	0.280812	1.73352	0.413667	0.303311	7	Epha7	exc	single-pass	1
Fgf15	5.03412	1.19483	0.3227	0.276324	0.0336711	0.123668	0.0146813	7	Fgf15	exc	secreted	3
Fgf8	5.07799	0.343404	0.0711347	0.168827	0.468189	0.468818	0.401641	7	Fgf8	exc	secreted	3
Figf	5.4676	0.09964	0.0390383	0.107863	0.531851	0.692255	0.0617513	7	Figf	exc	secreted	3
Foxm1	4.06875	2.19182	0.06496	0.161248	0.10083	0.388797	0.0235951	7	Foxm1	nuc		3
Frat1	3.36473	1.13869	0.0716379	1.14615	0.398113	0.744428	0.136246	7	Frat1	cyt		3
Fzd10	6.01132	0.199852	0.225078	0.26521	0.156719	0.13565	0.00616966	7	Fzd10	exc	multi-pass	3
Gabpa	2.90401	1.46063	1.27493	0.719336	0.297843	0.061109	0.28214	7	Gabpa	cyt		5
Gabra6	3.32994	0.0485984	0.475577	0.81205	1.57132	0.551298	0.211214	7	Gabra6	exc	multi-pass	4
Gabrd	4.1495	1.02436	0.502545	0.460459	0.65206	0.0799375	0.131139	7	Gabrd	exc	multi-pass	4
Gabrr1	5.67169	0.0359651	0.0273358	0.538206	0.49561	0.169091	0.0621019	7	Gabrr1	exc	multi-pass	2
Galr1	3.65487	0.128125	0.0865632	0.329508	0.782472	1.33519	0.683275	7	Galr1	exc	multi-pass	4
Gbx1	3.72787	0.0580484	0.0304998	0.175233	0.101888	2.19785	0.708609	7	Gbx1	nuc		5
Gdf9	3.40126	0.127537	0.301121	0.466993	0.197489	0.28825	2.21735	7	Gdf9	exc	secreted	3
Ghsr	3.62795	2.18984	0.0519953	0.193704	0.284936	0.452777	0.198804	7	Ghsr	exc	multi-pass	4
Gli1	4.3817	0.2269	0.0546019	0.419779	0.104641	0.599523	1.21286	7	Gli1	nuc		5
Gpr55	3.53327	0.312357	0.476957	0.95894	1.26371	0.324418	0.130349	7	Gpr55	exc	multi-pass	4
Gpx1	4.53685	0.401151	1.19096	0.147383	0.136786	0.372091	0.214777	7	Gpx1	cyt		6
Gsh2	4.49247	0.0836292	0.0540773	1.95319	0.160134	0.0320621	0.224434	7	Gsx2	nuc		3
Helt	4.70895	0.286307	0.581606	0.278883	0.489741	0.335754	0.31876	7	Helt	nuc		5
Hmg20b	3.79905	0.403055	0.0698761	0.028536		1.15199	0.547495	7	Hmg20b	nuc		5
Hmgn1	3.78001	0.73199	0.719232	0.135796	0.984391	0.314433	0.334153	7	Hmgn1	nuc		5
Hmgn2	3.55117	0.738991	0.389118	0.495386	0.57792	0.652406	0.59501	7	Hmgn2	nuc		5
Hnrpab	2.96633	1.5065	0.910142	0.208622	0.883967	0.23025	0.294189	7	Hnrnpab	nuc		5
Hoxa6	4.43543	0.549529	0.146605	0.790257	0.168982	0.596855	0.312347	7	Hoxa6	nuc		5
Hoxa7	3.37638	0.0393959	0.258547	0.325674				7	Hoxa7	nuc		5
Hoxb9	3.76342	0.664843	0.152801	0.145108	1.51921	0.387597	0.367013	7	Hoxb9	nuc		5
Hoxc6	3.26773	0.050149	0.916542	0.239615	1.46573	0.0602276		7	Hoxc6	nuc		5
Htr1d	5.00685	0.161638	0.106529		0.354894	0.233779	0.136313	7	Htr1d	exc	multi-pass	4
Htr5a	4.59325	0.343987	0.0917517	0.259481	0.436512	0.971277	0.303744	7	Htr5a	exc	multi-pass	4
Id2	3.30427	0.437823	0.489009	0.296022	0.784841	0.942586	0.745454	7	Id2	nuc		5
Insl5	3.98428	0.103154	0.0799365	1.51833	1.0172	0.247955	0.0491443	7	Insl5	exc	secreted	3
Irx1	3.32208	1.84435	1.01109	0.26667	0.166399	0.0459612	0.343441	7	Irx1	nuc		5
Kremen2	2.96833	0.0613382	0.314805	1.87502	1.54804	0.0925494	0.139924	7	Kremen2	exc	single-pass	3
Lama1	3.17325	1.20298	0.705548	0.345041	0.303148	1.03586	0.234164	7	Lama1	exc	secreted	1
Lgals1	5.99017	0.158579	0.472191	0.0460185	0.0599496	0.246769	0.0263223	7	Lgals1	cyt		5
Loxl2	3.83874	0.542322	0.0227627	1.94739	0.0928147	0.490815	0.0651563	7	Loxl2	exc	secreted	5
Lrmp	4.51465	0.322473	0.573635	0.0988612	0.184361	1.11501	0.191002	7	Lrmp	nuc		6
Lrrk2	4.76981	0.0781862	0.0383557	0.495318	0.229532	0.783293	0.605506	7	Lrrk2	cyt		2
Mc4r	3.62448	0.124067	0.040575	1.4718	0.713616	0.414065	0.611393	7	Mc4r	exc	multi-pass	4
Msx2	5.39739	0.144057	0.0851496	0.182823	0.100211		0.090365	7	Msx2	nuc		5
Neurog2	3.29344	1.68018	0.913744	0.132848	0.736589	0.211022	0.0321761	7	Neurog2	nuc		1
Nfxl1	3.61163	0.139016	0.367445	0.545514	0.420894	1.71989	0.19561	7	Nfxl1	cyt		5
Nkx2-9	3.84218	1.23433		0.185925	0.143424	0.331837	0.262303	7	Nkx2-9	nuc		5
Nmral1	3.28258	1.00365	0.310452	0.0324561	0.080411	0.0817687	2.20868	7	Nmral1	cyt		6
Nr2e1	5.03141	1.65408	0.23594	0.0193882	0.014752	0.0116586	0.0327682	7	Nr2e1	nuc		5
Olig3	5.0457	1.32669	0.110246	0.0506501	0.445328	0.00437776	0.0170127	7	Olig3	nuc		5
Otx2	3.60474	1.73015	0.62818	0.54638	0.140413	0.228204	0.121932	7	Otx2	nuc		1
Pax3	3.82581	0.875472	0.784821	0.216343	1.07841	0.101978	0.11716	7	Pax3	nuc		5
Pax4	5.05639	0.121612	0.171429	0.333025		0.116965	0.200581	7	Pax4	nuc		5
Pax6	3.49714	1.00072	1.1195	0.670184	0.446066	0.120809	0.145584	7	Pax6	nuc		1
Pcdh12	3.77052	0.586912	0.196376	0.619008	0.739157	0.477134	0.610893	7	Pcdh12	exc	single-pass	1
Pcp2	5.02546	0.038447	0.584009	0.498331	0.0858645	0.695056	0.0728362	7	Pcp2	nuc		6
Peg12	3.98874	0.960835	0.0391756	0.916513	0.263058	0.151312	0.680363	7	Peg12	nuc		6
Phb2	3.13995	0.591951	0.423082	0.296336	1.00935	0.414529	1.12481	7	Phb2	cyt		6
Plagl1	3.98733	0.601351	0.727534	0.30102		0.151182	0.231585	7	Plagl1	nuc		5
Pomc1	5.17104	0.196632	0.0689758	0.163345	0.0441607	0.46969	0.886155	7	Pomc	exc	secreted	4
Pou3f1	5.22898	1.15673	0.193498	0.0784724	0.281914	0.0525176	0.00788462	7	Pou3f1	cyt		5
Pou3f3	3.50168	1.06393	1.67664	0.251491	0.228807	0.270634	0.00682652	7	Pou3f3	nuc		5
Pou3f4	4.14033	1.53597	0.135824	0.0390458	0.0434091		0.105427	7	Pou3f4	nuc		5
Pou4f3	4.72502	0.36038	0.849839	0.611394	0.214011	0.169854	0.0694988	7	Pou4f3	nuc		5
Pou5f1	4.11756	0.0726288	0.18966	0.125293	0.309257	1.83775	0.34786	7	Pou5f1	nuc		5
Pros1	3.94498	0.99009	0.120191	0.407474	0.410679	0.718041	0.40854	7	Pros1	exc	secreted	3
Prrx1	3.48705	0.238596	0.266386	2.11322	0.299615	0.293466	0.301663	7	Prrx1	nuc		5
Prrxl1	4.81396	0.112906	0.34738	0.271892	0.733984	0.538836	0.181045	7	Prrxl1	nuc		1
Pspn	3.31625	0.842453	0.110861	2.16894	0.165705	0.0628695	0.332917	7	Pspn	exc	secreted	3
Ptk7	3.42082	2.18346	0.396955	0.208209	0.142203	0.5122	0.136157	7	Ptk7	exc	single-pass	3
Ptprc	4.24892	1.09409	0.484811	0.286168	0.553661	0.157164	0.175181	7	Ptprc	exc	single-pass	1
Rps4x	4.05099	1.12326	0.75482	0.321902	0.269002	0.301113	0.178909	7	Rps4x	cyt		6
Rspo1	5.26896	0.483973	0.048186	0.0710989	0.169821	0.629278	0.328689	7	Rspo1	exc	secreted	3
Rspo2	5.33194	0.722228	0.712639	0.0567211	0.0474573	0.114596	0.0144234	7	Rspo2	exc	secreted	3
Rspo3	4.68135	1.03034	1.0114	0.182416	0.0383687	0.0337087	0.0224278	7	Rspo3	exc	secreted	3
Rxra	4.31606	0.727955	0.106265	0.0515966	0.294077	0.739642	0.764406	7	Rxra	nuc		5
Ryk	5.30043	1.04888	0.128788	0.0833962	0.0947123	0.265564	0.0782247	7	Ryk	exc	single-pass	1
Sema3a	3.63842	0.498637	0.310321	1.54881	0.663594	0.299833	0.0403867	7	Sema3a	exc	secreted	1
Serpina9	4.0532	0.0927767	0.0799556	0.330041	0.205215	1.33501	0.903801	7	Serpina9	exc	secreted	6
Shh	3.8758	0.0941474	0.320042	0.191306	1.50309	0.287414	0.728197	7	Shh	exc	secreted	1
Slc6a2	4.42576	0.151707	0.462073	1.0057	0.599923	0.17886	0.17598	7	Slc6a2	exc	multi-pass	4
Smad4	3.31071	1.734	0.251479	0.384764	0.0417928	1.06222	0.215035	7	Smad4	nuc		1
Sox11	4.2693	0.452273	0.350123	0.894184	0.488864	0.529486	0.0157693	7	Sox11	nuc		5
Sox3	2.8923	2.41626	0.141798	0.00665285	0.125428		0.417559	7	Sox3	nuc		5
Srd5a1	3.18714	0.730924	0.116541	0.429206	1.02172	0.336818	1.17765	7	Srd5a1	exc	multi-pass	6
Taf13	3.85956	0.201447	0.0554509		0.240203	1.1372	0.506133	7	Taf13	cyt		5
Tal2	3.51053	1.83592	0.290438	0.262127	0.550682	0.398758	0.151553	7	Tal2	nuc		5
Tbx15	3.98713	1.54954	0.156889	0.617275	0.0873113	0.242564	0.359292	7	Tbx15	nuc		5
Tbx3	3.10702	0.38278		0.138373		1.31683	0.0549968	7	Tbx3	nuc		5
Tcf3	3.9026	1.72699	0.142768	0.133813	0.0387785	0.681967	0.373092	7	Tcf3	nuc		3
Tcfap2c	4.6059	0.273656	0.124296	0.182223	0.578078	0.916023	0.319826	7	Tfap2c	mit		5
Tcfap2e	3.06524	1.08853	0.689772	0.857546	0.425443	0.407822	0.465647	7	Tfap2e	nuc		5
Tcfe2a	3.62659	2.11283	0.160703	0.117987	0.0422276	0.710112	0.22955	7		nuc		5
Tead1	3.52562	1.16221	0.310152	0.336828	0.285526		0.379672	7	Tead1	nuc		5
Tead2	5.27416	0.614546	0.120102	0.0101729	0.0156219	0.00268413	0.96271	7	Tead2	nuc		5
Tgfb1	3.61002	0.619852	0.35675	1.39133	0.288919	0.67065	0.0624797	7	Tgfb1	exc	secreted	3
Tlx2	3.82979	0.344778	0.297223	0.268709	0.21838	0.224828	1.81629	7	Tlx2	nuc		5
Top1	4.85789	1.12072	0.429224	0.177215	0.157883	0.151451	0.105612	7	Top1	nuc		6
Trpc6	4.12635	0.174217	0.102025	0.33671	0.31772	0.374318	1.56866	7	Trpc6	exc	multi-pass	4
Twist1	4.29406	0.400424	0.615549	0.857902	0.20543	0.0611677	0.56547	7	Twist1	nuc		5
Whsc1	3.35424	1.17681	0.181595	0.185056	2.00277	0.0541955	0.045335	7	Whsc1	nuc		6
Wisp1	4.44365	0.881429	0.315024	0.238951	0.28894	0.430621	0.401385	7	Wisp1	exc	secreted	3
Wnt3a	4.67514	1.45281	0.383729	0.24677	0.115876	0.059143	0.0665324	7	Wnt3a	exc	secreted	1
Wnt8b	6.2181	0.594527	0.0971885	0.0304329	0.0219299	0.00217947	0.0356433	7	Wnt8b	exc	secreted	3
Zic4	5.16397	0.232797	0.109969	0.732642	0.35779	0.154572	0.248261	7	Zic4	nuc		5
5730589K01Rik	0.0455455	0.021511	0.0131717	0.0461752	4.71177	1.24982	0.912003	8	Tox4	nuc		5
6430573F11Rik	0.838682	0.788213	0.297537	1.0631	2.4465	0.809464	0.756502	8	6430573F11Rik	nuc		6
A930038C07Rik	0.145319	0.206032	0.117528	1.03379	3.42033	1.45823	0.61876	8	Ndnf	exc	secreted	6
Accn1	0.0432292	0.111851	0.439909	0.603783	2.76903	1.19371	1.83849	8	Asic2	end		2
Adam19	0.622514	0.462271	0.340403	0.281759	3.30006	1.43626	0.55674	8	Adam19	exc	single-pass	2
Adcy1	0.165341	0.00310091	0.0903902	1.24443	2.782	1.75535	0.959381	8	Adcy1	exc	multi-pass	3
Adcyap1r1	0.0280588	0.00914959	0.0392425	0.117748	3.24205	1.65808	1.90568	8	Adcyap1r1	exc	multi-pass	4
Ahctf1	0.344467	1.07785	1.02166	0.436601	3.27974	0.30541	0.534275	8	Ahctf1	nuc		5
Aldh4a1	0.0779091	0.699195	0.320406	1.35265	3.54454	0.542808	0.462491	8	Aldh4a1	mit		6
Angpt2	0.49327	0.156854	0.0341116	0.432537	3.07724	1.65746	1.14853	8	Angpt2	exc	secreted	3
Anxa11	0.118382	0.027923	0.00854885	0.0402131	3.5167	1.19565	2.09258	8	Anxa11	nuc		6
Apba1	0.0291702	0.0322818	0.195429	0.308615	3.11706	2.55853	0.758911	8	Apba1	nuc		2
Aph1b	0.871018	0.152325	0.292006	0.207045	2.97659	2.03077	0.470245	8	Aph1b	exc	multi-pass	3
Arntl	0.100256	0.0517737	0.157138	0.611301	2.94137	1.39173	1.74643	8	Arntl	nuc		5
Atoh7	1.15263	0.620012	0.390637	1.52493		0.93621	1.37558	8	Atoh7	nuc		5
B3galt2	0.0455601	0.249999	0.126751	1.14779	3.4095	0.937571	1.08283	8	B3galt2	exc	single-pass	6
Bcl9	0.768798	0.0691057	0.104686	0.877114	3.89699	1.07842	0.204882	8	Bcl9	nuc		6
Bhlhb8	0.513759	1.74811	0.169278	0.12838	2.5788		0.861675	8	Bhlha15	nuc		5
Bmpr2	0.413595	0.0486735	0.144048	1.74246	2.61375	1.08409	0.953381	8	Bmpr2	exc	single-pass	3
Btc	0.210875	0.127786	0.105493	1.99819	4.07266	0.335411	0.149577	8	Btc	exc	secreted	3
Btrc	0.538579	0.0253377	0.0103297	0.154794	3.95747	1.76127	0.55222	8	Btrc	nuc		3
Camk4	0.018537	0.0107002	0.033621	1.41538	3.40828	1.7696	0.34388	8	Camk4	nuc		6
Cd109	0.882922	0.213005	0.142922	1.73759	2.53337	0.973064	0.517135	8	Cd109	exc	anchored	1
Cd59a	0.219108	0.0111364	0.0357588	0.639935	3.55705	1.61042	0.926584	8	Cd59a	exc	anchored	1
Cdh1	0.141879	0.236165	0.0668694	1.1075	5.13516	0.184241	0.12818	8	Cdh1	exc	single-pass	1
Cdh10	0.179913	0.0114937	0.182138	1.39916	2.91661	1.83532	0.475362	8	Cdh10	exc	single-pass	1
Cdh7	0.0468826	0.0298173	0.0919035	0.838654	3.57957	1.84487	0.568303	8	Cdh7	exc	single-pass	1
Cdh9	0.149933	0.0798593	0.34763	0.350437	2.8831	1.93794	1.25111	8	Cdh9	exc	single-pass	1
Chrm5	0.356653	0.0456643	0.345824	0.361879	3.93542	1.44602	0.508548	8	Chrm5	exc	multi-pass	4
Chrna3	0.0162055	0.0737357	0.0163093	0.830837	4.2399	1.25873	0.564285	8	Chrna3	exc	multi-pass	4
Chrna5	0.180077	0.176852	0.170497	0.676705	5.04163	0.546081	0.208154	8	Chrna5	exc	multi-pass	4
Chrna7	0.149607	0.0756528	0.121119	0.465243	3.50624	2.30035	0.38179	8	Chrna7	exc	multi-pass	4
Chrna9	0.497877	0.530441	0.574423	1.21097	2.71445	0.408073	1.06377	8	Chrna9	exc	multi-pass	4
Col6a1	0.0649766	1.68706	0.05961	0.987626	2.77465	1.07076	0.355308	8	Col6a1	exc	secreted	6
Creb3l1	1.25531	0.130838	0.00849039	0.0351824	4.21091	0.359269		8	Creb3l1	nuc		5
Crlf1	0.330723	0.129579	0.0573981	0.0584721	4.24531	1.80621	0.372309	8	Crlf1	exc	secreted	3
Csdc2	0.00396918	0.119749	0.0647169	1.38453	2.76955	1.66867	0.988811	8	Csdc2	nuc		6
Csnk1g1	0.104412	0.0430341	0.15643	1.84911	3.58903	1.1067	0.151279	8	Csnk1g1	nuc		3
D630021H01Rik	0.343204	0.0347291	0.103849	0.0848002	6.09512	0.214689	0.123613	8	Mecp2	nuc		5
D6Wsu176e	0.306928	0.183874	0.0662973	0.128514	4.48353	1.38179	0.449066	8	Fam3c	end		6
Dact1	0.186692	0.107553	0.133687	0.392816	5.952	0.117427	0.109829	8	Dact1	nuc		2
Dcx	0.12478	0.563185	1.54731	1.04045	3.32597	0.379651	0.0186628	8	Dcx	nuc		6
Ddr2	0.447842	0.240155	0.240576	2.1494	3.3554	0.364359	0.202265	8	Ddr2	exc	single-pass	3
Dlx1	0.619881	0.718352	1.10025	0.41737	3.19912	0.678917	0.266103	8	Dlx1	nuc		5
Dnmt2	0.872454	0.388033	1.23196	0.435996	2.70009	1.121	0.250477	8	Trdmt1	nuc		5
Doc2b	0.00976954	0.0137071	0.119339	1.72604	3.32934	1.19105	0.610751	8	Doc2b	nuc		4
Dst	0.415702	0.18907	0.424451	0.317459	3.20742	1.53811	0.907791	8	Dst	nuc		1
Dtx4	0.654954	0.0927665	0.0327008	2.24146	3.80923	0.152054	0.0168376	8	Dtx4	nuc		3
Dvl1	0.0238712	0.00393627	0.0914012	2.12433	3.29577	1.00074	0.459951	8	Dvl1	nuc		1
Ebf4	0.231746	0.190243	0.0653763	0.752851	3.02736	2.14112	0.591311	8	Ebf4	exc	secreted	5
Ece2	0.0732989	0.00211499	0.0206911	1.7172	2.68927	1.41181	1.08561	8	Ece2	end		6
Efna2	1.5336	0.071127	0.0860972	0.953839	2.42783	1.0441	0.883396	8	Efna2	exc	anchored	1
Epha10	0.206415	0.0486017	0.115217	0.380634	3.37998	1.86437	1.00478	8	Epha10	exc	single-pass	3
Epha3	0.214998	0.0138133	0.127306	1.99724	4.51704	0.0993844	0.0302235	8	Epha3	exc	single-pass	1
Epha6	0.0184434	0.0148303	0.0464556	1.49456	2.68879	1.39289	1.34403	8	Epha6	exc	single-pass	1
Epha8	0.0351849	0.146681	0.196247	2.21843	3.58449	0.543504	0.27546	8	Epha8	exc	single-pass	1
Ephb2	0.63434	0.190971	0.610719	2.00188	3.36304	0.168752	0.030293	8	Ephb2	exc	single-pass	1
Evi5	0.0676433	0.508895	0.15006	1.24482	2.63216	0.992576	1.40384	8	Evi5	nuc		6
Fbxw4	1.10099	0.0553694	0.145123	0.208238	3.46084	1.66119	0.368259	8	Fbxw4	cyt		3
Ferd3l	0.127275	0.0285528	0.0518106	0.128767	3.89403		1.76957	8	Ferd3l	nuc		5
Fgf18	0.105836	0.0109627	0.0135	1.9805	2.72749	2.12484	0.036867	8	Fgf18	exc	secreted	3
Foxj2	0.094978	0.334694	0.128863	0.739306	3.45513	1.12371	1.12331	8	Foxj2	nuc		3
Frat2	0.164795	0.746166	0.259591	0.667911	4.64059	0.368659	0.152289	8	Frat2	nuc		3
Frzb	0.873233	0.208727	0.661478	1.37652	2.19791	0.925899	0.756226	8	Frzb	exc	secreted	3
Fzd9	1.5738	0.0837241	0.359442	0.320858	4.22256	0.317683	0.121929	8	Fzd9	exc	multi-pass	3
Gabpb1	1.18855	0.48007	0.0935709	0.822462	3.59684	0.288453	0.530054	8	Gabpb1	cyt		5
Gabrg1	0.438332	0.0242686	0.0556262	0.388647	3.87261	1.46556	0.754958	8	Gabrg1	exc	multi-pass	4
Gas1	1.50407	0.586873	0.274099	0.782989	2.78787	0.0641069		8	Gas1	exc	anchored	1
Gdf1	0.960471	0.0364194	0.0269752	0.453067	3.48614	1.71957	0.317353	8	Gdf1	exc	secreted	3
Gfra2	0.0309028	0.269697	0.577774	1.24878	3.33772	1.16992	0.365206	8	Gfra2	exc	anchored	3
Glra2	0.0643924	0.0850194	1.44013	0.565112	4.33832	0.0742317	0.432799	8	Glra2	exc	multi-pass	4
Gnb4	0.110621	0.136303	0.0723375	0.171601	5.09253	1.12308	0.293521	8	Gnb4	cyt		6
Gpr26	0.066682	0.0632042	0.103963	1.10952	3.69015	1.45238	0.514107	8	Gpr26	exc	multi-pass	4
Grin3a	0.00486202	0.0338891	0.187559	1.55807	3.06955	1.62193	0.524152	8	Grin3a	exc	multi-pass	2
Grm8	0.041253	0.457334	0.430762	0.242579	3.17803	2.18291	0.467135	8	Grm8	exc	multi-pass	4
Grp	0.232646	0.235153	0.231365	0.143565	4.81758	1.00138	0.338313	8	Grp	exc	secreted	4
Gsg1l	0.897434	0.0165115	0.137569	1.22464	3.59449	0.980043	0.149314	8	Gsg1l	exc	multi-pass	6
Gsh1	1.44748	0.555857	0.0806731	0.255258	4.05601	0.319959	0.28476	8	Gsx1	nuc		5
Gsk3b	1.2736	0.470326	0.261905	0.88599	2.22359	0.90069	0.983898	8	Gsk3b	nuc		1
Hbegf	0.353621	2.24888	0.672895	0.125744	2.68807	0.659652	0.251138	8	Hbegf	exc	single-pass	3
Hes7	1.07663	0.282774	0.225203	0.0486801	3.36672			8	Hes7	nuc		3
Hmgb2l1	0.478549	0.437509	0.369565	0.27098	2.83822	2.06926	0.535916	8	Hmgxb4	cyt		5
Hmgn3	0.0211709	0.113895	0.0440221	0.518942	3.24211	2.16997	0.889893	8	Hmgn3	nuc		5
Hnf4a	0.137329	0.0722591	0.0858134	0.283832	5.38017		0.0405986	8	Hnf4a	nuc		5
Hoxa2	0.535021	0.90521	0.671137	0.226488	4.31753	0.109066	0.235551	8	Hoxa2	nuc		3
Hoxc4	0.638681	0.942248	0.809456	1.04252	2.85668	0.352132	0.358277	8	Hoxc4	nuc		5
Hrh1	0.141877	0.113131	0.122442	0.0831726	5.16244	0.733618	0.643316	8	Hrh1	exc	multi-pass	4
Htr1b	0.0386714	0.012875	0.103955	0.116593	5.94318	0.557252	0.22747	8	Htr1b	exc	multi-pass	4
Htr2a	0.316205	0.233194	0.0827512	0.504128	3.90633	1.4623	0.495093	8	Htr2a	exc	multi-pass	4
Htr4	0.431888	0.150031	0.039998	0.719019	2.64092	0.812491	2.20565	8	Htr4	exc	multi-pass	4
Irx3	0.050005	0.955012	0.482368	0.790601	3.47179	0.919359	0.330861	8	Irx3	nuc		5
Jag1	1.50642	0.618793	0.603327	0.914453	2.60883	0.694866	0.053315	8	Jag1	exc	single-pass	3
Kcnd2	0.0126618	0.0290801	0.0971888	0.102461	4.63246	1.67072	0.455428	8	Kcnd2	exc	multi-pass	4
Kcnj6	0.0978976	0.0163867	0.167608	2.11293	3.22419	0.918517	0.462473	8	Kcnj6	end		4
Kctd9	1.25378	0.122006	0.47089	1.22832	2.27466	0.850411	0.799926	8	Kctd9	nuc		4
Large	0.180431	0.0931166	0.217458	0.586015	3.38571	1.30688	1.23039	8	Large	end		6
Lass4	0.0013934	0.0363031	0.332891	1.58104	2.78622	1.22518	1.03697	8	Cers4	exc	multi-pass	6
Lgi2	0.179704	0.046872	0.161745	1.556	2.92702	1.53054	0.598114	8	Lgi2	exc	secreted	2
Limk1	0.0968784	0.0618286	1.0634	0.331451	3.11884	1.25239	1.07521	8	Limk1	nuc		3
Lmtk2	0.00494279	0.010295	0.138304	2.16894	3.14405	1.12472	0.408752	8	Lmtk2	exc	multi-pass	1
LOC433436	0.0135736	0.00564181	0.0334467	0.318768	6.30068	0.191185	0.136707	8				6
Lxn	0.0444445	0.30554	0.296403	1.93468	3.23168	0.967704	0.219554	8	Lxn	cyt		6
Ly6h	0.0225163	0.295464	0.492638	0.260932	3.29894	1.69342	0.936092	8	Ly6h	exc	anchored	6
Lyl1	0.399499	0.361426	0.16423	0.193354	3.77686	1.22899	0.875644	8	Lyl1	nuc		5
Lypd1	0.0178506	0.0379891	0.212134	0.320333	3.34973	1.83521	1.22676	8	Lypd1	exc	anchored	6
Mll3	0.301132	0.248425	0.23502	0.912479	4.07576	0.327262	0.89992	8	Kmt2c	nuc		5
Mlx	0.0179977	0.00842402	0.245746	0.1054	3.14136	2.36274	1.11833	8	Mlx	nuc		5
Mrg2	0.427385	0.179929	0.228207	0.134832	3.72194	1.26552	1.04218	8	Meis3	nuc		5
Myb	0.520132	0.479008	0.0618365	0.209971	4.03012	1.48871	0.21023	8	Myb	nuc		5
Ncam1	0.0598435	0.0996169	0.367884	1.86956	2.81698	1.26828	0.517833	8	Ncam1	exc	single-pass	1
Nck2	0.341233	0.587765	0.363127	0.512938	3.0926	0.96221	1.14012	8	Nck2	cyt		6
Ndst4	0.170353	0.142555	0.200446	2.29194	3.38057	0.613511	0.200627	8	Ndst4	end		6
Neurog3	1.98328	0.152204	0.101768	0.227249	2.91102	1.35409	0.27039	8	Neurog3	nuc		5
Nfatc3	1.80305	0.307738	0.0595708	1.07491	2.89166	0.730526	0.132546	8	Nfatc3	nuc		1
Nfkbia	0.189343	0.305458	0.119232	2.58832	3.33953	0.268412	0.189707	8	Nfkbia	cyt		3
Ngef	0.0190231	0.0111346	0.00968031	1.73339	3.0691	1.51763	0.640037	8	Ngef	nuc		6
Nkx2-2	0.199661	0.730284	0.20031	1.19486	3.36177	1.06856	0.244553	8	Nkx2-2	nuc		5
Nkx2-6	0.586351	0.689351	0.641065	0.520649	3.7251	0.374981	0.462508	8	Nkx2-6	nuc		5
Nle1	0.521647	0.0649006	0.0881072	0.136596	3.87337	1.61455	0.700821	8	Nle1	cyt		3
Nov	0.139754	0.0552523	1.82499	1.14855	2.69791	1.01011	0.123427	8	Nov	exc	secreted	6
Npy5r	0.521485	0.572903	0.345349	1.1373	3.09519	0.443032	0.884742	8	Npy5r	exc	multi-pass	4
Nr0b1	0.344616	0.812352	0.155425	0.324661	2.52137	0.205057	2.63652	8	Nr0b1	pox		5
Nr1h5	0.5	0.716888	0.696484	1.78809	2.49106	0.370572	0.436905	8	Nr1h5	nuc		5
Nr2f6	0.627459	0.163849	0.105931	0.437162	3.72304	0.687824	1.25473	8	Nr2f6	cyt		5
Ntf3	0.0728594	0.0159091	0.0155074	0.424176	5.56063	0.62896	0.281962	8	Ntf3	nuc		1
Ntn4	0.03265	0.0668949	0.021708	0.0664424	4.05959	2.65504	0.0976751	8	Ntn4	exc	secreted	1
Ntrk1	0.106432	0.0265991	0.0929181	2.35139	2.97346	0.908245	0.540957	8	Ntrk1	exc	single-pass	1
Ntrk3	0.0247188	0.0795524	0.0496725	2.16794	3.43756	0.726591	0.513967	8	Ntrk3	exc	single-pass	3
Ntsr1	0.567421	0.178863	0.261837	0.605851	2.86529	1.38064	1.1401	8	Ntsr1	end		4
Numb	0.12286	0.010054	0.0199269	0.26499	4.61006	0.348859	1.62325	8	Numb	nuc		6
Numbl	0.075972			0.202194	3.43127	0.258197	1.03237	8	Numbl	nuc		6
Obox5	0.159624	0.185218	0.0778021	0.123789	5.62117	0.555082	0.277316	8	Obox5	nuc		5
Olig2	0.0793378	0.0313295	0.15914	0.932957	3.03555	1.69725	1.06444	8	Olig2	nuc		5
Otof	0.0866993	0.015028	0.0638286	0.101797	4.72699	1.73537	0.270287	8	Otof	cyt		4
Pax9	1.10688	0.315577	0.494911	0.289442	2.79319			8	Pax9	nuc		5
Pb1	0.302213	1.24917	0.393172	0.420086	2.46184	1.62373	0.549794	8	Pbrm1	nuc		6
Pbx4	0.0929622	1.80934	0.385981	0.308047	3.24277	1.05684	0.104054	8	Pbx4	nuc		5
Pcdh19	0.265869	0.73517	1.19143	0.731404	3.25172	0.114123	0.710282	8	Pcdh19	exc	single-pass	1
Pcdh21	0.0494773	0.123838	0.0167849	0.179814	4.36521	1.85143	0.413446	8	Cdhr1	exc	single-pass	1
Pde1a	0.31721	0.214244	0.271622	0.410973	3.12958	1.34198	1.3144	8	Pde1a	cyt		6
Phtf2	0.119147	0.241178	0.01432	0.871383	2.982	1.66736	1.10462	8	Phtf2	exc	multi-pass	5
Plcg1		0.352758	0.244281	0.177191	2.74666	1.47174	1.00737	8	Plcg1	cyt		3
Plch1	0.954718	0.127252	0.0484898	1.13108	2.48548	1.74331	0.509673	8	Plch1	nuc		6
Pldn	0.894958	0.0901047	0.16322	0.231698	3.60313	1.28006	0.73683	8	Bloc1s6	nuc		6
Plxna1	0.115406	0.0539255	1.89828	1.16588	2.76871	0.90002	0.0977762	8	Plxna1	exc	single-pass	1
Plxnc1	0.0517041	0.31593	0.975911		3.17175	0.801466	0.683238	8	Plxnc1	exc	single-pass	1
Pofut1	0.0519921	0.0575741	0.0288508	0.558824	3.93828	1.89685	0.46763	8	Pofut1	exc	single-pass	3
Ppp3r2	0.123565	0.0431043	0.214232	1.11641	2.91349	2.42063	0.16857	8	Ppp3r2	csk		1
Prg4	0.34542	0.312557	0.857606	1.16412	2.34717	0.691328	1.2818	8	Prg4	exc	secreted	6
Psd	0.0404904	0.565585	0.608551	0.690038	2.60644	1.46593	1.02296	8	Psd	nuc		6
Psenen	0.245924	0.271808	0.34566	1.39915	2.51987	0.0960156	2.12156	8	Psenen	end		3
Pthlh	0.271266	0.210783	0.0584524	0.962545	3.5478	1.12142	0.827727	8	Pthlh	exc	secreted	4
Ptk2	0.0365177	0.446492	0.308763	0.237153	3.13812	1.67988	1.15307	8	Ptk2	nuc		3
Ptprk	0.456206	0.254035	0.712324	1.48537	2.43408	0.780793	0.877194	8	Ptprk	exc	single-pass	1
Ptprz1	0.96897	0.258108	0.531885	1.19497	2.81891	0.932773	0.294389	8	Ptprz1	exc	single-pass	1
Pygo1	0.731931	0.0378243		0.663796	2.82335	1.57934	0.163759	8	Pygo1	nuc		3
Rac3	0.0244319	0.0449156	0.783432	2.21079	3.05427	0.463193	0.418971	8	Rac3	ves		1
Rara	0.342462	0.754924	0.254205	0.39091	3.95877	0.867896	0.430832	8	Rara	nuc		5
Rfrp	0.217539	0.286766	0.378309	0.640714	4.84381	0.334783	0.298074	8	Npvf	exc	secreted	6
Rhox8	1.84235	0.327548	0.33689	1.00607	2.57149	0.265379	0.650276	8	Rhox8	cyt		5
Rorb	0.00968311	0.00691476	0.0819443	0.216816	3.7133	1.66857	1.30277	8	Rorb	nuc		5
Rtn4r	0.00637951	0.00591693	0.0561384	0.00828168	3.54856	2.36963	1.00509	8	Rtn4r	exc	anchored	2
Scn10a	0.544007	0.0259849	0.0406949	0.0628381	6.2343	0.053884	0.0382893	8	Scn10a	exc	multi-pass	4
Scpep1	1.93852	0.14781	0.326918	0.385506	2.675	1.28134	0.244909	8	Scpep1	exc	secreted	6
Shank3		0.00509073	1.22721	0.439975	2.444	0.931096	0.95263	8	Shank3	nuc		2
Six3	0.0196394	0.332486		0.105341	3.10158	1.08528	1.35568	8	Six3	nuc		5
Slc18a1	0.337972	1.29256	0.339695	0.219422	2.37125	0.632297	1.8068	8	Slc18a1	exc	multi-pass	4
Slc1a3	0.0826336	0.422366	1.55133	0.580257	2.53667	1.27104	0.555708	8	Slc1a3	exc	multi-pass	4
Slc1a4	0.0527357	0.406738	1.51805	1.06716	3.30863	0.426017	0.220669	8	Slc1a4	exc	multi-pass	4
Slc6a1	0.0206572	0.0226435	0.0312057	0.888663	3.34201	1.89098	0.803835	8	Slc6a1	exc	multi-pass	4
Slc6a11	0.0178256	0.0263583	0.0638341	1.16549	2.90344	1.48137	1.34168	8	Slc6a11	exc	multi-pass	4
Slc6a4	0.22363	0.121371	0.0572875	1.3782	5.14828	0.0456687	0.0255625	8	Slc6a4	exc	multi-pass	4
Sox12	0.871326	0.157782	0.822997	0.798015	2.42412	0.61814	1.30761	8	Sox12	nuc		5
Sox5	0.163837	0.278638	0.606026	0.344987	3.36756	0.923787	1.31517	8	Sox5	nuc		5
Spint2	0.0383643	0.283184	0.191163	0.144668	4.19385	1.37672	0.772051	8	Spint2	exc	single-pass	6
Stx3	0.0510398	0.00347734	0.0638452	0.0513836	4.94145	1.39063	0.498177	8	Stx3	ves		2
Styk1	0.101819	0.105221	0.199719	0.674151	4.72272	0.286489	0.909877	8	Styk1	cyt		3
Tacr2	1.28624	0.312822	0.577053	0.745485	2.71375	1.21021	0.154447	8	Tacr2	exc	multi-pass	4
Tcf2	0.163323	0.0953324	0.079369	0.0535384	5.46702	0.787691	0.353726	8	Hnf1b	nuc		5
Tcfec	1.78098	0.245458	0.326826	0.185504	3.82538	0.108871	0.526976	8	Tfec	nuc		5
Tcfl5	0.273485	0.301482	0.461184	0.476515	4.9921	0.223579	0.271657	8	Tcfl5	nuc		5
Tlr2	1.79078	0.793811	0.280753	0.864453	2.62433	0.0898231	0.556055	8	Tlr2	exc	single-pass	6
Tlx1	0.399217	0.304326	0.377512	1.26747	2.58347	0.416906	1.6511	8	Tlx1	nuc		5
Trpc5	1.16785	0.118258		0.196685	2.75953	0.918016	0.839665	8	Trpc5	exc	multi-pass	4
Tyro3	0.16258	0.0427104	0.0793224	0.125191	3.53766	1.89373	1.15881	8	Tyro3	exc	single-pass	3
Ube3a	1.01813	0.851814	0.486541	0.0713566	4.12853	0.112679	0.330945	8	Ube3a	cyt		5
Vasp	0.739269	0.766843	0.431975	1.27317	3.05321	0.566583	0.168953	8	Vasp	nuc		1
Vegfc	0.315695	0.442487	0.207988	1.17706	2.85677			8	Vegfc	exc	secreted	3
Wdr68	0.49365	0.267435	0.490769	0.183518	2.83018	2.02477	0.709681	8	Dcaf7	cyt		6
Wnt2	1.21054	0.352456	0.134784	0.804051	3.60933	0.774665	0.114175	8	Wnt2	exc	secreted	3
Wnt7b	1.0206	1.78462	0.299398	0.188224	3.04012	0.435859	0.231181	8	Wnt7b	exc	secreted	3
Zdhhc2	0.0934611	0.0160411	0.11413	1.63236	3.06779	1.913	0.163221	8	Zdhhc2	end		6
1700010L04Rik	0.554288	0.526325	0.282819	0.992597	0.513955	3.84939	0.280629	9	1700010L04Rik	nuc		6
6330527O06Rik	0.162349	0.0821515	0.185724	0.323349	0.840641	4.12679	1.27899	9	Lamp5	exc	single-pass	6
8030451F13Rik	1.29202	0.331956	0.15374	0.380681	0.393049	4.11108	0.337481	9	Mybpc1	cyt		6
9430056A22Rik	0.011691	0.212765	0.148786		0.100194	4.20076	1.3258	9	Dbx2	nuc		6
A830053O21Rik		0.429097	0.512819	0.226575	0.942434	3.204	0.685073	9	Bhlha9	cyt		5
Abcc1	0.232622	0.070996	1.4934	0.191793		3.57625	0.434938	9	Abcc1	exc	multi-pass	6
Abra	0.142828	0.0831173	0.558051	0.24276	0.818797	3.88087	1.27358	9	Abra	nuc		5
Acvrl1	0.430279	1.94009	0.125885	0.138312	0.120332	3.38288	0.862227	9	Acvrl1	exc	single-pass	3
Adora2a	0.128655	0.138513	0.278766	1.63358	0.739158	3.47651	0.604819	9	Adora2a	end		4
Angptl1	0.600687	0.309034	0.0835511	0.734437	0.426898	4.60212	0.243275	9	Angptl1	exc	secreted	3
Ankrd43	0.119228	0.0762131	0.0769663	0.128935	1.56347	3.70523	1.32996	9	Sowaha	nuc		6
Aph1a	1.36334	0.194655	1.13389	0.0221562	0.262654	3.5987	0.424612	9	Aph1a	end		3
Atp10a	0.0699827	0.407554	0.320511	0.161009		3.66079	1.38016	9	Atp10a	exc	multi-pass	6
Bdnf	0.025348	0.0296853	0.0856969	0.660774	0.176759	4.20869	1.81305	9	Bdnf	nuc		1
Bhlhb3	0.194161	0.025403	0.0308566	0.0722073	0.0307526	5.77362	0.873001	9	Bhlhe41	nuc		5
Bmp1	0.540352	0.203042	0.050798	1.56453	0.194645	3.16612	1.28051	9	Bmp1	exc	secreted	3
Bmp2	0.097508	0.0257159	0.378413	1.76208	0.460676	4.17231	0.103299	9	Bmp2	exc	secreted	1
Bmp4	1.73011	0.276607	0.0253589	0.191259	0.151422	3.78795	0.837298	9	Bmp4	exc	secreted	3
Bmp8a	0.22176	0.0513304	0.0533246	1.24959	0.292624	4.94215	0.189226	9	Bmp8a	exc	secreted	3
Cacna1b	0.0422644	0.021634	0.00806107	0.3771	1.36004	4.50659	0.684304	9	Cacna1b	exc	multi-pass	4
Cacng5	0.0430537	0.00169713	0.032068	0.00487745	1.1068	4.52224	1.28926	9	Cacng5	end		4
Calca	0.0646775	0.140515	0.303356	0.355225	0.162973	5.21086	0.762393	9	Calca	exc	secreted	4
Car3	0.58744	0.145768	0.242633	0.17229	0.767498	4.35709	0.727278	9	Car3	cyt		6
Cdh3	0.466606	0.767893	0.455827	1.47611	0.273633	3.38895	0.170983	9	Cdh3	exc	single-pass	1
Cebpg	0.0670239	0.537228	0.172698	0.128454	0.555079	4.95505	0.584469	9	Cebpg	nuc		5
Chrm3	0.0772082	0.090253	0.909991	0.718462	0.104631	3.70091	1.39854	9	Chrm3	exc	multi-pass	4
Chrm4	0.623844	0.00250483	0.241898	0.0161265	1.64902	3.32516	1.14145	9	Chrm4	exc	multi-pass	4
Churc1	0.0260549	0.00581762	0.00564325	0.0492745	0.388554	4.96788	1.55677	9	Churc1	cyt		6
Col11a2	0.130617	0.0693915	0.151711	0.200415	0.7225	4.33714	1.38822	9	Col11a2	exc	secreted	6
Col13a1	0.117475	0.648431	0.213595	0.284944	0.0486697	5.10789	0.578998	9	Col13a1	nuc		6
Col24a1	0.272777	0.111986	0.117229	0.347417	0.541503	4.23948	1.3696	9	Col24a1	nuc		6
Col8a1	0.563184	0.0873345	0.274319	0.736506	0.705974	4.10069	0.531995	9	Col8a1	exc	secreted	6
Cort	0.488961	0.313897	0.0456434	0.672631	1.58286	3.33831	0.557692	9	Cort	exc	secreted	4
Cox6a2	0.114503	0.00936659	0.0138116	0.0609726	0.0905868	5.2916	1.41916	9	Cox6a2	end		6
Crebbp	0.716719	1.16256	0.399944	0.0961291	0.578217	2.99115	1.05528	9	Crebbp	nuc		5
Crhr2	0.957831	0.0710132	0.620418	0.976469	0.472219	3.52251	0.379535	9	Crhr2	exc	multi-pass	4
Crtac1	0.0292215	0.0295358	0.0580626	1.65128	0.609602	3.57846	1.04384	9	Crtac1	exc	secreted	6
Csnk1g2	1.06813	0.0156223	0.0732911	0.443145	0.875555	3.52483	0.999429	9	Csnk1g2	nuc		3
Cyp26b1	0.134717	0.737165	0.321035	1.22507	0.819995	3.10862	0.6534	9	Cyp26b1	cyt		6
Dbp	0.34284	0.0322805	0.0361715	0.0756218	0.05357	4.49436	1.96515	9	Dbp	nuc		5
Dcun1d1	1.46343	0.278509	0.284879	0.339203	0.191478	4.26122	0.181281	9	Dcun1d1	cyt		6
Dcun1d3	0.253371	0.0783111	0.08752	0.678643	0.334026	4.58709	0.981036	9	Dcun1d3	nuc		6
Ddit3	0.302777	0.31616	0.285197	0.274724	0.813921	4.51079	0.496436	9	Ddit3	nuc		5
Dmrtb1	0.701209	0.335311	0.522998	1.91957	0.19278	2.87962	0.448511	9	Dmrtb1	nuc		5
Dnmt3a	0.378946	0.10904	0.0328429	0.121044	1.32598	4.64527	0.386878	9	Dnmt3a	nuc		5
Drd1a	0.142503	0.0475405	0.642175	0.283606	0.401211	3.80321	1.67976	9	Drd1a	exc	multi-pass	4
Dtx1	0.118922	0.0371733	0.0741292	2.34074	0.728145	3.56883	0.132054	9	Dtx1	nuc		3
Dtx2	0.136553	1.10556	0.270146	1.52526	0.258949	3.61731	0.0862109	9	Dtx2	nuc		3
E2f4	1.45424	0.0557147	0.0182217	0.0174607	0.613898	3.84688	0.993592	9	E2f4	nuc		5
Edg1	0.00664069	0.193068	0.118897	0.601489	1.25783	3.90018	0.921896	9	S1pr1	exc	multi-pass	4
Ednrb	0.203564	0.763585	0.199796	1.31986	1.10832	3.26299	0.141891	9	Ednrb	exc	multi-pass	4
Egf	0.901358	0.059889	0.939274	0.638167		3.04288	0.418437	9	Egf	exc	single-pass	3
Ephb3	0.110252	0.26088	0.233292	0.120871	0.261991	4.83369	1.17903	9	Ephb3	exc	single-pass	1
Ereg	0.0621802	0.639695	0.190196	0.127229	0.214852	5.2401	0.525745	9	Ereg	exc	single-pass	3
Esx1	1.33782	0.040738	0.0108731	0.766125	0.0153771	4.61561	0.213458	9	Esx1	nuc		5
Etv2	0.316216	0.0614695	0.0293386	0.0833372	1.53459	3.63813	1.33691	9	Etv2	nuc		5
Etv6	0.190656	0.272926	0.240203	0.15479	0.0677441	4.70821	1.36547	9	Etv6	nuc		5
Fgf10	0.139403	0.0725255	0.054676	1.57133	0.525782	4.05192	0.58436	9	Fgf10	exc	secreted	3
Fgf14	0.397436	0.0397898	0.10036	0.267957	1.6393	3.90568	0.649471	9	Fgf14	exc	secreted	3
Fgfr3	0.365132	0.622304	0.599402	0.212679	0.498624	3.79149	0.910373	9	Fgfr3	exc	single-pass	3
Fgfrl1	0.729243	0.209872	0.0469796	2.12483	0.0960595	3.33194	0.461078	9	Fgfrl1	exc	single-pass	3
Flt1	0.198382	0.475745	0.97963	1.09599	0.16278	3.08213	1.00535	9	Flt1	exc	single-pass	3
Fosl2	0.633019	0.207169	0.480499	0.756505	0.317117	3.9029	0.702792	9	Fosl2	nuc		5
Foxa1	0.136601	0.217973	0.426328	0.105422	0.230634	5.81503	0.06801	9	Foxa1	nuc		5
Foxb1	0.753578	0.0752522	0.321875	0.00912823	0.0518991	4.4028	1.38547	9	Foxb1	nuc		5
Foxd3	1.56695	0.179514	0.145074	0.161716	0.272239	4.01575	0.658764	9	Foxd3	nuc		3
Foxn2	0.579724	0.344908	0.0194223	0.138407	0.154126	5.43089	0.332526	9	Foxn2	nuc		5
Foxp4	0.997572	0.288127	0.473074	0.441225	0.231633	3.43502	1.13335	9	Foxp4	nuc		5
Fzd1	0.223111	0.869545	0.366141	1.58487	0.746204	3.08867	0.121459	9	Fzd1	exc	multi-pass	3
Gabrg3	0.286	0.0615083	0.0363177	0.0803368	0.182429	5.522	0.831411	9	Gabrg3	exc	multi-pass	4
Gata6	1.52918	0.0664599	0.209609	1.4263	0.109609	3.34367	0.315167	9	Gata6	nuc		5
Gdf2	0.190665	0.0951023	0.159191	0.334952	0.0752835	5.94771	0.197094	9	Gdf2	exc	secreted	3
Gfap		0.034627	0.0180363	0.498382	0.958703	3.72003	0.770221	9	Gfap	nuc		6
Glrb	0.00258138	0.00708507	0.0376281	0.0578749	0.0752083	4.80807	2.01156	9	Glrb	exc	multi-pass	4
Gm528	0.973351	0.0508473	0.0425808	0.190612	0.299517	3.7898	1.65329	9	Tmem196	exc	multi-pass	6
Grm2	1.00899	0.264375	0.106699	0.867763	0.136842	4.03257	0.582753	9	Grm2	exc	multi-pass	4
Gsc	0.283985	0.125271	0.0554152	0.174453	0.25065	5.5435	0.566726	9	Gsc	nuc		5
Hbp1	1.81922	0.386963	0.580857	0.361492	0.0997259	3.24314	0.508608	9	Hbp1	nuc		3
Hcrt	0.424086		0.104294	0.297809	0.285821	3.62686	1.26113	9	Hcrt	exc	secreted	2
Hdc	0.899653	0.78849	0.470256	1.20755	0.361441	2.85255	0.420055	9	Hdc	end		4
Hes2	1.21096	0.449532	0.36641	0.37115	0.187554	3.52997	0.884419	9	Hes2	nuc		5
Hes3	0.221881	0.0173265	0.00922187	0.0192288	0.0621085	6.15638	0.513857	9	Hes3	nuc		5
Hif3a	0.536936	0.148182	0.131507	0.784858	0.316669	4.47329	0.608553	9	Hif3a	nuc		5
Hmg20a	0.35924	0.00864404	0.291962	0.805699	0.987333	4.15411	0.393012	9	Hmg20a	nuc		5
Homer1	1.3803	0.246667	0.230754	0.183399	0.452926	3.19133	1.31463	9	Homer1	nuc		2
Hoxa10	0.703595	0.0592013	0.295392	0.312859	0.160996	5.13321	0.334745	9	Hoxa10	nuc		5
Hoxb1	0.087052	0.0498941	0.0641135	0.852165	0.082374	4.36964	1.49476	9	Hoxb1	nuc		5
Hoxb6	0.414188	0.489612	0.300059	0.231415	0.20574	4.8849	0.47409	9	Hoxb6	nuc		5
Hoxc10	0.207649	0.220043	0.222438	0.120656	0.325099	5.63285	0.271269	9	Hoxc10	nuc		5
Hoxc5	0.146894	0.0574538	0.313486	0.264266	1.19679	3.99753	1.02358	9	Hoxc5	nuc		5
Htr6	1.04947	0.0954353	0.245185	0.285533	0.398493	4.57033	0.355558	9	Htr6	exc	multi-pass	4
Icam2	0.270176		1.16811	0.284739	0.15809	4.05646	0.0624275	9	Icam2	exc	single-pass	1
Icam5	0.192446	0.00693836	0.00534134	0.0277964	0.203774	5.35331	1.21039	9	Icam5	exc	single-pass	1
Igfbp1	0.922791	0.0882029	0.0280043	0.297657	0.645397	4.33109	0.686863	9	Igfbp1	exc	secreted	3
Igfbp6	0.193712	0.0443066	0.268843	0.502966	0.488312	4.88098	0.62088	9	Igfbp6	exc	secreted	3
Igfbp7	0.143161	0.349932	0.494455	0.811315	0.509893	3.91713	0.774113	9	Igfbp7	exc	secreted	3
Inhbb	0.290443	0.313088	0.0936535	0.521245	0.774894	4.49347	0.513203	9	Inhbb	exc	secreted	3
Ipf1	0.446392	0.108936	1.09551	0.156943	0.473945	3.94322	0.775056	9	Pdx1	nuc		5
Irf2	0.0505782	0.0120283	0.0236712	0.0090126	0.120909	5.69074	1.09306	9	Irf2	nuc		5
Irx4	0.154066	0.0492445	0.0410719	0.0745573	0.340691	4.74467	1.59569	9	Irx4	nuc		5
Itgam	0.32146	0.302958	0.152757	0.0767317	0.821156	4.7274	0.59754	9	Itgam	exc	single-pass	1
Itgbl1	0.277463	0.481277	0.24228	0.321061	0.642512	4.46014	0.575274	9	Itgbl1	exc	secreted	1
Jrk	0.323895	0.0232807	0.0581361	0.0272912	0.0228775	5.62786	0.916664	9	Jrk	cyt		6
Kcnb2	0.332627	0.0884554	0.0559813	0.328935	0.393007	5.25659	0.544405	9	Kcnb2	exc	multi-pass	4
Kcnj12	0.444305	0.0926877	0.00945325	0.314311	0.0531418	4.37848	1.70762	9	Kcnj12	end		4
Kcnk2	0.101204	0.915948	0.158228	0.249957	0.789414	4.25372	0.531525	9	Kcnk2	exc	multi-pass	4
Kcnn2	0.433332	0.21463	0.186216	0.10259	1.06834	3.90804	1.08685	9	Kcnn2	exc	multi-pass	4
Klf4	0.214969		0.0553137	0.124047		4.10094	0.504734	9	Klf4	nuc		5
Lamb3	0.549305	0.0804273	0.100309	0.0392602	0.0561677	5.93084	0.243691	9	Lamb3	exc	secreted	1
Lass5	0.0723786	0.0214001	0.0825195	0.180274	0.497672	4.65057	1.49519	9	Cers5	end		6
Ldb2	0.0295036	0.0226204	0.0749413	1.75106	0.714231	4.11035	0.297292	9	Ldb2	nuc		5
Lgmn	0.203836	0.325967	0.269707	0.286296	0.442601	3.92999	1.54161	9	Lgmn	exc	secreted	3
LOC546316	0.759349	0.0167392	0.00900994	0.152241	0.29843	4.26269	1.50154	9		nuc		5
LOC627415	0.0266457	0.147927	0.532182	0.0725757	1.09626	3.74228	1.38212	9		nuc		5
Lpl	0.191168	0.0565927	0.123163	1.60258	0.433571	3.99738	0.595552	9	Lpl	exc	secreted	6
Lsr	0.0599871	0.0813753	0.613676	0.90604	0.755775	4.45566	0.12749	9	Lsr	exc	single-pass	6
Maoa	0.176729	0.113002	0.0914775	0.234728	0.453617	4.31809	1.61236	9	Maoa	end		4
Mapk8	0.469614	0.0900069	0.0693488	0.0290044	0.350928	4.72262	1.26848	9	Mapk8	nuc		3
Meox1	0.0533122	0.709417	0.103121	0.311725	1.06561	4.57864	0.178177	9	Meox1	nuc		5
Mgst3	0.0521422	0.00126909	0.0155087	0.189823	0.78962	4.57718	1.37445	9	Mgst3	cyt		6
Mllt7	0.331956	0.304127	0.395612	1.36314	0.194219	3.21442	1.19653	9	Foxo4	nuc		5
Mlxip	0.190852	0.418509	0.0862127	0.0564019	0.852265	4.80866	0.587095	9	Mlxip	nuc		5
Mlxipl	0.202864	0.11782	0.12903	0.0979478		4.45234		9	Mlxipl	nuc		5
Mst1	0.401364	0.650915	0.15824	1.4797	0.143773	4.08307	0.0829367	9	Mst1	exc	secreted	3
Msx3	0.688146	0.19784	0.0662492	0.416677	1.77708	3.6149	0.239101	9	Msx3	nuc		5
Mucdhl	0.158182	0.371725	0.172276	0.13167	0.0837664	5.52751	0.554871	9	Cdhr5	exc	single-pass	1
Musk	0.0783005	0.124535	0.033183	0.206983		4.00073	1.55627	9	Musk	exc	single-pass	2
Myf5	0.0843703	0.481949	0.163775	1.00188	0.460076	4.40952	0.398434	9	Myf5	nuc		5
Ncoa6	0.17106	0.0825451	0.175058	0.0634771	0.169935	5.36493	0.972989	9	Ncoa6	nuc		5
Ncstn	0.0228151	0.0621169	0.0618622	0.501424	1.43087	4.2241	0.69681	9	Ncstn	exc	single-pass	3
Nfe2	0.440242	0.206661	0.107171	0.148153	0.0909398	5.1103	0.896528	9	Nfe2	nuc		5
Nfe2l2	0.425097	1.50144	0.132892	0.148096	0.204402	3.26215	1.32592	9	Nfe2l2	nuc		5
Nfic	0.0485142	0.065312	0.0961891	0.0520063	0.03422	5.20526	1.4985	9	Nfic	nuc		5
Nmbr	0.104881	0.0332052	0.0508362	0.336209	1.21689	4.72226	0.535722	9	Nmbr	exc	multi-pass	4
Nog	0.28718	0.0115639	0.00446977	0.0416968	0.295713	5.90923	0.450148	9	Nog	exc	secreted	1
Notch2	0.683392	0.406235	0.355462	1.43518	0.687615	3.19874	0.23338	9	Notch2	exc	single-pass	3
Npas4	0.018446	0.0106542	0.00779966	0.413406	0.126168	4.85274	1.57079	9	Npas4	nuc		2
Npy1r	0.186393	0.152332	0.0338404	0.423662	0.246369	4.24143	1.71598	9	Npy1r	exc	multi-pass	4
Nr1h3	0.246014	0.151451	0.246807	0.820333	1.14311	3.6571	0.73519	9	Nr1h3	nuc		5
Nr2c1	0.193791	0.0228563	0.61985	0.172449	1.56663	3.45493	0.969492	9	Nr2c1	nuc		5
Nr4a1	0.100095	0.0103785	0.219521	0.662829	0.402253	4.29097	1.31395	9	Nr4a1	cyt		5
Ntn2l	1.23977	0.104751	0.0457091	0.096256	0.230809	3.73398	1.54872	9	Ntn3	exc	secreted	1
Nxph4	0.160619	0.736196	0.328633	0.0474737	0.398899	3.69929	1.62889	9	Nxph4	exc	secreted	6
Onecut2	0.864891	0.280213	0.627131	0.42173	0.120338	3.83646	0.849238	9	Onecut2	nuc		5
Ostf1	0.256044	0.503394	0.351206	0.383544	0.127394	4.469	0.909417	9	Ostf1	nuc		3
P2rx7	0.63357	0.0898509	0.176325	0.117216	1.16845	3.44991	1.36467	9	P2rx7	nuc		2
Parvb	1.186	0.384113	0.0610909	0.069402	0.476879	3.74945	1.07306	9	Parvb	cyt		1
Patz	0.341308	0.721262	0.912791	0.155871	0.177681	4.14742	0.543664	9	Patz1	nuc		5
Pax8	0.456517	0.0532285	0.11366	0.182216	0.278399	5.52705	0.388933	9	Pax8	nuc		5
Pcdhb4	0.805021	0.383186	0.630356	1.11799	0.342415	3.35572	0.365305	9	Pcdhb4	exc	single-pass	1
Pde10a		0.0901826	0.196554	0.378601	1.16692	3.49956	0.668182	9	Pde10a	end		6
Pde1c	0.116995	0.154383	0.0942846	0.420374	0.241857	5.53841	0.433701	9	Pde1c	nuc		6
Pdzd2	0.131642	0.24803	0.278528	0.277673	1.49968	3.44644	1.11801	9	Pdzd2	nuc		6
Perp	0.535458	0.378211	0.297841	0.276008	0.916325	4.12002	0.47614	9	Perp	end		6
Phox2a	0.0219685	0.0619623	0.0130814	0.110231	0.0508171	5.35539	1.38655	9	Phox2a	nuc		5
Phtf1	0.151886	0.159872	0.0632635	0.144017	0.0931569	4.61324	1.77456	9	Phtf1	exc	multi-pass	5
Pknox1	0.741918	0.642416	0.765476	0.919783	0.157376	2.95254	0.820492	9	Pknox1	nuc		5
Pml	0.0202645	0.449617	0.0461194	0.0717566		4.34023	1.07201	9	Pml	nuc		5
Pogz	1.33367	0.220634	0.150575	0.786467	0.442786	2.92602	1.13985	9	Pogz	exc	secreted	6
Porcn	0.10244	0.0338477	0.0754955	0.810633	0.725777	4.71926	0.53255	9	Porcn	exc	multi-pass	3
Ppara	0.363218	0.384554	0.47529	0.472841	0.91343	3.82594	0.564726	9	Ppara	nuc		5
Pparg	1.19396	0.836629	0.117932	0.727433	0.202427	2.98246	0.939158	9	Pparg	cyt		5
Prkcb1	0.00470676	0.0375864	0.0201421	0.236738	0.379759	4.31754	2.00353	9	Prkcb	cyt		5
Prom1	0.482044	0.17084	0.152034	0.28852	0.0678352	4.34282	1.49591	9	Prom1	exc	multi-pass	6
Prop1	0.285102	1.66659	0.396549	0.585191	0.120885	3.19284	0.752843	9	Prop1	nuc		5
Pura	0.286067	0.0627566	0.0116663	0.0452971	0.454929	6.08455	0.0547302	9	Pura	cyt		5
Pygo2	0.55552	0.0258979	0.141874	0.891452	0.351788	3.50514	1.52833	9	Pygo2	nuc		3
Rasgrf2	0.213551	0.0344493	0.107032	0.143878	0.931282	4.07689	1.49292	9	Rasgrf2	nuc		6
Rhox6	0.900488	0.312418	0.387401	0.940822	0.611131	3.22186	0.625875	9	Rhox6	nuc		5
Rhox9	0.0673306	0.299801	0.164282	0.227485	0.38397	5.33312	0.524011	9	Rhox9	nuc		5
Rln3	0.569374	0.0649848	0.0401772	0.206635	0.276581	4.93748	0.904766	9	Rln3	exc	secreted	3
Runx2	0.194153	0.141395	0.0542348	0.0553774	0.138195	5.94728	0.469362	9	Runx2	nuc		5
Rxfp3	1.19921	0.50012	0.146593	0.279317	0.912751	3.08877	0.873233	9	Rxfp3	exc	multi-pass	4
Rxrg	0.0316173	0.068488	0.113283	0.177437	0.236487	6.16002	0.212664	9	Rxrg	nuc		5
Satb2	0.0818093	0.0280383	0.109466	2.43395	0.752445	3.55427	0.0400213	9	Satb2	nuc		5
Scn5a	1.41144	0.112376	0.165668	0.181532	0.581963	4.06582	0.481208	9	Scn5a	exc	multi-pass	4
Sema3c	1.50138	0.0440138	0.259242	1.0176	0.878295	3.1521	0.147374	9	Sema3c	exc	secreted	1
Sema3e	0.0220712	0.030208	0.0126253	0.488502	1.38872	3.72218	1.33569	9	Sema3e	exc	secreted	1
Serpina3k	0.797637	0.110966	0.0658817	1.32553	0.456816	3.88245	0.360711	9	Serpina3k	exc	secreted	6
Sfrp5	0.121649	0.00610996	0.00637568	0.225358	0.0895874	6.25353	0.297394	9	Sfrp5	exc	secreted	3
Six6	0.580719	0.376086	0.191119	1.37177	0.18234	4.01462	0.283349	9	Six6	nuc		5
Slc16a2	0.205383	0.767316	0.424419	0.362323	0.437221	4.17446	0.62888	9	Slc16a2	exc	multi-pass	4
Slc18a3	0.575933	0.0263032	0.0349619	0.46067	0.25231	4.30124	1.34858	9	Slc18a3	exc	multi-pass	4
Slc1a6	0.184292	0.0259793	0.0469667	0.367185	0.279454	4.27339	1.82274	9	Slc1a6	exc	multi-pass	4
Slc5a1	0.0708565	0.0458022	0.0516622	0.197303	0.308106	6.17598	0.150287	9	Slc5a1	exc	multi-pass	4
Slc6a13	0.0101298	1.32591	0.536972		0.536756	3.08574	0.504494	9	Slc6a13	exc	multi-pass	4
Slc6a5	0.451729	0.109686	0.295183	0.686106	0.274296	3.80884	1.37416	9	Slc6a5	exc	multi-pass	4
Smad7	0.236725	0.0124257	0.0297363	0.487567	0.275877	4.00732	1.95035	9	Smad7	nuc		5
Sox17	0.568624	0.3635	1.18908	0.321632	0.618374	3.65477	0.284013	9	Sox17	nuc		3
Sox6	0.405961	1.01001	0.288194	0.3287	0.0519032	4.65304	0.26219	9	Sox6	nuc		5
Spib	0.132214	0.0446814	0.0969086	0.0644945	0.0840635	5.86791	0.709731	9	Spib	nuc		5
Stat4	0.96765	0.155825	0.20831	0.635859	0.402611	3.89493	0.734819	9	Stat4	nuc		5
Syt10	0.156784	0.0767606	0.288516	1.12011	0.722426	3.43288	1.20252	9	Syt10	cyt		2
Tacr1	0.232207	0.148236	0.0670892	0.319515	0.76836	4.81318	0.651415	9	Tacr1	exc	multi-pass	4
Tbx21	0.539903	0.0528931	0.0212723	0.306594	0.715738	5.16178	0.201822	9	Tbx21	nuc		5
Tcf23	0.387678	0.134788	0.0419791	0.218723	0.291229	5.65777	0.267835	9	Tcf23	nuc		5
Tcfap2d	0.0787589	1.57449	0.209243	0.442582	0.179963	4.08922	0.425748	9	Tfap2d	nuc		5
Tcfap4	0.219015	0.109462	0.194078	0.572999	0.364694	5.02423	0.51552	9	Tfap4	nuc		5
Tfdp1	1.57059	1.0378	0.0196387	0.053287	0.226543	3.07863	1.01351	9	Tfdp1	nuc		5
Tgfa		0.0157455	0.027495	0.548575	1.27075	3.37102	0.766421	9	Tgfa	exc	single-pass	3
Tgfb3	0.0756589	0.0683645	1.79905	0.110459	0.103366	4.32163	0.521473	9	Tgfb3	exc	secreted	3
Tigd5	1.84609	0.219909	0.169004	0.306548	0.286631	3.24287	0.928947	9	Tigd5	nuc		5
Tnnc1	0.117126	0.0770946	0.018146	0.128428	0.469506	4.53211	1.65759	9	Tnnc1	cyt		4
Tph2	0.675011	0.0499055	0.0873676	0.570011	0.714463	4.26481	0.638431	9	Tph2	cyt		4
Trh	0.473737	0.0243785	0.040321	0.503094	0.471778	4.54971	0.936984	9	Trh	exc	secreted	4
Tspan31	0.829124	0.160981	0.196408	0.194939	0.565293	4.90235	0.150906	9	Tspan31	exc	multi-pass	1
Unc5a	0.0291001	0.0668312	0.120846	0.75645		3.5696	1.45717	9	Unc5a	exc	single-pass	1
Unc5c	0.26914	0.27464	0.174328	0.177748	0.720633	4.00582	1.37769	9	Unc5c	exc	single-pass	1
Vegfb	0.845455	0.201487	0.0973504	0.388661	0.097359	4.35853	1.01116	9	Vegfb	exc	secreted	3
Wdr12	0.580046	0.0740195	0.0606203	0.107067	0.314647	4.352	1.5116	9	Wdr12	cyt		3
Wnt10a	0.272538	0.471367	0.0214454	0.599157	0.170583	4.00834	1.45656	9	Wnt10a	exc	secreted	3
Wnt3	0.979411	0.0291245	0.226603	0.169186	0.850883	3.74174	1.00305	9	Wnt3	exc	secreted	1
Wnt4	0.242188	0.0497335	0.113388	1.09576	0.663949	3.38818	1.4468	9	Wnt4	exc	secreted	3
Zfp488	0.244586	0.0945959	0.00859921	0.160316	0.174932	5.04844	1.26853	9	Zfp488	nuc		5
