# Supplementary material for: A dual-strategy expression screen for candidate connectivity labels in the developing thalamus
Source: PLoS One. 2017 May 30;12(5):e0177977. doi: 10.1371/journal.pone.0177977 (PMC5448750; doi:10.1371/journal.pone.0177977)
Supplement: S6 Table — Genes are listed by cluster and grouped into those with known roles in thalamocortical connectivity, known functions in axon guidance of synaptogenesis more generally or no such known functions (Other). (XLSX) [file pone.0177977.s006.xlsx]

## Sheet: Sheet1
Table S6. Known and Potential Connectivity Genes
		Previously Implicated in:
Cluster	Expression Peak	Thalamocortical Development	Axon Guidance	Synapse Formation	Other
Cluster 2	E15.5	Chl1	Cadm1	Cd24a	Gdf10
		Cnr1	Gpc3	Dlk1	Gpr161
		Cntn2	Gpr98	Wnt9a	Grik3
		Dcc	Notch1		Lmtk3
		Ephb1	Ntng2		Notch3
		Erbb2	Plxnb1
		L1cam
		Ngfr
		Odz3
		Robo1
		Robo2
		Sema6a
		Slc18a2
Cluster 4	E18.5	Cacna1h	Cbln4	Cbln2	A2m
		Efna3	Efnb2	Cdh11	Acvr2a
		Egfr	Itgav	Cdh23	Bmp3
		Erbb4	Kit	Fxyd6	Grind2
		Grm3	Mdga1	Mfge8	Kcgn4
		Grm5	Nts	Tacr3	Lefty2
		Npy	Plxna2		Thbs3
		Nrg1	Plxna4
		Nrp1	Vegfa
		Ntn1	Wnt11
		Reln
		Slc6a3
		Tnc
Cluster 0	P14	App	Alcam	Aatk	Acvr1
	Expression from	Cdh8	Alk	Ace	Adcy2
	E18.5	Efna5	Astn2	Adcyap1	B3gat2
		Epha1	Cdh12	Atp1a1	Car10
		Epha4	Cdh13	Cacna1g	Cdh24
		Epha5	Cdh2	Cacna2d1	Col16a1
		Ephb6	Cdh4	Cacna2d3	Col5a1
		Gabra2	Clstn1	Cd47	Fndc3a
		Gal	Cntn6	Cdh6	Gpr139
		Gria4	Dkk3	Clstn2	Gpx3
		Hnt	Dner	Clu	Inhba
		Kitl	Efnb3	Cntnap4	Lama3
		Neo1	Fzd7	Crhr1	Lrp8
		Ntng1	Gabbr2	Fat3	Pcsk2
		Ntrk2	Gabra5	Flt3	Pdgfa
		Pcdh10	Gfra1	Fzd5	Rcn1
		Sema3f	Igf1	Gabrg2	Rxfp1
		Sema7a	Itga3	Glra3	Scube1
		Slc17a6	Nrn1	Gria1	Sstr4
		Sst	Ptpru	Gria2	Trp53i11
			Pvrl1	Grid2
			Ret	Grik1
			Sema3d	Grik2
			Sema4f	Htr2c
			Sema6d	Igfbp5
			Tgfb2	Igsf4b
			Unc5d	Lrrn3
				Pcdh1
				Pcdh11x
				Pdyn
				Pken1
				Pnoc
				Rtn4rl1
				Scg2
				Scg3
				Tac1
				Vgf
				Wif1
Cluster 8	P4	Cdh10	Adcy1	Adam19	A930038C07Rik
		Chrna7	Cdh7	Adcyap1r1	Angpt2
		Epha3	Epha10	Cdh9	Aph1b
		Epha6	Epha8	Chrm5	B3galt2
		Ephb2	Fzd9	Gfra2	Chrna3
		Gabrg1	Plxna1	Glra2	Fgf18
		Htr1b	Ptprk	Grin3a	Gpr26
		Ncam1	Trpc5	Grm8	Jag1
		Ntrk3	Vegfc	Grp	Ly6h
		Slc6a4	Wnt7b	Gsg1l	Lypd1
				Kcnd2	Pcdh21
				Lgi2	Plxnc1
				Pcdh19	Spint2
				Slc6a1
				Tyro3
